# Supplementary material for: Intrathalline Fungal and Bacterial Diversity Is Uncovered in Antarctic Lichen Symbioses
Source: Environ Microbiol Rep. 2025 May 5;17(3):e70080. doi: 10.1111/1758-2229.70080 (PMC12052756; doi:10.1111/1758-2229.70080)
Supplement: Supplementary file 4 — Table S1. Lichen species genotypes removed from the final dataset. [file EMI4-17-e70080-s007.xlsx]

## Sheet: Table S1
Supplementary Table S1. Lichen species genotype removed from the final dataset.
Kingdom	Phylum	Class	Order	Family	Genus	Species	Genotype
Fungi	Ascomycota	Lecanoromycetes	Caliciales	Caliciaceae	Buellia	Buellia frigida
Fungi	Ascomycota	Lecanoromycetes	Lecanorales	Lecanoraceae	Lecanora	Lecanora physciella	AAGTCGTAACAAGGTTTCCGTAGGTGAACCTGCGGAAGGATCATTACCGAGAGCGGGGCTAACCCCCCAAACTCCGCCGCCGAAAGGGGTACTCTCCACCCTATGTATACATATACCACTCTCGCTTTGGCGGGCTGAAGGCTCTTGCCCTACGCCCGCCAGTGGCTCAAAAAATTCTGTTCATCAGTGATGTCCGAGTAAAAACCTAATAGTTAAAACTTTCAACAACGGATCTCTTGGTTCTG
Fungi	Ascomycota	Lecanoromycetes	Acarosporales	Acarosporaceae	Acarospora	Acarospora gwynnii	AAGTCGTAACAAGGTTTCCGTAGGTGAACCTGCGGAAGGATCATTACAGAGTTAGGGTCTTTCCAGGCCCGATCTCCAACCCTATGTGTACTACCTTTGTTGCTTTGGCGGGCCCGTTGGGGTGACCCACCGGTGGCCTTCTGGCTCCCGAGTGCCCGTCAGAGACCCATCAAAACCTGTTAATTGTGTCGTCTGAGTACCATTTTAATAATTAAAACTTTCAACAACGGATCTCTTGGTTCTG
Fungi	Ascomycota	Lecanoromycetes	Caliciales	Caliciaceae	Buellia	Buellia frigida	AAGTCGTAACAAAATTTTCGTAAATGAATTTGCGAAAGAATTATTATCGAGAGACGAAATCGCTTCGATCTCACTTTTCATTCGTATCTATTTATCTTTGTTATTTTGACGAATCTTCGAGTTTGATCGTTCGACGCGAGTGAGAGACTTTCGTCTCTCGTTTCGCGAGCGCTCGTTAAAGATTTTGTTAATTCTATTTTAGTGTCTTTCGAGCAATCATGTAATAGTTAAAACTTTCAATAACGAATTT
Fungi	Ascomycota	Lecanoromycetes	Caliciales	Caliciaceae	Buellia	Buellia frigida	AAGTCGTAACAAGATTTTTGTAGATGAATCTACGAAAGAATCATTATCGAGAGACGAGATCGCTTCGATCTCACTCTTCACTCGTATTTACTTATCTTTGTTGCTTTGACGAATCTTCGAGCTTAATCGTTCGACGCGAGTAAGAGACTTTCGTCTCTCGTCTCGCGAGCGCTCGTCAAAGACTCTATTAACTTTGTTTTAGTGTCTTTCGAGCAATCATGTAATAGTTAAAACTTTTAACAACGAATCT
Fungi	Ascomycota	Lecanoromycetes	Caliciales	Caliciaceae	Buellia	Buellia frigida	AAGTCGTAACAAGATTTTCGTAGATGAATCTACGAAAGAATTATTATCGAGAGACGAGATCGCTTCGATCTCATTCTTCATTCGTATCTACTTATCTTTGTTGCTTTGACGAGTCTTTGAGCTTGATCGTTCGACGCGAGTGAGAGACTTTCGTCTCTCGTCTCGCGAGCGCTCGTCAAAGATCTTGTTAACTTTGTTTTAGTGTCTTTCGAGCAATCATGTAATAATTAAAACTTTCAACAACGAATCT
Fungi	Ascomycota	Lecanoromycetes	Caliciales	Caliciaceae	Buellia	Buellia frigida	AAGTCGTAACAAGATTTTCGTAGATGAATTTGCGAAAGGATCATTATCGAGAGACGGGATCGCTTCGGCCTCACTCTTCACTCGTGTCTATTTACCTTTGTTGCTTTGACGAGTCTTCGAGCTTGATCGTTCGACGCGGGTGGGAGGCTTTCGCCTCTCGCCTCGCGAGCGCCCGCCAAAGGCCCTGTTAACTCTGTTTTAGTGTCTTCCGAGCAACCATGTAATAGTTAAAACTTTCAACAACGGATCT
Fungi	Ascomycota	Lecanoromycetes	Caliciales	Caliciaceae	Buellia	Buellia frigida	AAGTCGTAACAAGATTTTCATAGATGAATTTGCGAAAAAATCATTATCGAGAGACGAAATCGCTTCGATCTCACTTTTCACTCGTATCTACTTATTTTTGTTGCTTTGACGAGTTTTCGAGCTTGATTATTCGATGCGAGTGAAAGACTTTTGTCTCTCGTCTCGCGAGCGCTCGTCAAAGATCTTGTTAATTCTATTTTAGTGTCTTTCGAGCAATCATGTAATAGTTAAAATTTTCAACAACGAATCT
Fungi	Ascomycota	Lecanoromycetes	Caliciales	Caliciaceae	Buellia	Buellia frigida	AAGTCGTAACAAGATTTTCGTAGATGAATTTGCGAAAGAATCATTATCGAGAGACGAAGTCGCTTCGATCTCACTCTTCACTCGTGTCTACTTATCTTTGTTGCTTTAACGAGTCTTCGAGTTTGATCGTTCGACGCAAGTGAAAGACTTTCGTCTCTCGTCTCGCGAGCGCTCGTCAAAGACTTTGTTAACTTTGTTTTAGTGTCTTTCGAACAATCATGTAATAATTAAAACTTTCAACAACGAATCT
Fungi	Ascomycota	Lecanoromycetes	Caliciales	Caliciaceae	Buellia	Buellia frigida	AAGTCGTAACAAGATTTTCGTAAATGAATCTACGAAAGAATTATTATCGAAAGACGAGATCGCTTCGATCTCACTCTTTATTCGTATCTACTTATCTTTGTTGCTTTGACGAGTTTTCGAACTTGATCGTTCGACGCGAGTGAGAGACTTTCGTCTCTCGTCTCGCGAGCGCTCGTCAAAGATTTTGTTAACTCTATTTTAGTGTCTTTCAAGCAATCATGTAATAATTAAAACTTTCAACAACGAATCT
Fungi	Ascomycota	Lecanoromycetes	Caliciales	Caliciaceae	Buellia	Buellia frigida	AAGTCGTAACAAGATTTCCGTAGGTGAACCTGCGAAAGGATCATTATCGAGAGACGAGGTCGCTTCGATCTCACTCTTCACCCGTGTCTACTTACCTTTGTTGCTTTGGCGGGTCTTCGGGCTTGATCGTTCGACGCGGGTGGAAGGCTTTCGTCTCTCGCCTCGCGAGCGCTCGTCAAAGACCCTGTTAACTCTGTTTTAGTGTTTTCCGAGCAATCATGTAATAGTTAAAACTTTCAACAACGGATCT
Fungi	Ascomycota	Lecanoromycetes					AAGTCGTAACAAGGTTTCCGTAGGTGAACCTGCGGAAGGATCATTACCGAGAGCGGGGCTAACCCCCTAAACTCCGCCGCCGAAAGGGGTACTCTCCACCCTATGTATACATACCACTCTCGCTTTGGCGGGCGCGGAAGGCTTTATGCCCTGCGGCCGCCGGCGGCTCATTCAAATTCGGTTTATCAGTGACGTCCGAGTAAAAACGCAACAGTTAAAACTTTCAACAACGGATCTCTTGGTTCTG
Fungi	Ascomycota	Dothideomycetes	Capnodiales	Extremaceae	Vermiconia	Vermiconia calcicola	AAGTCGTAACAAGGTCTCCGTAGGTGAACCTGCGGAGGGATCATTACCGAGTGAGGGTGGAAACACCCGACCTCCAACCCCATGTCGTTACAACCTTTGTTGCCTCGGGGGCGACCCGGCCTCGCGCCGGGGCCCCCGATGGACCATCTCACTCTGCGTCTTTGCGTCGGAGTCACAAGTAAACTGAATCAAAACTTTTAACAACGGATCTCTTGGTTCTG
Fungi	Ascomycota	Lecanoromycetes	Umbilicariales	Umbilicariaceae	Umbilicaria	Umbilicaria calvescens	CTTTTTCCTTTCTCTTCCTTCCCCTTCGTCCCCCGGTTTCCATGCGGCGGGACATTCATCTTCCTCGATCTTCCCCTCTGTAAGCAAACCCCCTCTGAAGCCTTGAAATCATGAGTCTGCATCTTTGCAGGCGACACTAGTCCGTTGCTGGGAGTCTCCTGGAGATAATCAGCAGCCACGATACTGGATTGTGGTTCACAGATCAAACACTAGTGGCCCGTTGGTGGGTTAAAATATGACCGGCTCCATC
Fungi	Ascomycota	Lecanoromycetes	Caliciales	Caliciaceae	Buellia	Buellia insignis	AAGTCGTAACAAGATTTCCGTAAGTGAATCTGCGAAAGGATTATTATCGAGAGACGAAGTCTAATCGACCTCACTCTTCACCCGTGTATATTTATTCTTTATTGCTTTAACGAGCGATTAATCTTTATCGCCCGACGTCGGTCGAAAGACTCGCGTCTTTCACTCATCGAACGCCCGTCAAAGATCTTCAAAACCCGTTCATTTATGTTCGAGCGAGTGAAGCAAATAATTAAAAACTTTCAACAACGAA
Fungi	Ascomycota	Lecanoromycetes	Caliciales	Caliciaceae	Buellia	Buellia frigida	CTTTTTCCTTTCTCTTCCTTCCCCTTCTTCCCCCTTTTTCCGTATTTTCCCCTGCGGACTTCTCCTTACCGATCTCCTTGGTCGCTTCTTCCCCACTCTTCCCCCTTGTCTACTTACCTTTGTTGCTTTGGCGGGCCTTCGGGCTTGACCGTTCGCCGCGGGTGGGAGGCTTTCGCCTCTCGCCTCGCGCGCGCCCGCCAAAGACTCTGTTAACTCTGTTTTAGTGTCTTCCGAGCAACCATGTAATAGT
Fungi	Ascomycota	Lecanoromycetes	Caliciales	Caliciaceae	Buellia	Buellia insignis	AAGTCGTAACAAGATTTCCGTAAGTGAATCTGCGAAAGAATCATTATCGAAAGACGAAGTCTAATCGGTCCCACTCTTCACTCGTGTATATTTACTCTTTGTTGCTTTGGCGGGCGGTCGATCTTTATCGCCCGACGTCGGTCGGAAGACTCGCGTCTTTCACTCACCGAACGTCCGCCAAAGGTTTTCAAAACCCGTTCATCTATGTTCGAGCGAGTGAAGTAAATAATTAAAAATTTTCAACAACGGA
Fungi	Ascomycota	Lecanoromycetes	Caliciales	Caliciaceae	Buellia	Buellia frigida	AAGTCGTAACAAGATTTTCGTAAGTGAACTTGCGAAAGAATCATTATCGAGAGACGAGATCGCTTCGATCTCACTCTTCATTCGTGTCTACTTATCTTTGTTGCTTTGACGAGTCTTCGAACTTGATCATTCGACGCGAGTGAGAGACTTTCGTCTCTCGTCTCGCGAGCGCTCGTCAAAGACTTTGTTAACTTTGTTTTAGTGTCTTTCGAGCAATCATGTAATAATTAAAACTTTCAACAACGAATTT
Fungi	Ascomycota	Lecanoromycetes	Caliciales	Caliciaceae	Buellia	Buellia frigida	AAGTCGTAACAAGATTTTCGTAGATGAATTTGCGAAAGAATCATTATCGAGAGACGAAATCGCTTCGACTTCACTCTTCACTCGTGTCTACTTATCTTTGTTGCTTTGACGAATCTTCGAACTTAATCGTTCGACGCGAGTGAGAGACTTTCGTCTCTCGTCTCGCGAACGCTCGTCAAAGATCTTGTTAACTCTATTTTAGTGTCTTTCGAGCAATCATGTAATAGTTAAAACTTTCAACAACGAATCT
Fungi	Ascomycota	Lecanoromycetes	Caliciales	Caliciaceae	Buellia	Buellia frigida	AAGTCGTAACAAGATTTTCGTAGATGAATTTGCGAAAGAATCATTATCGAGAGACGAGATCGCTTCGATCTCACTCTTCATTCGTGTCTACTTATCTTTGTTGCTTTGACGAGTCTTCGAGCTTGATCGTTCGACGCGAGTGGGAGACTTTCGTCTCTCGTCTCGCGAGCGCTCGTCAAAGACTCTATTAACTTTGTTTTAGTGTCTTTCGAGCAATCATGTAATAGTTAAAACTTTCAACAACGAATCT
Fungi	Ascomycota	Lecanoromycetes	Caliciales	Caliciaceae	Buellia	Buellia frigida	AAGTCGTAACAAGATTTTCGTAGATGAATTTGCGAAAGAATCATTATCGAGAGACGAGATCGCTTCGATCTCACTCTTCACTCGTGTCTATTTATCTTTGTTGCTTTGGCGAATCTTCGAGCTTGATCGTTCGACGCGAGTGAAAGGCTTTCGCCTCTCGTCTCGCGAGCGCTCGTCAAAGATTTTGTTAACTTTGTTTTAGTGTCTTTCGAGCAATCATGTAATAGTTAAAACTTTCAACAATGAATCT
Fungi	Ascomycota	Lecanoromycetes	Caliciales	Caliciaceae			AAGTCGTAACAAGGTTTCCGTAGGTGAACCTGCGGAAGGATCATTACCGAGAGACGGGGTCCAACCGGCCCCACTCTTCACCCGTGCCTACCTACCTATGTTGCTTTGGCGGGCCTCCTGCTCGGCGTCGGTCCGGGGCCTTTCGGGCTTCTTCCCGGCGAGTGCCCGCCGAAGGCTCTGCAAACTCTTGTTTCGTGTCGTCCGAGTACAAACCTAATAGTTAAAACTTTCAACAACGGATCTCTTGGTT
Fungi	Ascomycota	Lecanoromycetes	Caliciales	Caliciaceae	Buellia	Buellia frigida	AAGTCGTAACAAGATTTTCGTAAATGAATTTACGAAAAAATCATTATCGAGAGACGAAATCGCTTCGATCTCACTCTTCACTCGTATCTACTTATCTTTGTTGCTTTGACGAATCTTCGAGCTTGATCGTTCGACGCGAATGAAAGACTTTCGTCTCTCGTCTCGCGAACGTTCGTCAAAGATCTTGTTAACTTTGTTTTAGTGTCTTTCGAACAATCATATAATAATTAAAACTTTCAACAACGAATCT
Fungi	Ascomycota	Lecanoromycetes	Teloschistales	Teloschistaceae			AAGTCGTAACAAGGTTTCCGTAGGTGAACCTGCGGAAGGATCATTATCGAGAGGGGGGTTCCATGCCCCGGGGCTCTGTCCCCGTACCTTTTCACCCTGTGTGTATTTTTCCCCCGTTGCTTTGGCGGGCCCCGGGTCTTCCCCCGGCGTCGGCCCCCTCGCGGGGTTCGCGAGCGCCCGCCGAAGGCTCATCGAAACTCTGCTGGTCAGTGCAGTCTGAGCGTACGAATAATAAATCAAAACTTTCAAC
Fungi	Ascomycota	Lecanoromycetes	Teloschistales	Teloschistaceae	Xanthoria	Xanthoria elegans	AAGTCGTAACAAGGTTTCCGTAGGTGAACCTGCGGAAGGATCATTACTAAGAGAGGGATGTACGCTTCCAGCCGAGTCCCGGGGGGCTGCGCCCCTCACCTCTTCAACCCTGTGTCTACCAACCGCTGTTGCTTCGGCGAGCGTCGGGGCGTCCGCGCCCCGGCCCCGGCTTCGGTCGGTGAGCTCTCGCAGAGGCCTATCTTTATTCTGTTTTGCAGTGACGTCCGAGTATACCAACAAATAAATTAAA
Fungi	Ascomycota	Lecanoromycetes	Caliciales	Caliciaceae	Buellia	Buellia frigida	AAGTCGTAACAAGATTTTCGTAGATGAATCTACGAAAGAATCATTATCGAGAGACGAGGTCGCTTCGATCTCACTCTTCACTCGTGTCTACTTATCTTTGTTGCTTTGGCGGGTCTTCGAGCTTGATCGTTCGACGCGAGTGAGAGACTTTCGCCTCTCGTCTCGCGAGCGCTCGTCAAAGGTCTTGTTAACTCTGTTTTAGTGTCTTCCGAGCAATCATGTAATAGTTAAAACTTTCAACAACGAATCT
Fungi	Ascomycota	Lecanoromycetes	Caliciales	Caliciaceae	Dimelaena	Dimelaena oreina	AAGTCGTAATAAGATTTTCGTAAGTGAATCTGCGAAAGAATTATTATCGAGAGACGAAATCTAACCGGCCCCACTCTTCACTCGTGTATATTTATCCTTTGTTGTTTTGACGGGCGGTCGGTCTTTATCGCTCGACGTCGGTCGAAAAACTCGCGCCTTTCACTCATCGAACGCCCGCCAGAGATTTTCAAAACTCGTTTATTTGTGTTCGAGCGAGTGAAATAAATAATTAAAAACTTTCAACAACGGA
Fungi	Ascomycota	Lecanoromycetes	Caliciales	Caliciaceae	Buellia	Buellia frigida	AAGTCGTAACAAGGTTTCCGTAGGTGAACCTGCGGAAGGATCATTACCGAGAGACGGGGTCGCTTCGGCCCCACTCTTCACCCGTGTCTACTTACCTTTGTTGCTTTGGCGGGCGCTCGCGAGGCGAGAGGCGAAAGCCTCCCACCCGCGTCGAACGGTCAAGCCCGAAGGCCCTGTTAACTCTGTTTTAGTGTCTTCCGAGCAACCATGTAATAGTTAAAACTTTCAACAACGGATCTCTTGGTTCTG
Fungi	Ascomycota	Lecanoromycetes	Caliciales	Caliciaceae	Dimelaena	Dimelaena oreina	AAGTCGTAACAAGGTTTTCGTAAATGAACCTGCGAAAGAATCATTATTGAGAAACGAAGTCTAATCGACCTCACTCTTCACCCGTGTATATTCATTCTTTATTGCTTTGACGAGCGATCGATCTTTATCGCCCGACGTCGGTCGAAAGACTCGCGCCTTTCACTCATCGAACGCCCGCCAGAAATTCTCAAAACCCGTTCATTTATGTCCGAGCGAGTAAAATAAATAATTAAAAATTTTTAATAACGGA
Fungi	Ascomycota	Lecanoromycetes	Caliciales	Caliciaceae	Buellia	Buellia frigida	AAGTCGTAACAAGATTTTCGTAAATGAATCTACGAAAGAATCATTATCGAGAGACGAAATCGCTTCGATCTCACTCTTCACTCGTGTCTACTTATCTTTGTTGCTTTGACGAATCTTCGAGCATGATCGTTCGACACGAATGAGAGACTTTCGTCTCTCGTTTCGCGAGCGCTCGTCAAAGACTCTATTAACTTTATTTTAATGTCTTTCGAGCAATCATGTAATAGTTAAAACTTTCAACAACGAATCT
Fungi	Ascomycota	Lecanoromycetes	Caliciales	Caliciaceae	Buellia	Buellia frigida	AAGTCGTAATAAGATTTTCGTAGATGAATTTGCGAAAGAATCATTATCGAGAGACGAAATCGCTTCGATCTCACTCTTCACTCGTGTCTACTTATCTTTGTTGCTTTGACGAATCTTCGAGCTTAATCGTTCGACGCGAGTGAGAGACTTTCGTCTCTCGTTTCGCGAGCGCTCGTCAAAGATCTTGTTAACTTTGTTTTAGTGTCTTTCGAGCAATCATATAATAGTTAAAACTTTCAACAACGAATCT
Fungi	Ascomycota	Lecanoromycetes					AAGTCGTAACAAGATTTCCGTAGGTGAACCTGCGGAAGGATCATTATCGAGAGACGGAGTCTAACCGGCCCCACTCTTCACTCGTGTATACCTACTCTTTGTTGCTTTGGCGGGCGGTCGGTCTTTACCGCCCGACGTCGGTCGGAAGGCTCGCGCCTTCCACTCACCGAACGCCCGCCAGAGGCCCCCAAAAGCCGTTCATCTGTGTCCGAGCGAGTGAAGCAAATAGTTAAAAACTTTCAACAACGGA
Fungi	Ascomycota	Lecanoromycetes	Caliciales	Caliciaceae	Buellia	Buellia frigida	AAGTCGTAACAAGATTTTCGTAGATGAATTTACGAAAAAATCATTATCGAGAGACGAGATCGCTTCGACCCCACTCTTCACTCGTGTCTACTTATCTTTGTTGCTTTGGCGAGCCTTCGAACTTGATCGTTCGACGCGGGTGAGAGACTTTCGCCTCTCGTTTCGCGAGCGCTCGTCAAAGGTTTTGTTAACTTTGTTTTAGTGTCTTTCGAGCAATCATGTAATAGTTAAAACTTTCAACAACGAATCT
Fungi	Ascomycota	Lecanoromycetes	Caliciales	Caliciaceae	Buellia	Buellia frigida	AAGTCGTAACAAGGTTTTCGTAGGTGAATCTGCGAAAGGATCATTATCGAGAGACGAGGTCGCTTCGGTCTCACACTCTTCACCCGTGTCTACTTATCTTTGTTGCTTTGGCGGGCCTTCGGGCTTGATCGTTCGACGCGAGTGGGAGGCTTTCGTCTCTCGCCTCGCGAGCGCTCGTCAAAGGCTTTGTTAACTCTGTTTTAGTGTCTTCCGAGCAATCATGTAATATTTAAAACTTTCAACAATGGAT
Fungi	Ascomycota	Lecanoromycetes	Caliciales	Caliciaceae	Buellia	Buellia frigida	AAGTCGTAACAAAATTTTCGTAGATGAACTTGCGAAAGAATCATTATCGAGAGACGAGATCGCTTCGATCTCACTCTTCACTCGTGTCTACTTATCTTTGTTGCTTTGACGAGTCTTCGAACTTGATCGTTCGACGCGAGTGAGAGGCTTTCGTCTCTCGTCTCGCGAGCGCTCGTCAAAGACTTTGTTAACTCTGTTTTAGTGTCTTTCGAGCAATCATGTAATAGTTAAAACTTTCAACAACGAATCT
Fungi	Ascomycota	Lecanoromycetes	Caliciales	Caliciaceae	Buellia	Buellia frigida	AAGTCGTAACAAGATTTCCGTAGATGAACTTGCGAAAGAATCATTATCGAGAGACGAAATCGCTTCGACCTCACTCTTCACTCGTGTCTACTTATCTTTGTTGCTTTGGCGAGTCTTCGAGCTTGATCGTTCGACGCGAGTGGGAGGCTTTCGCCTCTCGTCTCGCGAGCGCCCGCCAAAGGCCCTGTTAACTCTGTTTTAGTGTCTTCCGAGCAACCATGTAATAGTTAAAACTTTCAACAACGGATCT
Fungi	Ascomycota	Lecanoromycetes	Caliciales	Caliciaceae	Buellia	Buellia frigida	CTTTTTCCTTTCTCTTCCTTCCCCTTCTTCCCCCTTTTTCCGTATTTTCCCCTGCGGACTTCTCCTTACCGATCTCCTTGGTCGCTTCTTCCCCACTCTTCCCCCTTGTCTACTTACCTTTTTTGCTTTGGCGGGCCTTCGGGCTTGACCTTTCTCCGCGGGTGGGAGGCTTTCGCCTGTCGCCTCTCTCTCGCCCGCCAAAGGCCCTGTTAACTCTGTTTTAGTGTCTTCCGAGCAACCATGTAATAGT
Fungi	Ascomycota	Lecanoromycetes	Caliciales	Caliciaceae	Buellia	Buellia frigida	AAGTCGTAACAAGGTTTTCGTAGATAAACCTACGAAAGAATCATTATCGAGAGACGAGGTCGCTTCGGCCCCACACTCTTCACTCGTGTCTACTTACCTTTGTTGCTTTGACGGGCCTTCGAGCTTGATCGTTCGACGCGGGTGGGAGGCTTTCGTCTCTCGCCTCGCGAACGTCCGTCAAAGATCCTGTTAACTCTATTTTAGTGTCTTTCGAGCAACCATGTAATATTTAAAACTTTCAACAACGAAT
Fungi	Ascomycota	Lecanoromycetes	Caliciales	Caliciaceae	Buellia	Buellia frigida	AAGTCGTAACAAGATTTCCGTAGATGAACTTGCGAAAGAATCATTATCGAGAGACGAAATCGCTTCGACCCCACTCTTCACTCGTGTCTACTTACCTTTGTTGCTTTGACGAGCCTTCGAGCTTGATCGTTCGACGCGAGTGAGAGGCTTTCGCCTCTCGTCTCGCGAGCGCCCGCCAAAGACCCTGTTAACTCTGTTTTAGTGTCTTTCGAGCAACCATGTAATAGTTAAAACTTTCAACAACGAATCT
Fungi	Ascomycota	Lecanoromycetes	Caliciales	Caliciaceae	Buellia	Buellia frigida	AAGTCGTAACAAGATTTTCGTAGATGAATTTACGAAAGAATCATTATCGAGAGACGAGATCGCTTCGATCTCACTCTTCACTCGTGTCTACTTATCTTTGTTGCTTTAACGAGCCTTCGAGCTTGATCGTTCGACGCGAGTGAGAGGCTTTCGTCTGTCGTCTCGCGAGCGCTCGTCAAAGGCCGTGTTAACTCTGTTTTAGTGTCTTCCGAGCAACCATGTAATAGTTAAAACTTTCAACAACGGATCT
Fungi	Ascomycota	Lecanoromycetes	Caliciales	Caliciaceae	Buellia	Buellia frigida	AAGTCGTAACAAGATTTTCGTAGATGAATTTGCGAAAGAATCATTATCGAGAGACGAGATCGCTTCGATTTCACTCTTCACTCGTGTCTACTTATCTTTGTTGCTTTGACGAGTCTTCGAGCTTGATCGTTCGACGCGAGTGAGAGACTTTCGTCTCTCGTCTCGCGAGCGCTCGTCAAAGATTTTGTTAACTCTGTTTTAGTGTTTTTCGAGCAATCATGTAATAATTAAAATTTTCAACAACGAATCT
Fungi	Ascomycota	Lecanoromycetes	Caliciales	Caliciaceae	Buellia	Buellia frigida	AAGTCGTAACAAGATTTTCGTAGATGAATCTACGAAAAAATCATTATCGAGAGATGAGATCGCTTCGATCTCACTCTTCACTCGTATCTACTTATCTTTGTTGCTTTGACGAGTCTTCGAGCTTGATCGTTCGACGCGAGTGAGAGACTTTCGCCTCTCGTCTTGCGAGCGCTCGTCAAAGATCTTGTTAACTTTGTTTTAGTGTTTTTCGAGCAATCATGTAATAGTTAAAACTTTCAACAACGAATCT
Fungi	Ascomycota	Lecanoromycetes	Caliciales	Caliciaceae	Buellia	Buellia frigida	AAGTCGTAACAAGATTTTCGTAGATGAATTTGCGAAAGAATCATTATCGAGAGACGAGATCGCTTCGATCTCACTCTTCACTCGTGTCTACTTATCTTTGTTGCTTTGACGAATCTTCGAGCTTGATCGTTCGACGCGAGTGAAAGACTTTCGTCTCTCGTCTCGCGAGCGCTCGTCAAAGATTTTGTTAACTCTATTTTAGTGTCTTTCGAGCAATCATGTAATAGTTAAAACTTTCAACAACGAATCT
Fungi	Ascomycota	Lecanoromycetes	Lecanorales	Catillariaceae	Austrolecia		AAGTCGTAACAAGGTTTCCGTAGGTAGCATGTTTGCCTTCGGAGCCCCCGCAGCGACCTTAAATAAATGCTCTAGTCGGTCCCCTCCAGGGCCGGCGACGCTATCAATCTGTGCTGGGAGCGCCCTCTGGGGTGCGATCAGCAGCTCTCCCCCCCGGGTATAGAGTTCACAGATCAAACGATAGCGGCCGCCCGGTGCGGTTCAGATATGATCGGCCTCAGCTGCACACCGGCTGGCGACTTTGCGGAAC
Fungi	Ascomycota	Lecanoromycetes	Caliciales	Caliciaceae	Buellia	Buellia frigida	AAGTCGTAACAAGATTTTCGTAGATGAATTTGCGAAAGAATCATTATCGAGAGACGAAATCGCTTCGATCTCACTCTTCATTCATGTCTACTTATCTTTGTTGCTTTGATGAGTCTTCGAGCTTGATCGTTCGACGCGAGTGAGAGACTTTCGTCTCTCGTCTCGCGAGCGCTCGTCAAAGATCTTGTTAACTTTGTTTTAATGTCTTTCGAGCAATCATATAATAGTTAAAACTTTCAACAACGAATCT
Fungi	Ascomycota	Lecanoromycetes	Caliciales	Caliciaceae	Buellia	Buellia frigida	AAGTCGTAACAAGATTTCCGTAGGTGAACCTGCGAAAGGATCATTATCGAGAGACGAGGTCGCTTCGATCTCACTCTTCACCCGTGTCTACTTACCTTTGTTGCTTTGGCGGGTCTTCGGGCTTGATCGTTCGACGCGGGTGGGAGGCTTTCGCCTCTCGCCTCGCGAGCGCCCGCCAAAGGCCCTGTTAACTCTGTTTTAGTGTCTTCCGAGCAACCATGTAATAGTTAAAACTTTCAACAACGGATCT
Fungi	Ascomycota	Lecanoromycetes	Caliciales	Caliciaceae	Buellia	Buellia frigida	AAGTCGTAACAAGATTTTCGTAAATGAATTTGCGAAAAAATCATTATCGAGAGACGAAATCGCTTCGATCTCACTTTTCACTCGTATCTACTTATCTTTGTTGCTTTGACGAGTCTTCGAACTTGATCGTTCGACGCAAATGAAAGACTTTCGTCTCTCGTTTCGCGAGCGTTCGTCAAAAATCTTGTTAACTTTGTTTTAGTGTCTTTCGAGCAATCATGTAATAATTAAAACTTTCAACAATGAATCT
Fungi	Ascomycota	Lecanoromycetes	Caliciales	Caliciaceae	Buellia	Buellia frigida	AAGTCGTAACAAGATTTTCGTAGATGAATTTACGAAAGAATCATTATCGAGAGACGAAATCGCTTCGATCTCACTCTTCACTCGTGTCTACTTACCTTTGTTGCTTTGACGAATCTTCGAACTTGATCGTTCGACGCGAGTGGGAGGCTTTCGCCTCTCGTCTCGCGAGCGCTCGTCAAAGATCTTGTTAACTCTGTTTTAGTGTCTTTCGAGCAATCATGTAATAGTTAAAACTTTCAACAACGAATCT
Fungi	Ascomycota	Lecanoromycetes	Caliciales	Caliciaceae	Buellia	Buellia frigida	AAGTCGTAACAAGATTTTCGTAGATGAATCTACGAAAGAATCATTATCGAGAGACGAAATCGCTTCGATCTTACTCTTCATTCGTATTTACTTATCTTTGTTGCTTTGACGAGTCTTCGAGCTTGATCGTTCGATGCGAATGAAAGACTTTCGTCTCTCGTTTCGCGAGCGTTCGTCAAAGACTTTGTTAACTTTGTTTTAATGTCTTTCGAGCAATCATGTAATAGTTAAAACTTTTAACAACGAATCT
Fungi	Ascomycota	Lecanoromycetes	Caliciales	Caliciaceae	Buellia	Buellia frigida	AAGTCGTAACAAAATTTTCGTAGATGAATTTGCGAAAGAATCATTATCGAGAGACGAAATCGCTTCGATCTCACTTTTCACTCGTGTCTACTTATCTTTGTTGCTTTGACGAGTCTTCGAACTTGATCATTCGATGCGAGTGAGAGACTTTCGTCTCTCGTTTCGCAAGCGTTCGTCAAAGACTCTATTAACTTTGTTTTAGTGTCTTTCGAGCAATCATGTAATAATTAAAACTTTCAACAACGAATCT
Fungi	Ascomycota	Lecanoromycetes	Caliciales	Caliciaceae	Buellia	Buellia frigida	AAGTCGTAACAAGGTTTTCGTAGGTGAATCTGCGAAAGGATCATTATCGAGAGACGGGGTCGCTTCGGCCTCACTCTTCACTCGTGTCTACTTATCTTTGTTGCTTTGGCGAGCCTTCGAGCTTGATCGTTCGACGCGAGTGGGAGGCTTTCGTCTCTCGCCTCGCGAGCGCTCGTCAAAGGTTCTGTTAACTCTGTTTTAGTGTCTTTCGAGCAATCATGTAATAGTTAAAACTTTCAACAACGAATCT
Fungi	Ascomycota	Lecanoromycetes	Teloschistales	Teloschistaceae	Caloplaca	Caloplaca haematites	AAGTCGTAATAAGGTTTCCGTAGGTAAACCTGCGGAAGGATTATTATCGAGAGGGGGGGCTCTATACCCCGGGGCTCTGTCCCCGTACCTTTTCACCCTGTGTGTATTTTTCCCCCGTTGCTTTGGCGGGCCCCGGGTCTTCCCCCGGCGTTAGCCCCCTCGCGGGGTTCGCGAGCGCCCGCCGGAAGGCTTATCGAAACTCTGATTAGTACAGTCTGAGCGTACGAATAATAAATTAAAACTTTTAACA
Fungi	Ascomycota	Lecanoromycetes	Caliciales	Caliciaceae	Buellia	Buellia frigida	AAGTCGTAACAAGATTTTCGTAGATAAATCTGCGAAAGAATCATTATCGAGAGACGAGATCGCTTCGATCTCACTCTTCACTCGTATCTACTTATCTTTGTTGCTTTGACGAGTCTTCGAGCGCGATCGTTCGACGCGAGTGAGAGACTTTCGTCTCTCGTCTCGCGAGCGCTCGCCAAAGACTCTGTTAACTTTGTTTTAGTGTCTTTCGAGCAATCATGTAATAGTTAAAACTTTCAACAACGAATCT
Fungi	Ascomycota	Lecanoromycetes	Lecanorales	Psilolechiaceae	Psilolechia	Psilolechia leprosa	AAGTCGTAACAAGGTTTCCGTAGGTGAACCTGCGGAAGGATCATTAATGAGCGAGGGGCCTCGTGCTCCCGGGGGCTTCGGCCCCCACTCCTCACCCTTTGTATACATACCTTTGTTGCTTTGGCGGGCCTTGGGGACCTCCCCATGCCGGCTCCGGGCTTCGGTCCCGCCGGCGAGCCGCCCGCCCGAGGCCTATCAAATTCCGTTTTATCAGTGTTGTCCGAGTCAGATATAACAATCAAAACTTTCA
Fungi	Ascomycota	Lecanoromycetes	Lecideales	Lecideaceae	Palicella		AAGTCGTAACAAGGTTTCCGTAGGTGAACCTGCGGAAGGATCATTAATGAGAGAGGGGCTTCGCGCTCCCGGGGGTTTCGGCCTCCGACTCTTCACCCTGTGTATACCTTACCTTCGTTGCTTTGGCGGGCCTTGGAGTTCGTCTCCTGCCGGCCCCGGGCTTCGGTTCGGGTCGGAGCGCGCCCGTCGGAGGCTCATTCAACTCCGTTTATCAGTGACGTCCGAGTAAAACCATAATAGTAAAAACTTT
Fungi	Ascomycota	Lecanoromycetes	Caliciales	Caliciaceae	Dimelaena	Dimelaena oreina	AAGTCGTAACAAGATTTTCGTAAATGAATTTGCGAAAGAATCATTATCGAGAAACGGAGTTTAACCGATCCCACTCTTCACTCGTGTATATTTACTCTTTATTGTTTTGACGGGCGATCGGTTTTTATCGCCCGACGTCGGTCGGAAAACTCGCGTCTTTCACTCACCGAACGCTCGTCAAAGATTCTCAAAATCCGTTCATTTATGTTCGAGCGAATGAAGCAAATAATTAAAAACTTTCAACAACGGA
Fungi	Ascomycota	Lecanoromycetes	Caliciales	Caliciaceae	Buellia	Buellia frigida	AAGTCGTAACAAGATTTTCGTAAATGAATTTGCGAAAGAATCATTATCGAGAGACGAGATCGCTTCGATCTCACTCTTCACTCGTATCTACTTATCTTTGTTGCTTTGACGAGTCTTCGAATTTGATCGTTCGACGCAAGTGAAAGACTTTCGTCTATCGTTTCGCGAGCGCTCGTCAAAGATTCTATTAACTCTATTTTAGTGTCTTTCGAGCAATTATGTAATAGTTAAAACTTTTAACAACGAATCT
Fungi	Ascomycota	Lecanoromycetes	Caliciales	Caliciaceae	Buellia	Buellia frigida	AAGTCGTAACAAGGTTTCCGTAGATGAACCTGCGGAAGGATCATTACCGAGAGACGAAGTCGCTTCGACCCCACTCTTCACCCGTGTCTACTTACCTTTGTTGCTTTGACGGGCCTTCGAGCTTGACCGTTCGACGCGAGTGAGAGGCTTTCGCCTGTCGCCTCGCGAGCGCCCGCCAAAGACCCTGTTAACTCTGTTTTAGTGTCTTCCGAGCAACCATGTAATAGTTAAAACTTTCAACAACGGATCT
Fungi	Ascomycota	Lecanoromycetes	Caliciales	Caliciaceae	Buellia	Buellia frigida	AAGTCGTAACAAGATTTTCGTAGATGAATCTACGAAAAAATTATTATCGAGAGACGAAATCGCTTCGATCTCACTTTTTATTCGTATCTACTTATCTTTGTTGCTTTGACGAGTCTTCGAACTTAATCGTTCGACGCAAATAAGAGACTTTCGTCTCTCGTTTTGCGAACGCTCGTCAAAGATCTTGTTAACTCTATTTTAGTGTCTTTCGAGCAATTATGTAATAGTTAAAATTTTCAACAACGAATTT
Fungi	Ascomycota	Lecanoromycetes	Caliciales	Caliciaceae	Buellia	Buellia frigida	AAGTCGTAACAAGATTTTCGTAGATGAACTTGCGAAAGAATCATTATCGAGAGACGAGATCGCTTCGATCTCACTCTTCACTCGTGTCTACTTATCTTTGTTGTTTTGACGAGTCTTCGAGCTTGATCGTTCGACGCGAGTGAAAGACTTTCGTCTCTCGTCTCGCGAGCGCTCGTCAAAGACTCTATTAACTCTATTTTAGTGTCTTTCGAGCAATCATGTAATAGTTAAAACTTTCAACAATGAATTT
Fungi	Ascomycota	Lecanoromycetes	Caliciales	Caliciaceae	Buellia	Buellia frigida	AAGTCGTAATAAGATTTTCGTAAATGAATTTGCGAAAAAATCATTATCGAGAGACGAGATCGCTTCGACTTCACTCTTCACTCGTGTCTACTTATCTTTGTTGCTTTGACGAGTTTTCGAACTTGATTGTTCGACGCGAGTGAGAGACTTTCGTCTCTCGTTTCGCGAGCGCTCGTCAAAGACTCTATTAACTTTGTTTTAGTGTCTTTCAAGCAATCATATAATAGTTAAAACTTTCAACAACGAATCT
Fungi	Ascomycota	Lecanoromycetes	Teloschistales	Teloschistaceae	Caloplaca	Caloplaca nivalis	AAGTCGTAACAAGGTTTCCGTAAGTAAACCTGCGGAAGGATTATTATCGAGAGGGGGGCTCTATACCCCGGGGCTCCGTCCCCGTACCTTTTCACCCTATATATATTTTTCCCCCGTTGCTTTAGCGGGCCCCGGGTCTTCCCCCGGCGTTAGCCCCCTCGCGGGGTTCGCGAGCGCCCGCCGAAGGCTTATCGAAACTCTATTAATTAGTGCAGTCTAAGCGTACGAATAATAAATTAAAACTTTCAAC
Fungi	Ascomycota	Lecanoromycetes	Teloschistales	Teloschistaceae			AAGTCGTAACAAGGTTTCCGTAGGTGAACCTGCGGAAGGATCATTACCGAGTTAGGGTCTCTTCGGAGCCCGAACCTCCCAACCCTTTGTCTACCAACCGCTGTTGCTTCGGCGAGCGTCGGGGCGTCCGCGCCCCGGCCCCGGCTTCGGTCGGTGAGCTCTCGCAGAGGCCTATCTTTATTCTGTTTTGCAGTGACGTCCGAGAATACCAATATAATCAATCAAAACTTTCAACAACGGATCTCTTGGT
Fungi	Ascomycota	Lecanoromycetes	Caliciales	Caliciaceae	Buellia	Buellia frigida	AAGTCGTAACAAGATTTTCGTAGATGAATTTGCGAAAGAATCATTATCGAGAGACGAGATCGCTTCGATCTCACTCTTCACTCGTGTCTACTTATCTTTGTTGCTTTGACGAATTTTCGAGCTTGATCGTTCGACGCGAGTGAAAGACTTTCGTCTCTCGTCTCGCGAGCGCTCGTCAAAGACTTTGTTAACTTTGTTTTAGTGTTTTTCGAGCAATCATGTAATAGTTAAAACTTTTAACAACGAATCT
Fungi	Ascomycota	Lecanoromycetes	Caliciales	Caliciaceae	Buellia	Buellia frigida	CTTTTTCCTTTCTCTTCCTTCCCCTTCTTCCCCCTTTTTCCGTATTTTCCCCTGCGGACTTCTCCTTACCGATCTCCTTGGTCGCTTCTTCCCCACTCTTCCCCCTTGTCTACTTACCTTTGTTGCTTTGGCGGGCCTTCGGGCTTGACCTTTCTCCGCGGGTGGGAGGCTTTCGCCTCTCGCCTCTCTCTCGCCCGCCAAAGGCCGTGTTAACTCTGTTTTAGTGTCTTCCGAGCAACCATGTAATAGT
Fungi	Ascomycota	Lecanoromycetes	Caliciales	Caliciaceae	Buellia	Buellia frigida	AAGTCGTAACAAGATTTCCGTAGATGAATCTGCGAAAGAATCATTACCGAGAGACGAGATCGCTTCGGCTCCACTCTTCACCCGTGTCTACTTACCTTTGTTGCTTTGACGGACCTTCGAGCCTGATCGTTCGACGCGGGTGGGAGACTTTCGCCTCTCGCCTCGCGAGCGCCCGCCAAAGACCCTGTTAACTCTGTTTTAGTGTCTTTCGAGCAATCATGTAATAGTTAAAACTTTCAACAACGAATCT
Fungi	Ascomycota	Lecanoromycetes	Caliciales	Caliciaceae	Buellia	Buellia frigida	AAGTCGTAACAAGATTTTCGTAGATGAATTTGCGAAAGAATCATTATCGAGAGACGAAATCGCTTCGATCTCACTCTTCATTCGTGTCTACTTATCTTTGTTGCTTTGACGAGTCTTCGAGCTTGATCGTTCGACGCGAGTGAGAGACTTTCGTCTCTCGTCTCGCGAGCGTTCGTCAAAGACTTTGTTAACTTTGTTTTAGTGTCTTTCGAGCAATCATGTAATAGTTAAAACTTTCAACAACGAATCT
Fungi	Ascomycota	Lecanoromycetes	Caliciales	Caliciaceae	Buellia	Buellia frigida	AAGTCGTAACAAGGTTTCCGTAGGTGAACCTGCGAAAGGATCATTACCGAGAGACGAGATCGCTTCGACCCCACTCTTCACCCGTGTCTACTTACCTTTGTTGCTTTGGCGGGCCTTCGAGCTTGACCGTTCGACGCGGGTGAGAGGCTTTCGCCTCTCGCCTCGCGAGCGCCCGCCAAAGGCCCTGTTAACTCTGTTTTAGTGTCTTCCGAGCAACCATGTAATAGTTAAAACTTTCAACAACGAATCT
Fungi	Ascomycota	Lecanoromycetes	Caliciales	Caliciaceae	Buellia	Buellia frigida	AAGTCGTAACAAGATTTTCGTAAATGAATTTGCGAAAGAATTATTATCGAGAGATGAGATCGCTTCGATCTCACTCTTCACTCGTGTCTACTTATCTTTGTTGCTTTGACGAGTTTTCGAGCTTGATCGTTCGACGCGAATGAGAGACTTTCGTCTCTCGTTTCGCGAGCGCTCGTCAAAGACTTTGTTAACTTTGTTTTAGTGTCTTTCGAGCAATCATGTAATAGTTAAAACTTTCAACAACGAATCT
Fungi	Ascomycota	Lecanoromycetes	Caliciales	Caliciaceae	Buellia	Buellia frigida	AAGTCGTAACAAGATTTTCGTAGATAAATTTGCGAAAGAATCATTATCGAGAGACGAGATCGCTTCGATCTCACTCTTCACTCGTGTTTACTTATCTTTGTTGCTTTGACGAGTCTTCAAGCTTGATCGTTCGACGCGAATGAGAGACTTTCGTCTCTCGTCTCGCGAGCGTTCGTCAAAGATTTTGTTAACTTTGTTTTAGTGTCTTTCGAGCAATCATATAATAGTTAAAACTTTCAACAACGAATCT
Fungi	Ascomycota	Lecanoromycetes	Lecanorales	Lecanoraceae	Rhizoplaca		AAGTCGTAACAAGGTTTCCGTAGGTATGCAAGACTGCACGTTTGCCTACGGGAGCCCTCGCAGCGACTCTAAACAAGTGCCTCAGCCTGCGCCCCGAGTGGGACTGGCGACGCCGTCAATCTGCGCTGGGAGGACCCCCTTGGGGCTCAACCAGAAGCTCTTGAATGAGTTCACAGATCAGACGATGGCGGCCACTTGCGAGTGGTTTAGATATGACCGGCCCCGGCCCTTTATCGGCCGGCGAATCTGC
Fungi	Ascomycota	Lecanoromycetes	Caliciales	Caliciaceae	Buellia	Buellia frigida	AAGTCGTAACAAGATTTCCGTAGGTGAACCTGCGAAAGAATCATTACCGAGAGACGGGGTCGCTTCGGTCCCACTCTTCACCCGTGTCTACTTACCTTTGTTGCTTTGGCGGGCCTTCGGGCTTGATCGTTCGACGCGGGTGGGAGGCTTTCGCCTCTCGCCTCGCGAGCGCCCGCCAAAGGCCCTGTTAACTCTGTTTTAGTGTCTTCCGAGCAATCATGTAATAGTTAAAACTTTCAACAACGGATCT
Fungi	Ascomycota	Lecanoromycetes	Caliciales	Caliciaceae	Buellia	Buellia frigida	AAGTCGTAACAAGATTTTCGTAGGTGAATCTACGAAAGAATCATTATCGAGAGACGAGGTCGCTTCGACCTCACTCTTCACTCGTGTCTACTTATCTTTGTTGCTTTGGCGAGTCTTTGAGCTTGATCGTTCGATGCGAGTGAGAGACTTTCGTTTGTCGTCTCGCGAGCGCTCGTCAAAGACTCTGTTAACTTTGTTTTAGTGTCTTTCGAGCAATCATGTAATAGTTAAAACTTTCAACAACGAATCT
Fungi	Ascomycota	Lecanoromycetes	Caliciales	Caliciaceae	Buellia	Buellia frigida	AAGTCGTAACAAGATTTTCGTAGATGAATTTGCGAAAGAATCATTATCGAGAGACGAGATCGCTTCGACCTCACTCTTCACTCGTGTTTACTTACCTTTGTTGCTTTGGCGAGCCTTCGAGCTTGATCGTTCGACGCGAGTGAGAGACTTTCGTCTCTCGTCTCGCGAGCGCTCGTCAAAGACTTTGTTAACTCTATTTTAATGTCTTCCGAGCAATCATGTAATAATTAAAACTTTCAACAACGAATCT
Fungi	Ascomycota	Lecanoromycetes	Caliciales	Caliciaceae	Buellia	Buellia frigida	AAGTCGTAACAAGATTTTCGTAGATGAATTTGCGAAAAAATCATTATCGAGAGACGAGATCGTTTCGATCTCACTCTTCACTCGTGTCTACTTATCTTTGTTGCTTTGACGAGTCTTCGAACTTGATCGTTCGACGCGAATGAAAGACTTTCGTCTCTCGTCTCGCGAGCGCTCGTCAAAGACTCTATTAACTTTGTTTTAGTGTCTTTCGAGCAATCATGTAATAATTAAAACTTTCAACAACGAATCT
Fungi	Ascomycota	Lecanoromycetes	Caliciales	Caliciaceae	Buellia	Buellia frigida	AAGTCGTAACAAGGTTTTCGTAGATGAACTTGCGAAAGAATCATTATCGAGAGACGAGGTCGCTTCGATCTCACTCTTCACTCGTGTTTACTTATCTTTGTTGCTTTGACGAGTCTTTGGACTTGATCGTTCGACGCGAGTGAGAGGCTTTCGTCTCTCGTCTCGCGAGCGCTCGTCAAAGATCTTGTTAACTTTGTTTTAGTGTCTTTCGAGCAATTATGTAATAGTTAAAACTTTCAACAATGAATCT
Fungi	Ascomycota	Lecanoromycetes	Caliciales	Caliciaceae	Buellia	Buellia frigida	AAGTCGTAACAAGATTTTCGTAGATGAATTTGCGAAAGAATCATTATCGAGAGACGAGATCGCTTCGATCTCACTCTTCACTCGTGTCTACTTATCTTTGTTGCTTTGACGAGTCTTCGAGCTTGATCATTCGACGCGAGTGAGAGACTTTCGTCTCTCGTCTCGCGAGCGCTCGTCAAAGACTTTGTTAACTCTATTTTAGTGTCTTCCGAGCAACCATGTAATAGTTAAAACTTTCAACAACGGATCT
Fungi	Ascomycota	Lecanoromycetes	Caliciales	Caliciaceae	Buellia	Buellia frigida	AAGTCGTAACAAGATTTTCGTAAATGAATTTGCGAAAAAATCATTATCGAGAGACGAAATCGCTTCGATCTCACTTTTCACTCGTATCTACTTATCTTTGTTGCTTTGACGAGTCTTCGAACTTGATCGTTCGACGCAAATGAAAGACTTTCGTCTCTCGTTTCGCGAGCGCTCGTCAAAGATCTTGTTAACTTTGTTTTAGTGTCTTTCGAGCAATCATGTAATAATTAAAACTTTCAACAATGAATCT
Fungi	Ascomycota	Lecanoromycetes	Caliciales	Caliciaceae	Buellia	Buellia frigida	AAGTCGTAACAAGATTTTCGTAGATGAATTTGCGAAAAGATCATTATCGAGAGACGAGATCGCTTCGATTTCACTCTTCACTCGTGTCTACTTATCTTTGTTGCTTTGACGAGTCTTCGAACTTGATCGTTCGACGCGAGTGAGAGACTTTCGCCTCTCGTCTCGCGAGCGCTCGTCAAAGATCTTGTTAACTCTGTTTTAGTGTCTTTCGAGCAATCATGTAATAGTTAAAACTTTCAACAACGGATCT
Fungi	Ascomycota	Lecanoromycetes	Caliciales	Caliciaceae	Buellia	Buellia frigida	AAGTCGTAACAAGATTTTCGTAAATGAATTTGCGAAAGAATCATTATCGAGAGATGAAGTCGCTTCGACTTCACTCTTCACTCGTATCTATTTATCTTTGTTGCTTTGACGAGTTTTCGAGCTTGATCGTTCGACGCGAGTGAGAGACTTTCGTCTCTCGTTTCGCGAGCGCTCGTCAAAGATTTTGTTAACTTTGTTTTAGTGTCTTTCGAGCAATCATGTAATAGTTAAAACTTTCAACAACGGATCT
Fungi	Ascomycota	Lecanoromycetes	Caliciales	Caliciaceae	Buellia	Buellia frigida	AAGTCGTAACAAGGTTTCCGTAGGTGAACCTGCGGAAGGATCATTACCGAGAGACGGGGTCGCTTCGACCCCACTCTTCACTCGTGTCTACTTACCTTTGTTGCTTTGACGAGCCTTCGAGCTTGATCGTTCGACGCGAGTGGGAGGCTTTCGCCTCTCGCCTCGCGAGCGCTCGCCAAAGGCCCTGTTAACTCTATTTTAGTGTCTTTCGAGCAACCATGTAATAGTTAAAACTTTCAACAACGAATCT
Fungi	Ascomycota	Lecanoromycetes					AAGTCGTAACAAGGTTTCCGTAGGTGAACCTGCGGAAGGATCATTACCGAGAGCGGGGCTCACCCCCCAAACTCCGCCGCCGAAAGGGGTACTCTCCACCCTATGTATACATACCACTCTCGCTTTGGCGGGCGCGGAAGGCTTTATGCCCTGCGGCCGCCGGCGGCTCATTCAAATTCGGTTTATCAGTGACGTCCGAGTAAAAACGCAACAGTTAAAACTTTCAACAACGGATCTCTTGGTTCTG
Fungi	Ascomycota	Lecanoromycetes					AAGTCGTAACAAGGTTTCCGTAGGTGAACCTGCGGAAGGATCATTATCGGGAGTGCCCTCGTGGCTTAACCTGCAACCCTATGTTTTAAAAACCCTTGTTTCTTTGGCGGGTTCGCCCGTCAGAAGAATTCTCAAACTCGTCATAAACGTGTCATCTGAATAACCATTAAATAAAATTAAAACTTTCAACAACGGATCTCTTGGTTCTG
Fungi	Ascomycota	Lecanoromycetes	Lecanorales	Lecanoraceae	Lecidella	Lecidella greenii	AAGTCGTAACAAGGTTTCCGTAGGTGGTTTGCCTGTCGGATCCCCCCGCAGCGACTCTAAAGAACTGCGCCAGTCGGGCTCCCATCTCGAAGCCTGGCGACGCCATCAGTCTGGCTGGGAGCCCCCCTACGCGGGGGGCCACCAGCAGCTCCTTCGGGAGTCCACAGATCAAACGATGAGCGGCCGCTTCACTGCGGTTCAGATATGACCGGCCCCAGCCTGCATCGGCTGGTGACTCCTCGTGGAACCT
Fungi	Ascomycota	Lecanoromycetes	Lecanorales	Lecanoraceae	Lecanora	Lecanora physciella	CTTGTTCCTTTCTCTTCCTTCCCCTTCTTCCCCCTTTTTCCGTAGGTGAACCTGCGGAAGGATCATTACCGCGAGCGGGGCTAACCCCCCAAACTCCGCCGCCGAAAGGGGTCCTCTCCACCCTCTGTATACATATACCACTCTCGCTTTGGCGGGCTGAAGGCTCTTGCCCTACGCCCGCCAGTGGCTCAAAAAATTCTGTTCATCAGTGATGTCCGAGTAAAAACCTAATAGTTAAAACTTTCAACAA
Fungi	Ascomycota	Lecanoromycetes	Caliciales	Caliciaceae	Buellia	Buellia frigida	CTTTTTCCTTTCTCTTCCTTCCCCTTCTTCCCCCTTTTTCCGTATTTTCCCCTGCGGACTTCTCCTTACCGATCTCCTTGGTCGCTTCTTCCCCACTCTTCCCCCTTGTCTACTTACCTTTGTTGCTTTGGCGGGCCTTCGGGCTTGACCTTTCTCCGCGGGTGGGAGGCTTTCGCCTCTCGCCTCTCTCTCGCCCGCCAAAGACTCTGTTAACTCTGTTTTAGTGTCTTCCGAGCAACCATGTAATAGT
Fungi	Ascomycota	Lecanoromycetes	Caliciales	Caliciaceae	Buellia	Buellia frigida	AAGTCGTAACAAGGTTTCCGTAGGTGAACCTGCGAAAGAATCATTATCGAGAGACGAGGTCGCTTCGGCCCCACTCTTCACTCGTGTCTACTTATCTTTGTTGCTTTGGCGGGCCTTCGGGCTTGATCGTTCGACGCGGGTGGGAGGCTTTCGCCTCTCGTCGCGCGAGCGCCCGCCAAAGGCCCTGTTAACTCTGTTTTAGTGTCTTTCGAGCAACCATGTAATAGTTAAAACTTTCAACAACGAATCT
Fungi	Ascomycota	Lecanoromycetes	Caliciales	Caliciaceae	Buellia	Buellia frigida	AAGTCGTAACAAGATTTTCGTAGATGAACTTGCGAAAGAATCATTATCGAAAGATGAAATCGCTTCGATTTCACTCTTCACTCGTGTCTACTTATCTTTGTTGCTTTGACGAGTCTTCGAGCTTGATCGTTCGACGCGAGTGAGAGACTTTCGTCTCTCGTCTTGCGAGCGCTCGTCAAAGACTTTGTTAACTTTGTTTTAATGTCTTTCGAGCAATCATGTAATAATTAAAACTTTTAACAATGAATCT
Fungi	Ascomycota	Lecanoromycetes	Caliciales	Caliciaceae	Buellia	Buellia frigida	AAGTCGTAACAAGATTTTCGTAGATGAATTTGCGAAAGAATCATTATCGAGAGACGAAATCGCTTCGATCTCACTCTTCACTCGTGCCTACTTATCTTTGTTGCTTTGACGAGTTTTCGAACTTGATCGTTCGACGCGAGTGAGAGACTTTCGTCTCTCGTCTCGCGAGCGCTCGTCAAAGACTCTATTAACTTTGTTTTAGTGTCTTTCGAGCAATCATGTAATAGTTAAAACTTTCAACAACAAATTT
Fungi	Ascomycota	Lecanoromycetes	Caliciales	Caliciaceae	Buellia	Buellia frigida	AAATCGTAACAAGATTTTCGTAGATGAACCTGCGAAAGAATCATTATCGAAAAACGAGATCGCTTCGATCTCACTCTTCACTCGTGTCTACTTATCTTTGTTGCTTTGACGAATCTTCGAGCTTGATCGTTCGACGCGAGTGAGAGACTTTCGCCTCTCGTCTCGCGAGCGCTCGTCAAAGATCTTGTTATCTTTGTTTTAGTGTCTTTCGAGCAATCATGTAATAGTTAAAACTTTCAACAACGAATCT
Fungi	Ascomycota	Lecanoromycetes	Caliciales	Caliciaceae	Buellia	Buellia frigida	AAGTCGTAACAAGGTTTTCGTAGGTGAACCTGCGGAAGGATCATTACCGAGAGACGGGGTCGCTTCGGCCCCACTCTTCACTCGTGTCTACTTATCTTTGTTGCTTTGGCGGGCCTTCGGGCTTGATCGTTCGACGCGGGTGGGAGGCTTTCGCCTGTCGCCTCGCGAGCGCTCGTCAAAGGCCCTGTTAACTCTGTTTTAGTGTCTTCCGAGCAACCATGTAATAGTTAAAACTTTCAACAACGGATCT
Fungi	Ascomycota	Lecanoromycetes	Caliciales	Caliciaceae	Buellia	Buellia frigida	AAGTCGTAACAAGATTTTCGTAGATGAATTTGCGAAAGAATCATTATCGAGAGACGAGGTCGCTTCGATCTCACTCTTCACTCGTGTCTACTTACCTTTGTTGCTTTGACGAGCCTTCGAGCTTGATCGTTCGACGCGAATGAGAGACTTTCGTCTCTCGCCTCGCGAGCGCTCGTCAAAGATCTTGTTAACTCTATTTTAGTGTCTTCCGAGCAATCATGTAATAGTTAAAACTTTCAACAACGAATCT
Fungi	Ascomycota	Lecanoromycetes	Caliciales	Caliciaceae	Buellia	Buellia frigida	AAGTCGTAACAAGGTTTCCGTAGGTGAACCTGCGGAAGGATCATTACCGAGAGACGGGGTCGCTTCGGCCCCACTCTTCACCCGTGTCTACTTACCTTTGTTGCTTTGGCGGGCCTTCGGGCTTGACCGTTCGACGCGTGGGGAGGCTTTCGCCTCTCGCCTCGCGAGCGCCCGCCAAAGGCCCTGTTAACTCTGTTTTAGTGTCTTCCGAGCAACCATGTAATAGTTAAAACTTTCAACAACGGATCTC
Fungi	Ascomycota	Lecanoromycetes	Caliciales	Caliciaceae	Buellia	Buellia frigida	AAGTCGTAACAAGATTTTCGTAGATGAATCTACGAAAGAATCATTATCGAGAGACGAGATCGCTTCGATCTCACTCTTCACTCGTGTCTACTTATCTTTGTTGCTTTGACGAGTCTTCGAGCTTGATCGTTCGACGCGTGAAGAGACTTTCGTCTCTCGTCTCGCGAGCGCTCGTCAAAGATTCTATTAACTTTGTTTTAGTGTCTTTCGAACAATCATGTAATAATTAAAACTTTTAACAACGAATCTC
Fungi	Ascomycota	Lecanoromycetes	Teloschistales	Teloschistaceae	Caloplaca	Caloplaca albolutescens	AAGTCGTAACAAGGTTTCCGTAGGTGAACCTGCGGAAGGATTATTATCGAGAGGGGGGCTTTATGCCCCGGGGCTCTATCCCCGTACCTTTTCACCCTGTATATATTTTTCCCCCGTTGCTTTAGCGGGCCCCGGGTCTTCCCCCGGCGTTAGCCCCCTCGCGGGGTTCGCGAGCGCCCGCCGAAGGCTTATCGAAACTCTGTTGATCAGTATAGTCTGAGCGTACGAACAATAAATCAAAACTTTTAAT
Fungi	Ascomycota	Lecanoromycetes	Teloschistales	Teloschistaceae	Caloplaca	Caloplaca bicolor	AAGTCGTAACAAGGTTTCCGTAGGTAAACCTACGGAAGGATTATTATCGAGAGGGGGGCTCTATGCCCCGGGGCTCTATCCCCGTACCTTTTCACCCTATATGTATTTTTCCCCCGTTGCTTTAGCGGGCCCCGGGTCTTCCCCCGGCGTTAGCCCCCTCGCGGGGTTCGCGAGCGCCCGCTGAAGGCTTATCGAAACTCTGTTAATTAGTGCAGTCTGAGCGTACGAATAATAAATTAAAACTTTTAAT
Fungi	Ascomycota	Lecanoromycetes	Caliciales	Caliciaceae	Buellia		AAGTCGTAACAAGGTTTCCGTAGGTGAACCTGCGGAAGGATCATTACTGAGAGACGGGGTCTCATCGGCCCCACTCTTCACCCACGTCTACCATACCCTGTTGCTTTGGCGGGCCTTCGGGTCTTACCACCCGGGGCTGGTCGGGGGCCTTTTGCCCCTCGCTCCGCGAGTGCCTGCCAATGATTTTGTCAACTCTGTTCTTAGTGTCCTCTGAGCAACCATACAATAGTTAAAACTTTCAACAACGGAT
Fungi	Ascomycota	Lecanoromycetes	Caliciales	Physciaceae	Physcia	Physcia stellaris	AAGTCGTAACAAGGTTTCCGTAGGTACAAATAGGTTTGCCTGCCGAAACCCCCCGCAACGACGTTAAAAAAACTGCGCGGTCTGCGCCCTGGTGGCGTGGGCAACACCGTTCAAGTGCTGAGAATGCCCGGCAACAGCCCCGCACAACCAGCAGCCAGCGTGTCACTGCTGGTCCACAGATCAATCGACGGTGACCTTTATCGGTTAAGCTATGACCGGTCCAGAGCCCCAACGGGCCCTGGAACGACGG
Fungi	Ascomycota	Leotiomycetes	Thelebolales	Thelebolaceae	Thelebolus		AAGTCGTAACAAGGTTTCCGTAGGTGAACCTGCGGAAGGATCATTAAAGAGACGTTGCCCTTCGGGGTATACCTCCCACCCTTTGTTTATTTATACCTTTGTTGCTTTGGCAGACCCGGCTTCGGCCCACCGGCTCCGGCTGGTCAGTGTCTGCCAGAGGACCTAAAACTCTGTTTGTTAATATTGTCTGAGTACTATATAATAGTTAAAACTTTCAACAACGGATCTCTTGGTTCTG
Fungi	Ascomycota	Lecanoromycetes	Lecideales	Lecideaceae	Lecidea		AAGTCGTAACAAGGTTTCCGTAGGTGAACCTGCGGAAGGATCATTAACGAATCAGGGGCTTCGCGCCCCGGGGGTTTCGGCCCCGACTCTTCACCCTGTGCGTACCTACCCTTGTTGCTTTGGCGGGCCTCGGTTAACCCCGACGTCGGCCCGGGGGCGATCCCGGGCCCGCGAGCGCTCACCGAAGGTCAATTTAACTCTGTTTGATTAGTGACGTCTGAGGAGAAATTCAATAACTAAAACTTTCAAC
Fungi	Ascomycota	Lecanoromycetes	Caliciales	Caliciaceae	Buellia	Buellia anisomera	AAGTCGTAACAAGGTTTCCGTAGGTGATGTTCCTCCCAAGGTTCGCCTACGCGTTTACTCCCGTCGACTATAAACTCACGTTCAGCTGTTCGCTCAGGCGTCCGGCAACGCAGCTACTCTGCACTGGAACCTACTTTCGGGTACTAGGCGTCAGCCTCTCCGCAATAGCGACCAGCAGCTCCCGCATCGCCAGCAAGGTGGCACGGAGTTCACAGATCAAATACCTGCGGCCACAGCGTTTTGTGGTACC
Fungi	Ascomycota	Lecanoromycetes	Acarosporales	Acarosporaceae	Pleopsidium	Pleopsidium chlorophanum	AAGTCGTAACAAGGTCTCCGTAGGTGAACCTGCGGAAGGATCATTACAGAGTTAGGGTCTTCCGGGCCCGATCTCCAACCCTATGTCTACCTACCTTTGTTCTTTGGCGGGCCCGCTGGGGGAGACCCACCGGTGGCTCCGGCTGCCGAGCGCCCGTCAGAGACCCATCGAACCCTGTTAATCATGTAGTCTGAGTACCAATACAATAGTTAAAACTTTCAACAACGGATCTCTTGGTTCTG
Fungi	Ascomycota	Lecanoromycetes	Caliciales	Caliciaceae	Buellia	Buellia frigida	CTTTTTCCTTTCTCTTCCTTCCCCTTCTTCCCCCTTTTTCCGTCTTTTCCCCTTCTGCCTTCTCCTTCCCTCTCTCCTTGGTCGCTTCTTCCCCACTCTTCCCCCGTGTCTACTTCCCTTTGTTGCTTTGGCGGGCCTTCGGGCTTGACCGTTCGCCGCGGGTGGGAGGCTTTCGCCTCTCGCCTCTCTCTCGCCCGCCAAAGGCCCTGTTAACTCTGTTTTAGTGTCTTCCGAGCAACCATGTAATAGT
Fungi	Ascomycota	Lecanoromycetes	Caliciales	Caliciaceae	Buellia	Buellia frigida	CTTTTTCCTTTCTCTTCCTTCCCCTTCTTCCCCCTTTTTCCGTCTTTTCCCCTGCGGCCTTCTCCTTCCCGCTCTCCTTTTTCGCTTCTTCCCCACTCTTCCCCCTTGTCTACTTCCCTTTTTTTCTTTTTCTTTCCTTCTTGCTTGCCCTTTCTCCGCGGGTGTGCTGCTTTCGCCTCTCGCCTCTCTCTCGCCCGCCCCCGGCCCTGTTAACTCTGTTTTCGTGTCTTCCGAGCAACCCTGTCCTCTT
Fungi	Ascomycota	Lecanoromycetes	Caliciales	Caliciaceae	Buellia	Buellia frigida	AAGTCGTAACAAGATTTTCGTAGATGAATCTACGAAAGAATTATTATTGAGAGACGAAATCGCTTCGATCTTATTCTTCATTCGTGTCTACTTATTTTTGTTACTTTAACGAGTCTTCGAACTTGATCGTTCGATGCGAATGAGAGACTTTCGTCTCTCGTCTCGCAAGCGTTCGTCAAAAATCTTGTTAACTTTGTTTTAATGTCTTTCGAGCAATCATATAATAGTTAAAACTTTCAACAACGAATCT
Fungi	Ascomycota	Lecanoromycetes	Caliciales	Caliciaceae	Buellia	Buellia insignis	AAATCGTAACAAGGTTTTCGTAAATGAATCTGCGGAAGGATCATTATCGAGAGACGGGATCTAACCGGCCCCACTCTTCACCCGTGTATATCTATCCTTTATTACTTTAGCGGGCGGTCGATCTTTATCGTCCGACGTCGGTCGGAAGGCTCGCGCCTTCCACTCATCGAACGCCCGCCAGAGACTTCCAAAACTCGTTCATTTATGTTCGAGCGAGTAAAGCAAATAATTAAAAACTTTCAACAACGGA
Fungi	Ascomycota	Lecanoromycetes	Caliciales	Caliciaceae	Buellia	Buellia frigida	AAGTCGTAACAAGATTTTCGTAAATAAACTTGCGAAAGAATCATTATCGAGAGACGAAATCGCTTCGATCTCACTCTTCACTCGTATCTACTTATCTTTGTTGCTTTAACGAGTCTTCGAGCTTGATCGTTCGACGCGAGTGAGAGACTTTCGTCTCTCGCCTTGCGAGCGTTCGTCAAAGATTCTATTAACTTTGTTTTAATGTCTTTCGAGCAATCATGTAATAGTTAAAATTTTCAACAACGAATCT
Fungi	Ascomycota	Lecanoromycetes	Caliciales	Caliciaceae	Buellia	Buellia frigida	AAGTCGTAACAAGATTTTCGTAGATGAATTTACGAAAAAATCATTATCGAGAGATGAGATCGCTTCGATCTCACTCTTCACTCGTATTTACTTATCTTTGTTGCTTTGACGAGTCTTCGAGCTTAATCGTTCGACGCGAGTGAAAGACTTTCGTCTCTCGTCTTGCGAGCGCTCGTCAAAGATCGTATTAACTTTATTTTAATGTCTTTCGAGCAATCATGTAATAGTTAAAACTTTCAATAACGAATTT
Fungi	Ascomycota	Lecanoromycetes	Caliciales	Caliciaceae	Buellia	Buellia frigida	AAGTCGTAACAAGGTTTTCGTAGATGAATTTGCGAAAGAATCATTATCGAGAGACGAGATCGCTTCGACCTCACTCTTCACTCGTGTCTACTTATCTTTGTTGCTTTGACGAGCCTTCGAGCTTGATCGTTCGACGCGAGTGAGAGGCTTTCGTCTCTCGTCTCGCGAGCGCTCGTCAAAGGCTCTGTTAACTCTGTTTTAGTGTCTTTCGAGCAATCATGTAATATTTAAAATTTTCAACAACGGATCT
Fungi	Ascomycota	Lecanoromycetes	Caliciales	Caliciaceae	Buellia	Buellia frigida	AAGTCGTAACAAGGTTTCCGTAGGTGAACCTGCGGAAGGATCATTACCGAGAGACGGGGTCGCTTCGGCCCCACTCTTCACCCGTGTCTACTTACCTTTGTTGCTTTGGCGGGCCTTCGGGCTTGACCGTTCGACGCGGGTGGGAGGCTTTCGCCTCTCGCCTCGCGAGCGCCCGCCAAAGGCCTTGTTAACTCTGTTTTAGTGTCTTTCGAGCAATCATGTAATAGTTAAAACTTTCAACAACGAATCT
Fungi	Ascomycota	Lecanoromycetes	Caliciales	Caliciaceae	Buellia	Buellia frigida	AAGTCGTAACAAGATTTTCGTAGATGAACTTGCGAAAGAATCATTATCGAGAGACGAGATCGCTTCGATCTCACTCTTCACTCGTATCTACTTATCTTTGTTGCTTTGACGAGTCTTCGAACTTGATCATTCGACGCGAGTGAGAGACTTTCGTCTCTCGTCTTGCGAGCGCTCGTCAAAGATCTTGTTAACTCTATTTTAGTGTCTTTCGAGCAATCATGTAATAGTTAAAACTTTCAACAATGAATCT
Fungi	Ascomycota	Lecanoromycetes	Caliciales	Caliciaceae	Buellia	Buellia frigida	AAGTCGTAACAAGATTTTCGTAAATGAATTTGCGAAAGAATCATTATCGAGAGACGAGGTCGCTTCGATTTCACTCTTCACTCGTATCTATTTATCTTTGTTGCTTTGACGAGCCTTCGAGCTTGATCGTTCGATGCGAGTGAGAGACTTTCGTTTCTCGTCTTGCGAGCGCTCGTCAAAGACTTTGTTAACTTTGTTTTAGTGTCTTTCGAGCAATCATGTAATAGTTAAAACTTTCAACAACGAATCT
Fungi	Ascomycota	Lecanoromycetes	Caliciales	Caliciaceae	Buellia	Buellia frigida	AAATTGTAACAAGATTTTCGTAAATGAATTTGCGAAAGAATCATTATCGAGAGACGAAATCGCTTCAATCTCACTCTTCACTCGTATCTACTTATCTTTGTTGCTTTGACGAATCTTCGAACTTGATCATTCGATGCGAGTGAGAGACTTTCGTCTCTCGTTTCGCGAACGCTCGTCAAAGATCTTGTTAACTTTATTTTAGTGTCTTTCGAGCAATCATGTAATAGTTAAAACTTTCAACAACGAATCT
Fungi	Ascomycota	Lecanoromycetes	Caliciales	Caliciaceae	Buellia	Buellia frigida	AAGTCGTAACAAGATTTTCGTAAATGAATTTGCGAAAGAATCATTATCGAGAGACGAAATCGTTTCGATCTCACTTTTCACTCGTGTCTACTTATCTTTGTTGTTTTGACGAGTTTTCGAGCTTAATCGTTCGACGCGAGTGAGAGACTTTCGTCTCTCGTTTCGCGAGCGCTCGTCAAAGATCTTGTTAATTTTGTTTTAGTATCTTTCGAGCAATCATGTAATAATTAAAACTTTCAACAACGAATCT
Fungi	Ascomycota	Lecanoromycetes	Caliciales	Caliciaceae	Buellia	Buellia frigida	AAGTCGTAACAAGATTTTCGTAGATGAATTTGCGAAAGAATCATTATCGAGAGACGAGATCGCTTCGATCTCACTCTTCACTCGTGTCTACTTATCTTTGTTGCTTTGACGAGCCTTCGGGCTTGATCGTTCGACGCGAGTGAGAGGCTTTCGCCTCTCGCCTTGCGAGCGCCCGCCAAAGATCTTGTTAACTTTGTTTTAGTGTCTTTCGAGCAATCATGTAATAGTTAAAACTTTCAACAACGAATCT
Fungi	Ascomycota	Lecanoromycetes	Caliciales	Caliciaceae	Buellia	Buellia frigida	AAGTCGTAACAAGGTTTTCGTAGATGAACTTGCGAAAAAATCATTATCGAGAGACGAGATCGCTTCGATCTCACTCTTCACTCGTGTCTACTTACCTTTGTTGCTTTGACGAGTCTTCGAGCTTGATCGTTCGACGCGAGTGAGAGGCTTTCGTCTCTCGTCTCGCGAGCGCTCGTCAAAGGCTTTGTTAACTTTGTTTTAGTGTCTTTCGAGCAATCATGTAATAGTTAAAACTTTCAACAACGAATCT
Fungi	Ascomycota	Lecanoromycetes	Caliciales	Caliciaceae	Buellia	Buellia frigida	AAGTCGTAACAAGGTTTTCGTAGGTGAATTTGCGAAAGAATCATTATCGAGAGACGAAATCGCTTCGGTCCCACTCTTCACTCGTGTCTACTTACCTTTGTTGCTTTGGCGAGCCTTCGAGCTTGACCATTCGACGCGAGTGAGAGACTTTCGCCTCTCGTCTCGCGAGCGCTCGTCAAAGGTCGTATTAACTCTATTTTAGTGTCTTTCGAGCAATCATGTAATAGTTAAAACTTTCAACAACGAATCT
Fungi	Ascomycota	Lecanoromycetes	Caliciales	Caliciaceae	Buellia	Buellia frigida	AAGTCGTAACAAGATTTTCGTAGATGAATTTGCGAAAGAATCATTATCGAGAGACGAAATCGCTTCGACTTCACTCTTCACTCGTGTCTACTTATCTTTGTTGCTTTGACGAATCTTCGAGCTTAATCGTTCGATGCGAGTGAGAGACTTTCGTCTCTCGTCTCGCGAACGCTCGTCAAAGATTTTGTTAACTCTATTTTAGTGTCTTTCGAGCAATCATGTAATAGTTAAAACTTTCAACAACGAATCT
Fungi	Ascomycota	Lecanoromycetes	Caliciales	Caliciaceae	Buellia	Buellia frigida	AAATCGTAACAAGATTTTCGTAGATGAATTTGCGAAAAAATCATTATTGAGAGACGAGGTCGCTTCGATCTCACTCTTCACTCGTATCTACTTATCTTTGTTGTTTTGACGAGTCTTCGAACTTGATCGTTCGACGCGAGTGAGAGACTTTCGTCTCTCGTCTCGCGAGCGCTCGTCAAAGACTCTATTAACTTTGTTTTAGTGTCTTTCGAACAATCATGTAATAGTTAAAACTTTCAACAACGAATCT
Fungi	Ascomycota	Lecanoromycetes	Caliciales	Caliciaceae	Buellia	Buellia frigida	AAGTCGTAACAAGATTTTCGTAGATGAATCTACGAAAGAATCATTATCGAGAGACGAAATCGCTTCGATCTCACTCTTCATTCGTGTCTACTTATCTTTGTTGCTTTGACGAGCCTTCGAGCTTGATCGTTCGACGCGAGTGAAAGACTTTCGTCTCTCGTTTTGCGAGCGCTCGTCAAAGACTTTGTTAACTTTGTTTTAGTGTCTTTCGAGCAATCATGTAATAGTTAAAACTTTCAATAACGAATTT
Fungi	Ascomycota	Lecanoromycetes	Caliciales	Caliciaceae	Buellia	Buellia frigida	AAGTCGTAACAAGATTTTCGTAAATAAATTTGCAAAAAAATCATTATCGAAAGACGAAATCGCTTCGATCTTACTTTTCACTCGTATCTACTTATCTTTGTTGCTTTGACGAATCTTCGAACTTGATCGTTCAACGCGAGTGAAAGACTTTCGTCTCTCGTCTCGCGAGCGCTCGTCAAAGATTTTGTTAACTTTGTTTTAGTGTTTTTCGAACAATCATGTAATAGTTAAAACTTTCAACAACGAATCT
Fungi	Ascomycota	Lecanoromycetes	Caliciales	Caliciaceae	Buellia	Buellia frigida	AAATCGTAACAAGATTTTCGTAGATGAATTTGCGAAAGAATCATTATCGAGAGACGAAATTGCTTCGATCTCACTCTTCATTTGTGTCTACTTATCTTTGTTGCTTTGACGAGTCTTCGAGCTTGATCGTTCGACGCGAGTGAGAGACTTTCGTCTCTCGTTTTGCGAGCGCTCGTCAAAGATCGTGTTAACTTTGTTTTAGTGTCTTTCGAGCAATCATGTAATAGTTAAAACTTTCAACAACGAATCT
Fungi	Ascomycota	Lecanoromycetes	Caliciales	Caliciaceae	Buellia	Buellia frigida	AAGTCGTAACAAAATTTTCGTAAATGAATCTACGAAAGAATCATTATCGAGAGACGAGATCGCTTCGACTTCACTCTTCACTCGTATCTACTTATCTTTGTTGCTTTGACGAGTTTTCGAGCTTGATCGTTCGACGCGAGTGAGAGACTTTCGTCTCTCGTCTCGCGAGCGTTCGTCAAAGATTTTATTAACTTTGTTTTAGTGTCTTTCGAGCAATCATGTAATAATTAAAACTTTCAACAACGAATCT
Fungi	Ascomycota	Lecanoromycetes	Teloschistales	Teloschistaceae	Caloplaca		AAGTCGTAATAAGGTTTCCGTAGGTAAACCTGCGGAAGGATTATTATCGAGAGGGGGGGCTCTATACCCCGGGGCTCTGTCCCCGTACCTTTTCACCCTGTATGTATTTTTCCCCCGTTGCTTTAGCGGGCCCCGGGTCTTCCCCCGGCGTTGGCCCCCTCGCGGGGTTCGCGAGCGCCCGCCGGAAGGCTTATCGAAACTCTGATCAGTACAGTTTAAGCGTACGAATAATAAATTAAAACTTTCAACA
Fungi	Ascomycota	Eurotiomycetes	Chaetothyriales	Herpotrichiellaceae	Capronia		AAGTCGTAACAAGGTTTCCGTAGGTGAACCTGCGGAAGGATCATTACCGAGTTAGGGTCTTATAGTATAGGCTCGACCTCCAACCCTTTGTCTACTATACCACTTGTTGCTTCGGCGAGCCCGTCTCTTGAAATATAGAGGCCGCCGGGGGTTCTATACCCCTAGTCCGTGCTCGCCGATAGCCTTTATTAAACCCTTGTTTAACTGTGTCGTCTAAGTAAAAACACCTTAAACCAAAACTTTCAACAAC
Fungi	Ascomycota	Lecanoromycetes	Caliciales	Caliciaceae	Buellia	Buellia frigida	AAGTCGTAACAAGGTTTCCGTAGGTGAACCTGCGGAAGGATCATTACCGAGAGACGAGGTCGCTTCGGCCCCACTCTTCACCCGTGTCTACTTACCTTTGTTGCTTTGGCGGGCCTTCGGGCTTGACCGTTCGACGCGGGTGGGAGGCTTTCGCCTCTCGCCTCGCGAGCGCCCGCCAAAGGCCCTGTTAACTCTGTTTTAGTGTCTTCCGAGCAACTGTAATAGTTAAAACTTTCAACAACGGATCTCT
Fungi	Ascomycota	Lecanoromycetes	Teloschistales				AAGTCGTAACAAGGTTTCCGTAGGTGAACCTGCGGAAGGATCATTACCGAGATAGGGTTTCTTCGGAGCCCGACCTCCAACCCATTGTCTACCATACCTCTGTTGCCTCGGCGGGCCGCCGGCGCCTTTACGGGCGTCGCCATCGGTCTTTACGGGCTTTCGAGCGCCCGCCGCAGGACTTATAAACTCTTTTTTAAAGTAGTATTCTGAGTGGGAATTTAATAACTTCAAAACTTTCAACAACGGATCT
Fungi	Ascomycota	Lecanoromycetes	Caliciales	Caliciaceae	Buellia	Buellia frigida	CTTTTTCCTTTCTCTTCCGTCCCCGTCGTCACAAGGTTTCCGTAGGTGAACCTGCGGAAGGATCATTACCGAGAGACGGGGTCGCTTCGGCCCCACTCTTCACCCGTGTCTACTTACCTTTGTTGCTTTGGCGGGCCTTCGGGCTTGACCGTTCGACGCGGGTGGGAGGCTTTCGCCTCTCGCCTCGCGAGCGCCCGCCAAAGGCCCTGTTAACTCTGTTTTAGTGTCTTCCGAGCAACCATGTAATAGT
Fungi	Ascomycota	Lecanoromycetes	Caliciales	Caliciaceae	Buellia	Buellia frigida	AAATCGTAATAAGATTTTCGTAGATGAACTTGCGAAAGAATCATTATCGAGAGACGAGATCGCTTCGATTTCACTCTTCACTCGTGTTTACTTATCTTTATTGCTTTAACGAGTCTTCGAGCATGATCGTTCGACGCGAGTGAGAGATTTTCGTCTCTCGTCTCGCGAGCGCTCGTCAAAGATCTTGTTAACTTTGTTTTAATGTCTTTCGAGCAATCATGTAATAGTTAAAACTTTCAACAACGAATCT
Fungi	Ascomycota	Lecanoromycetes	Caliciales	Caliciaceae	Buellia	Buellia frigida	AAGTCGTAACAAAATTTTCGTAAGTGAATCTACGAAAGAATCATTATCGAGAGACGAGGTCGCTTCGATTTCATTTTTCACTCGTATCTACTTACTTTTGTTGCTTTGACGAGCCTTCGAGCTTAATCGTTCGACGCAAGTGAGAGACTTTCGTCTCTCGCCTCGCGAGCGCTCGTCAAAGACTTTGTTAACTCTATTTTAGTGTTTTTCAAGCAATCATGTAATAGTTAAAACTTTCAACAATGAATCT
Fungi	Ascomycota	Lecanoromycetes	Caliciales	Caliciaceae	Buellia	Buellia frigida	AAGTCGTAACAAGGTTTTCGTAGATGAACTTGCGAAAGGATCATTATCGAGAGACGAGATCGCTTTGGTCTCACTCTTCACTCGTGTCTACTTATCTTTGTTGCTTTGACGAGTTTTCGAACTTGATCGTTCGACGCGAGTGAGAGGCTTTCGTCTCTCGTCTCGCGAGCGCTCGTCAAAGACTTTGTTAACTCTATTTTAGTGTCTTTCGAGCAATCATGTAATAGTTAAAACTTTCAACAACGAATTT
Fungi	Ascomycota	Lecanoromycetes	Caliciales	Caliciaceae	Buellia	Buellia frigida	AAGTCGTAACAAGGTTTTCGTAGATGAATTTACGAAAGAATCATTATCGAGAGACGAGGTCGCTTCGATCCCACTCTTCACTCGTATCTACTTACCTTTGTTGCTTTGACGAGCCTTCGAGCTTGATCGTTCGACGCGGGTGAGAGGCTTTCGTCTCTCGCCTCGCGAGCGCTCGTCAAAGGTCTTGTTAACTCTGTTTTAGTGTCTTTCGAGCAATCATGTAATAGTTAAAACTTTCAACAACGAATTT
Fungi	Ascomycota	Lecanoromycetes	Caliciales	Physciaceae	Tetramelas		AAGTCGTAACAAGATTTCCGTAAGTGAACCTGCGGAAGGATCATTATCGAGAGACGAAGTCTAACCGGCCCCATTCTTCACCCGTGTATACTTATTCTTTATTGTTTTAGCGGGCGATCGATCTTTACCGCTCGACGTCGGTCGGAAGACTCGCGCCTTTCACTTATCGAACGCCCGTCAAAGACTCTCAAAAGTCGTTTATCTATGTCCGAGCGAGTGAAGCAAATAGTTAAAAACTTTTAATAACGGA
Fungi	Ascomycota	Lecanoromycetes	Caliciales				AAGTCGTAACAAGGTTTCCGTAGGTGAACCTGCGAAAGGATCATTATCGAGAGACGGAGTCTAACCGGCCCCACTCTTCACCCGTGTATACCTACCCTTTGTTGCTTTGACGGGCGGTCGATCTTTACCGCCCGACGTCGGTCGGAAGACTCGCGCCTTCCACTCACCGAACGCCCGCCAAAAACCCCCAAAAGCCGTCCATCTGTGTCCGAGCGAGTGAAGCAAATAATTAAAAACTTTCAACAACGAA
Fungi	Ascomycota	Lecanoromycetes	Caliciales	Caliciaceae	Buellia	Buellia frigida	AAATCGTAACAAGATTTTCGTAGGTGAATTTGCGAAAGAATCATTATCGAGAGACGAGATCGCTTCGATCTCACTCTTCACTCGTGTCTACTTATCTTTGTTGCTTTGACGAGTCTTCGAGCTTAATCGTTCGACGCGAGTGAGAGACTTTCGTCTCTCGTCTCGCGAGCGCTCGTCAAAGACTTTGTTAACTTTGTTTTAGTGTCTTTCAAGCAATCATGTAATAGTTAAAACTTTCAACAACGAATCT
Fungi	Ascomycota	Lecanoromycetes	Caliciales	Caliciaceae	Buellia	Buellia frigida	AAGTCGTAACAAGGTTTTCGTAGATGAATCTACGAAAGAATCATTATCGAGAGACGAGATCGCTTCGACTCCACTCTTCACTCGTGTCTACTTATCTTTGTTGCTTTGGCGAGCCTTCGAACTTGATCGTTCGACGCGAGTGAGAGGCTTTCGCCTCTCGCCTCGCGAGCGCTCGCCAAAGACTTTGTTAACTCTATTTTAGTGTCTTTCGAGCAATCATGTAATAGTTAAAACTTTCAACAACGAATCT
Fungi	Ascomycota	Lecanoromycetes	Caliciales	Caliciaceae	Buellia	Buellia frigida	AAGTCGTAACAAGATTTTCGTAAATGAATTTACGAAAAAATCATTATCGAGAGACGAAATCGCTTCGATCTCACTTTTCATTCGTGTCTACTTATTTTTGTTGCTTTGACGAATCTTCGAATTTAATCGTTCGACGCGAATGAAAGACTTTTGTCTCTCGTTTCGCGAGCGCTCGTCAAAGACTTTGTTAACTTTGTTTTAATGTCTTTCGAATAATCATGTAATAGTTAAAACTTTTAACAATGAATCT
Fungi	Ascomycota	Lecanoromycetes	Caliciales	Caliciaceae	Buellia	Buellia frigida	AAGTCGTAACAAGATTTTCGTAGATGAATTTGCGAAAGAATCATTATCGAGAGACGAAGTCGCTTCGGTCTCACTCTTCATTCGTGTCTACTTATCTTTGTTGCTTTGACGAGTCTTCGAGCTTGATCGTTCGACGCGAGTGAGAGACTTTCGTCTCTCGTTTCGCGAGCGCTCGCCAAAGGCCTTGTTAACTTTGTTTTAGTGTCTTTCGAGCAATCATGTAATAGTTAAAACTTTCAACAACGAATCT
Fungi	Ascomycota	Lecanoromycetes	Caliciales	Caliciaceae	Buellia	Buellia frigida	AAGTCGTAACAAGATTTTCGTAGATGAATTTGCGAAAGGATCATTATCGAGAGACGGGATCGCTTCGGCCTCACTCTTCACTCGTGTCTATTTACCTTTGTTGCTTTGACGAGTCTTCGAGCTTGATCGTTCGACGCGGGTGAGAGGCTTTCGCCTCTCGCCTCGCGAGCGCCCGCCAAAGGCCCTGTTAACTCTGTTTTAGTGTCTTCCGAGCAACCATGTAATAGTTAAAACTTTCAACAACGGATCT
Fungi	Ascomycota	Lecanoromycetes	Caliciales	Caliciaceae	Buellia	Buellia frigida	AAGTCGTAACAAGATTTTCGTAGATAAATTTGCGAAAGAATCATTATCGAGAGACGAGATCGCTTCGATCTTACTCTTCACTCGTGTCTACTTATCTTTGTTGCTTTGACGAGTCTTCGAGCTTGATCGTTCGACGCGAATGAGAGACTTTCGTCTCTCGTCTCGCGAGCGCTCGTCAAAGATTTTGTTAACTCTGTTTTAGTGTCTTTCGAGCAATCATATAATAGTTAAAACTTTCAACAACGGATCT
Fungi	Ascomycota	Lecanoromycetes	Caliciales	Caliciaceae	Buellia	Buellia frigida	AAGTCGTAACAAGATTTTCGTAAGTGAATCTACGAAAGAATCATTATCGAGAGACGAAGTCGCTTCGATCTCACTCTTCACTCATGTCTACTTATCTTTGTTGCTTTGACGAGTCTTCGAGCTTGATCATTCGACGCGAGTGAAAGACTTTCGCCTCTCGTCTCGCGAGCGCTCGTCAAAGGCCGTGTTAACTCTGTTTTAGTGTCTTTCGAGCAATCATGTAATAGTTAAAACTTTCAACAACGAATCT
Fungi	Ascomycota	Lecanoromycetes	Caliciales	Caliciaceae	Buellia	Buellia frigida	AAGTCGTAACAAGATTTTCGTAGATGAATTTGCGAAAGAATCATTATTGAGAGACGAGATCGCTTCGATCTTACTCTTCATTCGTGTCTACTTATCTTTGTTGCTTTGACGAGTCTTTGAGCTTGATCGTTCGATGCGAGTGAGAGACTTTCGTCTCTCGTCTCGCGAGCGCCCGCCAAAGGCCCTGTTAACTCTGTTTTAGTGTCTTCCGAGCAACCATGTAATAGTTAAAACTTTCAACAACGGATCT
Fungi	Ascomycota	Lecanoromycetes	Caliciales	Caliciaceae	Buellia	Buellia frigida	AAGTCGTAACAAGATTTTCGTAAATAAATTTGCGAAAGAATCATTATCGAGAGACGAGATCGCTTCGATCTCACTCTTCACTCGTATCTATTTATCTTTGTTGCTTTGACGAGTCTTCGAACTTGATCGTTCGACGCGAATGAAAGACTTTCGTTTCTCGTTTCGCGAGCGCTCGTCAAAGACTTTGTTAACTTTGTTTTAGTGTCTTTCGAGCAATTATGTAATAGTTAAAACTTTTAACAATGAATCT
Fungi	Ascomycota	Lecanoromycetes	Caliciales	Caliciaceae	Buellia	Buellia frigida	AAGTCGTAACAAGGTTTTCGTAGGTGAATCTACGAAAGGATCATTATTGAGAGACGAGGTCGCTTCGATCTCACTCTTCACTCGTGTCTACTTATCTTTATTGCTTTGGCGAGCCTTCGAACTTGATCGTTCGACGCGAATGGAAGGCTTTCGTCTATCGTCTCGCGAGCGCTCGTCAAAGATCCTGTTAACTTTGTTTTAGTGTCTTCCGAGCAATCATGTAATAGTTAAAACTTTCAACAACGAATCT
Fungi	Ascomycota	Lecanoromycetes	Caliciales	Caliciaceae	Buellia	Buellia frigida	AAGTCGTAACAAGATTTTCATAGGTGAATTTGCGAAAGAATCATTATCGAGAGACGAGATCGCTTCGACTTCACTCTTCACTCGTATCTACTTATCTTTGTTGCTTTGACGAGTCTTCGAGCTTGATCGTTCGACGCGAGTGAGAGACTTTCGTCTCTCGTCTCGCGAGCGCCCGCCAAAGGCCCTGTTAACTCTGTTTTAGTGTCTTCCGAGCAACCATGTAATAGTTAAAACTTTCAACAACGGATCT
Fungi	Ascomycota	Lecanoromycetes	Caliciales	Caliciaceae	Buellia	Buellia frigida	AAGTCGTAACAAGATTTTCGTAGATGAATCTACGAAAGAATCATTATCGAGAGACGAGATCGCTTCGATCTCACTCTTCACTCGTGTTTACTTATTTTTGTTGCTTTGACGAGTCTTCGAGCTTGATCGTTCGACGCGAGTGAGAGACTTTCGTCTCTCGTCTCGCGAGCGCTCGTCAAAGACTTTGTTAACTTTGTTTTAGTGTCTTTCGAGCAATCATATAATAGTTAAAACTTTCAACAACGAATCT
Fungi	Ascomycota	Lecanoromycetes	Caliciales	Caliciaceae	Buellia	Buellia frigida	AAGTCGTAACAAGATTTTCGTAAATGAACTTGCGAAAAAATCATTATCGAGAGACGAAATCGCTTCGATCTCACTCTTCATTCGTATCTACTTATCTTTGTTACTTTAACGAGTCTTTGAGCTTGATCGTTCGACGCGAATGAGAGACTTTCGTCTCTCGTCTTGCGAGCGCTCGTCAAAGATCTTGTTAACTTTGTTTTAGTGTTTTTCGAACAATCATGTAATAATTAAAACTTTCAACAACGAATCT
Fungi	Ascomycota	Lecanoromycetes	Caliciales	Caliciaceae	Buellia	Buellia frigida	AAGTCGTAACAAGGTTTCCGTAGGTGAACCTGCGGAAGGATCATTACCGAGAGACGGGGTCGCTTCGGCCCCACTCTTCACCCGTGTCTACTTACCTTTGTTGCTTTGGCGGGCCTTCGAGCTTGATCGTTCGACGCGAGTGGGAGGCTTTCGCCTCTCGTCTCGCGAGCGCTCGTCAAAGATTCTGTTAACTCTGTTTTAGTGTCTTTCGAGCAATCATGTAATATTTAAAACTTTCAACAACGGATCT
Fungi	Ascomycota	Lecanoromycetes	Teloschistales	Teloschistaceae	Caloplaca	Caloplaca bicolor	AAGTCGTAATAAGGTTTCCGTAGGTGAACCTGCGGAAGGATTATTATCGAGAGGGGGGCTCCATGCCCCGGGGCTCTGTCCCCGTACCTTTTCACCCTGTGTGTATTTTTCCCCCGTTGCTTTGGCGGGCCCCGGGTCTTCCCCCGGCGTTGGCCCCCTCGCGGGGTTCGCGAGCGCCCGCCGAAGGCTTATCGAAACTCTGTTGATTAGTGCAGTCTGAGCGTACGAATAATAAATTAAAACTTTTAAC
Fungi	Ascomycota	Lecanoromycetes	Teloschistales	Teloschistaceae	Caloplaca	Caloplaca ceracea	AAGTCGTAACAAGGTTTCCGTAGGTGAACCTGCGGAAGGATTATTATCGAGAGGGGGGCTCTATACCCCGGGGCTCCGTCCCCGTACCTTTTCACCCTGTATATATTTTTCCCCCGTTGCTTTAGCGGGCCCCGGGTCTTCCCCCGGCGTTAGCCCCCTCGCGGGGTTCGCGAGCGCCCGCCGAAGGCTTATCGAAACTCTATTAATTAGTACAGTCTAAGCGTACGAATAATAAATTAAAACTTTTAAT
Fungi	Ascomycota	Lecanoromycetes	Caliciales	Caliciaceae	Buellia	Buellia frigida	AAGTCGTAACAAGGTTTCCGTAGGTGAACCTGCGGAAGGATCATTACCGAGAGACGGGGTCGCTTCGGCCCCACTCTTCACCCGTGTCTACTTACCTTTGTTGCTTTGGCGGGCCTTCGGGCTTGACCGTTCGACGCGGGTGGGAGGCTTTCGCCTCTCGCCTCGCGAGCGCCCGCCAAAGACTCTGTTAACTCTGTTTTAGTGTCTTCCGAGCAACCATGTAATAGTTAAAACTTTCAACAACGGATCT
Fungi	Ascomycota	Lecanoromycetes	Lecideales	Lecideaceae	Lecidea	Lecidea cancriformis	AAGTCGTAACAAGGTTTCCGTAGGTGAACCTGCGGAAGGATCATTAACGAGAGAGGGGCCTCGTGCCTCGGGGGCTTCGGCCCCGCCTCTTCACCCCGTGCGTACCTACTTTGTTGCTTTGGCGGGCCTCGGGTTTTCCCGACGCCGGCCCGGGGGCCACCCCGGGCTCTACCCCGGGCTCTGCGCGCGCCCGCCGAAGGCCATGCCCAAACTCTGTTCATCAGTGTCGTCTGAGTACCAATTCAATAAC
Fungi	Ascomycota	Lecanoromycetes					AAGTCGTAACAAGGTTTCCGTAGGTGAACCTGCGGAAGGATCATTACCGAGAGACGGGGCCTAATCGGCCCCACTCTTCACCCGTGTATACCTATCCTTTGTTGCTTTGGCGGGCCCTGGGGGTAACCTCACGCCAACCTTGGGCTTCGCGGTCCGGGTCGGTCAGCGCCCGTCGAAGGCCCCCATCGACTCTGTTTATCAGTGATGTCCGAGTACAAACACAATAATCAAAACTTTCAACAACGGATCT
Fungi	Ascomycota	Dothideomycetes	Capnodiales	Extremaceae	Vermiconia	Vermiconia calcicola	AAGTCGTAACAAGGTCTCCGTAGGTGAACCTGCGGAGGGATCATTACCGAGTGAGGGTGGAAACGCCCGACCTCCAACCCCATGTCGTTACAACCTTTGTTGCCTCGGGGGCGACCCGGCCCTGCGCCGGGGCCCCCGACGGACCATCTCACTCTGCGTCTTTGCGTCGGAGTCACAAGTAAATTGAATCAAAACTTTTAACAACGGATCTCTTGGTTCTG
Fungi	Ascomycota	Lecanoromycetes	Lecanorales	Lecanoraceae	Lecanora	Lecanora physciella	AAGTCGTAACAAGGTTTCCGTAGGTGAACCTGCGGAAGGATCATTACCGAGAGCGGGGCTAACCCTCCAAACTCCGCCGCCGAAAGGGGTACTCTCCACCCTATGTATACATATACCACTCTCGCTTTGGCGGGCTGAAGGCTCTTGCCCTACGCCCGCCAGTGGCTCAAAAAATTCTGTTTATCAGTGATGTCCGAGTAAAAACCTAATAGTTAAAACTTTCAACAACGGATCTCTTGGTTCTG
Fungi	Ascomycota	Lecanoromycetes	Lecanorales	Parmeliaceae	Pseudephebe		AAGTCGTAACAAGGTTTCCGTAGGTGGCACGTTTGCCTGCGCACAGCCCCCGCAGCGACACTAAACAACTGAGCCAGTCGCCCCTGATTTGGGGGCCGGCAACGCCATCACTGTGCGCTGGGAGACCCCCTCCAGGGCTGACCAGCAGCTTTGGGAGGCCTCGCTCGAGGTCCCCCGAGTCCACAGATCAGACGATAGCGGCCACTTCGGTGGTTGAGATATGACCGGCCTCGGCTGTCACCAGCTAGAG
Fungi	Ascomycota	Lecanoromycetes	Acarosporales	Acarosporaceae	Pleopsidium		AAGTCGTAACAAGGTCTCCGTAGGTGAACCTGCGGAGGGATCATTAATGAGATAGGGTCTTCACGGCCCGACCTCCAACCCAATGTCTACCTACCTTTGTTCTTTGGCGGGCCCGCTGGGGGAGACCCACCGGTGGCTCCGGCTGCCGAGCGCCCGTCAGAGACCCATCGAACCCTGTTAATCATGTAGTCTGAGTACCAATACAATAGTTAAAACTTTCAACAACGGATCTCTTGGTTCTG
Fungi	Ascomycota	Lecanoromycetes	Caliciales	Caliciaceae	Buellia	Buellia frigida	CTTTCTCCTTTCTCTTCCTTCCCCTTCTTCCCCCTTTTTCCGTATTTTCCCCTGCGGACTTCTCCTTACCGATCTCCTTGGTCGCTTCGGCCCCACTCTTCACCCGTGTCTACTTACCTTTGTTGCTTTGGCGGGCCTTCGGGCTTGACCGTTCGCCGCGGGTGGGAGGCTTTCGCCTCTCGCCTCGCTCGCGCCCGCCAAAGGCCGTGTTAACTCTGTTTTAGTGTCTTCCGAGCAACCATGTAATAGT
Fungi	Ascomycota	Lecanoromycetes	Caliciales	Caliciaceae	Buellia		AAGTCGTAACAAGGTTTTCGTAGATGAATTTGCGGAAGAATCATTATCGAGAGACGGAGTTTAACCGGCCCCACTCTTCACTCGTGTATATTTATTTTTTGTTGCTTTGACGGGCGGTCGATCTTTACCGCCCGACGTCGGTCGAAAGGCTCGCGTCTTCCACTCATCGAACGCCCGCCAAAGACTCTCAAAACCCGTCCATCTATGTCCGAGCGAGTAAAACAAATAATTAAAAACTTTCAACAACGGA
Fungi	Ascomycota	Lecanoromycetes	Caliciales	Caliciaceae	Dimelaena	Dimelaena oreina	AAGTCGTAACAAGGTTTCCGTAGATGAATCTGCGGAAGAATCATTATCGAAAAACGAAGTTTAACCGACCCCACTCTTCACTCGTGTATATCTACCCTTTATTGCTTTGGCGGGCGATCGGTTTTTACCGCCCGACGTCGGTCGAAAGACTCGCGTCTTTCACTCATCGAACGCCCGCCAGAGGCCCCCAAAACCCGTCCATCTGTGTCCGAGCGAATGAAGCAAATAATTAAAAACTTTCAATAACGGA
Fungi	Ascomycota	Lecanoromycetes	Caliciales	Caliciaceae	Buellia	Buellia insignis	AAGTCGTAACAAGGTTTTCGTAGGTGAACCTGCGGAAGAATCATTATCGAGAGACGGAGTCTAACCGGCCCCACTCTTCACCCGTGTATATCTACCCTTTATTGCTTTAACGAGCGGTCGGTCTTTACCGCCCGACGTCGGTCGGAAGGCTCGCGCCTTCCACTCACCGAACGCCCGCCAGAGGCCCCCAAAACCCGTCCATTTGTGTTCGAGCGAGTGAAGCAAATAGTTAAAAACTTTCAACAACGGA
Fungi	Ascomycota	Lecanoromycetes	Caliciales	Caliciaceae	Buellia	Buellia frigida	AAGTCGTAACAAGATTTTCGTAGGTGAATTTGCGAAAGAATCATTATCGAGAGACGAGGTCGCTTCGATCCCACTTTTCACTCGTGTCTACTTATCTTTGTTGCTTTGGCGAACCTTCGAGCTTGATCGTTCGACGCGAGTGAAAGGCTTTCGCCTCTCGTCTCGCGAGCGCTCGCCAAAGGCCCTGTTAACTCTGTTTTAGTGTCTTTCGAGCAATCATGTAATAGTTAAAACTTTCAACAACGAATTT
Fungi	Ascomycota	Lecanoromycetes	Caliciales	Caliciaceae	Buellia	Buellia frigida	AAGTCGTAATAAGATTTTCGTAAATGAATTTACAAAAGAATCATTATCGAGAGACGAGATCGCTTCGACTTCACTCTTCATTCGTATCTACTTATCTTTGTTGCTTTGACGAGTCTTCGAACTTAATCGTTCGACGCGAGTGAAAGACTTTCGTCTCTCGTCTTGCGAGCGTTCGTCAAAGACTTTGTTAACTTTATTTTAGTGTCTTTCGAGCAATTATGTAATAATTAAAACTTTCAATAACGAATCT
Fungi	Ascomycota	Lecanoromycetes	Caliciales	Caliciaceae	Buellia	Buellia frigida	AAGTCGTAACAAGATTTTCGTAGGTGAATTTGCGAAAGAATCATTATCGAGAGACGAGGTCGCTTCGATCTCACTCTTCACTCGTGTCTACTTACCTTTGTTGCTTTGACGAGTCTTCGAGCTTGATCGTTCGACGCGAGTGGAAGACTTTCGTCTCTCGTCTCGCGAGCGCTCGTCAAAGATTCTATTAACTTTGTTTTAGTGTCTTCCAAGCAATCATGTAATAGTTAAAACTTTCAACAACGAATCT
Fungi	Ascomycota	Lecanoromycetes	Caliciales	Caliciaceae	Buellia	Buellia frigida	CTTTTTCCTTTCTCTTCCTTCCCCTTCGTCCCCAGGTTTCCGTAGGTGAACCTGCGGAAGGATCATTACCGAGAGACGGGGTCGCTTCGGCCCCACTCTTCACCCGTGTCTACTTACCTTTGTTGCTTTGGCGGGCCTTCGGGCTTGACCGTTCGACGCGGGTGGGAGGCTTTCGCCTGTCGCCTCGCGAGCGCCCGCCAAAGGCCCTGTTAACTCTGTTTTAGTGTCTTCCGAGCAACCATGTAATAGT
Fungi	Ascomycota	Lecanoromycetes	Caliciales	Caliciaceae	Buellia	Buellia frigida	AAGTCGTAACAAGATTTTCGTAAATGAATTTGCGAAAAAATCATTATCGAGAGACGAGATCGCTTCGATCTCACTCTTCACTCGTGTCTACTTATCTTTGTTGCTTTAACGAATCTTCGAGCTTGATCGTTCGACGCAAATGAGAGACTTTCGTCTCTCGTTTCGCGAGCGCTCGTCAAAGACTTTATTAACTTTGTTTTAGTGTCTTTCGAGCAATCATGTAATAGTTAAAACTTTCAACAACGGATCT
Fungi	Ascomycota	Lecanoromycetes	Caliciales	Caliciaceae	Buellia	Buellia frigida	AAGTCGTAACAAGATTTTCGTAGGTGAACTTGCGAAAGAATCATTATCGAGAGACGAGGTCGCTTCGATCTCACTCTTCACTCGTGTCTACTTACCTTTGTTGCTTTGACGAGTCTTCGAACTTGATCGTTCGACGCGAGTGAGAGACTTTCGCCTCTCGTCTCGCGAGCGCTCGTCAAAGACTCTGTTAACTTTGTTTTAGTGTCTTTCGAGCAATCATGTAATAGTTAAAACTTTCAACAACGAATCT
Fungi	Ascomycota	Lecanoromycetes	Caliciales	Caliciaceae	Buellia	Buellia frigida	AAGTCGTAACAAGATTTTCGTAGATGAATTTGCGAAAAAATCATTATCGAGAGACGAAATCGCTTCGATCTCACTCTTCACTCGTATCTACTTATCTTTGTTGCTTTGGCGGGCCTTCGGGCTTGACCGTTCGACGCGGGTGGGAGGCTTTCGCCTCTCGCCTCGCGAGCGCCCGCCAAAGGCCCTGTTAACTCTGTTTTAGTGTCTTCCGAGCAACCATGTAATAGTTAAAACTTTCAACAACGGATCT
Fungi	Ascomycota	Lecanoromycetes	Caliciales	Caliciaceae	Buellia	Buellia frigida	AAGTCGTAACAAAATTTTCGTAAATGAATCTACGAAAGAATCATTATCGAGAGACGAGATCGCTTCGATCTCACTCTTCATTCGTGTCTACTTATCTTTGTTGCTTTGACGAGTCTTCGAACTTGATCGTTCGACGCGAATGAGAGACTTTCGTCTCTCGTCTTGCGAGCGTTCGTCAAAAATCGTGTTAACTCTATTTTAGTGTCTTTCGAGCAATCATGTAATAATTAAAACTTTCAACAACGAATCT
Fungi	Ascomycota	Lecanoromycetes	Caliciales	Caliciaceae	Buellia	Buellia frigida	AAGTCGTAACAAGATTTTCATAGATGAATCTACGAAAGAATCATTATCGAGAGACGAAATCGCTTCGACCCCACTCTTCACTCGTGTCTACTTACCTTTGTTGCTTTGACGAGTCTTCGAACTTGATCGTTCGACGCGAATGAGAGACTTTCGTCTCTCGTCTCGCGAGCGCTCGTCAAAGACTTTGTTAACTCTGTTTTAGTGTCTTTCGAGCAATCATGTAATAGTTAAAACTTTCAACAACGAATCT
Fungi	Ascomycota	Lecanoromycetes	Caliciales	Caliciaceae	Buellia	Buellia frigida	AAGTCGTAACAAGATTTTTGTAGATGAACTTGCGAAAGAATCATTATCGAGAGACGAGGTCGCTTCGACTTCACTCTTCACTCGTATCTACTTATCTTTGTTGCTTTGACGAGTCTTCGAGCTTGATCGTTCGACGCGAGTGAAAGACTTTCGTCTCTCGTCTCGCGAGCGCTCGCCAAAGATCGTATTAACTTTGTTTTAGTGTCTTTCGAGCAATCATGTAATAGTTAAAACTTTCAACAACGAATCT
Fungi	Ascomycota	Lecanoromycetes	Caliciales	Caliciaceae	Buellia	Buellia frigida	AAGTCGTAACAAGATTTTCGTAGATGAATCTACGAAAAAATCATTATTGAGAGACGAGATCGCTTCGATCTCACTCTTCACTTGTATTTACTTATCTTTGTTGCTTTGACGAGTCTTCGAGCTTGATCATTCGACGCGAGTGAGAGACTTTCGCTTGTCGTTTCGCGAGCGCTCGTCAAAGATCTTGTTAACTTTGTTTTAGTGTCTTTCGAGCAATCATGTAATAGTTAAAACTTTCAACAACGAATCT
Fungi	Ascomycota	Lecanoromycetes	Caliciales	Caliciaceae	Buellia	Buellia frigida	AAGTTGTAACAAGATTTTCGTAGATGAATTTGCGAAAGAATCATTATCGAAAGACGAAATCGCTTCGATTTCACTCTTCATTCGTATCTACTTATTTTTGTTGCTTTAACGAGTCTTCGAACTTGATCGTTCAACGCGAGTAAAAGACTTTCGTCTTTCGTTTCGCGAGCGTTCGTCAAAGACTTTGTTAACTTTGTTTTAGTGTCTTTCGAACAATCATGTAATAGTTAAAACTTTCAACAACGGATCT
Fungi	Ascomycota	Lecanoromycetes	Teloschistales	Teloschistaceae			AAGTCGTAACAAGGTTTCCGTAGGTGAACCTGCGGAAGGATCATTATCGAGAGAGGGACTTCGCGTCCCCCGGGGGGTCCCGGCCCCCCACCTCTTCAACCCTGTGTATATCAATCCATGTTGCTTTGGCGAGCGCCGGGGAGCGATTCCCGGCCCTGGCTTCGGTCAGTGAGCCCTCGTCAGAGGCCCATCCAAATTCTGTTTCAGTGACGTCCGAGTATACCAACAAATAAATTAAAACTTTCAACAA
Fungi	Ascomycota	Lecanoromycetes	Caliciales	Caliciaceae	Buellia	Buellia frigida	AAGTCGTAACAAGGTTTCCGTAGGTGTAAGTAATCCAACGTCCCAAACATTCACCATCCAATGCGTGATCATGCTAACATGTGATTTAGGAACCTGCGGAAGGATCATTACCGAGAAACGGGGTCGCTTGGGCCCCACTCTTCACCCGTGTCTACTTACCTTTGTTGCTTTGGCGGGCCTTCGGGCTTGACCGTTCGACGCGGGTGGGAGGCTTTCGCCTCTCGCCTCGCGAGCGCCCGCCAAAGGCCCT
Fungi	Ascomycota	Lecanoromycetes	Caliciales	Caliciaceae	Buellia	Buellia frigida	AAGTCGTAACAAGATTTTCGTAGATGAATTTGCGAAAGAATCATTATCGAGAGACGAGATCGCTTCGATCTCACTCTTCACTCGTGTCTACTTATTTTTGTTGCTTTGACGAGTCTTCGAGCTTGATCGTTCGACGCGAGTGAAAGACTTTCGTCTCTCGTCTTGCGAGCGCTCGTCAAAGACTTTGTTAACTTTGTTTTAGTGTCTTTCGAGCAATCATGTAATAGTTAAAACTTTCAACAACGAATCT
Fungi	Ascomycota	Lecanoromycetes	Caliciales	Caliciaceae	Buellia	Buellia frigida	AAGTCGTAACAAGATTTTCGTAGATGAATTTGCGAAAGAATCATTATCGAGAGACGAAATCGTTTCGATCTCACTCTTCATTCGTGTCTACTTATCTTTGTTGCTTTGACGAATCTTCGAACTTGATCGTTCGATGCGAATGAGAGACTTTCGTCTCTCGTTTCGCGAGCACTCGTCAAAGACTTTGTTAACTTTGTTTTAGTGTCTTTCGAGCAATTATGTAATAATTAAAATTTTCAACAACGAATCT
Fungi	Ascomycota	Lecanoromycetes	Lecanorales	Lecanoraceae	Lecidella	Lecidella greenii	AAGTCGTAACAAGGTTTCCGTAGGTGAACCTGCGGAAGGATCATTACCGAGAGACGGGGTCGCTTCGGCCCCACTCTTCACCCGTGTCTACTTACCTTTGTTGCTTTGGCGGGCCCTGGGGGTCACCCCACGCCAACCGTGGGCTTTGCGGCCCGGGTCGGTCAGCGCCCGTCAAAGGCCCTGTATCAACTCTGTTTATCAGTGATGTCCGAGTACAAATATAATAATCAAAACTTTCAACAACGGATCT
Fungi	Ascomycota	Lecanoromycetes	Caliciales	Caliciaceae	Buellia	Buellia frigida	AAGTCGTAATAAGATTTTCGTAGATGAATCTACGAAAAAATCATTATCGAGAGACGAGATCGCTTCGACTTCACTCTTCACTCGTATCTACTTATCTTTGTTGCTTTGACGAGTCTTCGAACTTGATCGTTCGACGCGAGTGAAAGACTTTCGTCTCTCGTCTCGCGAGCGTTCGTCAAAGATCGTGTTAACTTTGTTTTAGTGTCTTTCGAGCAATCATGTAATAGTTAAAACTTTCAACAACGAATCT
Fungi	Ascomycota	Lecanoromycetes	Caliciales	Caliciaceae	Buellia	Buellia frigida	AAGTCGTAACAAGGTTTCCGTAGGTGAACCTGCGGAAGGATCATTATCGAGAGACGGGGTCGCTTCGGCCCCACTCTTCACTCGTGTCTACTTACCTTTGTTGCTTTGGCGGGTCTTCGGGCTTGACCGTTCGACGCGAGTGGGAGGCTTTCGCCTCTCGCCTCGCGAGCGCCCGCCAAAGGTCGTGTTAACTCTGTTTTAGTGTCTTCCGAGCAATCATGTAATAGTTAAAACTTTCAACAACGGATCT
Fungi	Ascomycota	Lecanoromycetes	Teloschistales				AAGTCGTAACAAGGTTTCCGTAGGTGAACCTGCGGAAGGATCATTACCGAGATAGGGTTTCTTCGGAGCCCGACCTCCAACCCATTGTCTACCATACCTCTGTTGCCTCAGCGGGCCGCCGGCGCCTTTACGGGCGTCGCCGTCGGTCTTTACGGGCTTTCGAGCGCCCGCCGCAGGACTTATAAACTCTTTTTTAAAGTAGTATTCTGAGTGGGAATTTAATAACTTCAAAACTTTCAACAACGGATCT
Fungi	Ascomycota	Lecanoromycetes	Teloschistales	Teloschistaceae	Caloplaca	Caloplaca bicolor	AAGTCGTAATAAGGTTTCCGTAGGTGAACCTGCGGAAGGATTATTATCGAGAGGGGGGCTCTATACCCCGGGGCTCTGTCCCCGTACCTTTTTACCCTGTGTGTATTTTTCCCCCGTTGCTTTAGCGGGCCCCGGGTCTTCCCCCGGCGTTAGCCCCCTCGCGGGGTTCGCGAGCGCCCGCCGAAGGCTTATCGAAACTCTGTTAATTAGTGCAGTCTGAGCGTACGAATAATAAATTAAAACTTTTAAT
Fungi	Ascomycota	Lecanoromycetes	Teloschistales	Teloschistaceae			CTTTTTCCTTTCTCTTCCTTCCCCTTCTTCCCCCTTTTTCCTTCGGTGAACCTGCGTCAGGATCATTCCTCCGAGAGGGCTTTCCGCTTCCAGCCGAGTCCCGGGGGTCTTCTCCCCTCACCTCTTCCACCCTGTGTCTACCAACCGCTGTTGCTTCGGCGAGCGTCGGGGCGTCCGCGCCCCGGCCCCGGCTTCGGTCGGTGAGCTCTCGCAGAGGCCTATCTTTATTCTGTTTTGCCGTGACGTCCGC
Fungi	Ascomycota	Lecanoromycetes	Acarosporales	Acarosporaceae	Pleopsidium	Pleopsidium chlorophanum	AAGTCGTAACAAGGTTTCCGTAGGTGAACCTGCGGAAGGATCATTACAGAGTTAGGGTCTTCCGGGCCCGATCTCCAACCCTATGTCTACCTACCTTTGTTGCTTTGGCGGGCCCGCTGGGGGAGACCCACCGGTGGCTCCGGCTGCCGAGCGCCCGTCAGAGACCCATCGAACCCTGTTAATCATGTAGTCTGAGTGTCAATACAATAGTTAAAACTTTCAACAACGGATCTCTTGGTTCTG
Fungi	Ascomycota	Lecanoromycetes	Lecanorales	Lecanoraceae	Lecanora	Lecanora fuscobrunnea	AAGTCGTAACAAGGTTTCCGTAGGTGAACCTGCGGAAGGATCATTATCGAGAGGGGTCCCCGGACTCCGGGGGCTTCGGCCCCCTACTCTTCACCCTATGTCTACACACCTTTGTTGCTTTGGCGGGCCTCGGGTTCGCCCCGTACCGGCCGTGGGCTTCCATACCCCGGCTGTCCGTGCCCGTCAGAGGCCCATGAACCCTCGTTTATCAGTGTCGTCCGAGTCCAACCACAATAGTAAAAACTTTCAA
Fungi	Ascomycota	Lecanoromycetes	Caliciales	Caliciaceae	Buellia	Buellia frigida	AAGTCGTAACAAGATTTCCGTAGATGAATCTACGAAAGAATCATTATCGAGAGACGAGGTCGCTTCGACCCCACTCTTCACCCGTGTCTACTTACCTTTGTTGCTTTGACGAGCCTTCGAGCTTGATCGTTCGACGCGAGTGAGAGGCTTTCGCCTCTCGCCTCGCGAGCGCCCGCCAAAGACCCTGTTAACTCTGTTTTAGTGTCTTTCGAGCAACCATGTAATAGTTAAAACTTTCAACAACGAATCT
Fungi	Ascomycota	Lecanoromycetes	Caliciales	Caliciaceae	Buellia	Buellia frigida	AAGTCGTAACAAGATTTTCGTAGATGAACTTGCGAAAAAATCATTATCGAGAGACGAAATCGCTTCGATCTCACTCTTCATTCGTGTCTACTTATCTTTGTTGCTTTGACGAGTCTTCGAACTTGATCGTTCGACGCGAGTGAGAGACTTTCGTCTCTCGTTTCGCGAGCGCTCGTCAAAGACTTTATTAACTCTATTTTAGTGTCTTTCGAGCAATCATGTAATAGTTAAAACTTTCAACAACGAATCT
Fungi	Ascomycota	Lecanoromycetes	Caliciales	Caliciaceae	Buellia	Buellia frigida	AAGTCGTAACAAGGTTTTCGTAGGTGAATTTGCGAAAGGATCATTATCGAGAGACGAGGTCGCTTCGATCTCACTCTTCACTCGTGTCTACTTATCTTTGTTGCTTTGGCGAGTCTTCGGACTTGACCGTTCGACGCGAGTGGGAGGCTTTCGCCTCTCGTCTCGCGAGCGCTCGCCAAAGACTCTGTTAACTTTGTTTTAGTGTCTTCCGAGCAACCATGTAATAGTTAAAACTTTCAACAACGGATCT
Fungi	Ascomycota	Lecanoromycetes	Caliciales	Caliciaceae	Buellia	Buellia frigida	AAGTCGTAACAAGATTTCCGTAGATGAATCTACGAAAGAATCATTATCGAGAGACGAGATCGCTTCGATCTCACTCTTCATTCGTGTCTACTTATCTTTGTTGCTTTGACGAGCCTTCGAGCTTGATCGTTCGACGCGAGTGAGAGACTTTCGCCTCTCGTCTCGCGAGCGCTCGTCAAAGACTCTATTAACTCTGTTTTAGTGTCTTTCGAGCAATCATGTAATAGTTAAAACTTTCAACAACGAATCT
Fungi	Ascomycota	Lecanoromycetes	Caliciales	Caliciaceae	Buellia	Buellia frigida	AAGTCGTAACAAGATTTTCGTAGATGAATTTGCGAAAGAATCATTATCGAGAGACGAGATCGCTTCGATTTCACTTTTCACTCGTGTCTACTTATCTTTGTTGCTTTGACGAGTCTTCGAGCTTGATCGTTCGACGCGAGTGAGAGGCTTTTGCCTCTCGTCTCGCGAGCGCTCGTCAAAGACTCTATTAACTTTGTTTTAGTGTCTTTCGAGCAATCATGTAATAGTTAAAATTTTCAACAACGAATCT
Fungi	Ascomycota	Lecanoromycetes	Caliciales	Caliciaceae	Buellia	Buellia frigida	AAGTCGTAACAAGATTTTCGTAGATGAACTTGCGAAAGAATCATTATCGAGAGACGAGATCGCTTCGATCTCACTCTTCATTCGTATCTACTTATCTTTGTTGCTTTGACGAGTCTTTGAACTTGATCGTTCGACGCGAGTGAGAGGCTTTCGTCTCTCGTCTCGCGAGCGCTCGTCAAAGACTTTGTTAACTCTATTTTAGTGTCTTTCGAACAATCATGTAATAGTTAAAACTTTCAACAATGAATCT
Fungi	Ascomycota	Lecanoromycetes	Caliciales	Caliciaceae	Buellia	Buellia frigida	CTTTTTCCTTTCTCTTCCTTCCCCTTCTTCCCCCTTTTTCCGTAGTTTCCCCTGCGGACTTCTCCTTACCGAGCTCCTGGGTCGCTTCGGCCCCACTCTTCCCCCGTGTCTACTTACCTTTGTTGCTTTGGCGGGCCTTCGGGCTTGACCGTTCGCCGCGGGTGGGAGGCTTTCGCCTGTCGCCTCGCGCGCGCCCGCCAAAGGCCCTGTTAACTCTGTTTTAGTGTCTTCCGAGCAACCATGTAATAGT
Fungi	Ascomycota	Lecanoromycetes	Caliciales	Caliciaceae	Buellia	Buellia frigida	AAGTCGTAACAAGGTTTCCGTAGGTGAACCTGCGGAAGGATCATTATCGAGAGACGGGGTCGCTTCGGTCCCACTCTTCACTCGTGTTTACTTACCTTTGTTGCTTTGGCGGGCCTTTGGGCTTGATCGTTCGACGCGGGTGGGAGGCTTTCGCCTCTCGCCTCGCGAGCGCCCGCCAAAGGCTTTGTTAACTCTGTTTTAGTGTCTTTCGAGCAACCATGTAATAGTTAAAACTTTCAACAATGGATCT
Fungi	Ascomycota	Lecanoromycetes	Caliciales	Caliciaceae	Buellia	Buellia frigida	AAATCGTAACAAGATTTTCGTAGATGAACTTGCGAAAGAATCATTATCGAGAGACGAAGTCGCTTGAGTCTCACTCTTCACTCGTATCTACTTATCTTTGTTGCTTTGACGAATCTTCGAGTTTGATCATTCGACGCGAATGAGAGACTTTCGTCTCTCGTCTCGCGAGCGCTCGTCAAAGATTCTATTAACTCTATTTTAGTGTCTTTCGAGCAATCATGTAATAGTTAAAACTTTCAACAACGAATCT
Fungi	Ascomycota	Lecanoromycetes	Caliciales	Caliciaceae	Buellia	Buellia frigida	AAGTCGTAACAAGATTTTCGTAGGTGAATTTGCGAAAGAATCATTATCGAGAGACGAGATCGCTTCGATCTCACTCTTCACTCGTGTCTACTTATCTTTGTTGCTTTGACGAGTCTTCGAGCTTAATCGTTCGACGCGAGTGAGAGACTTTCGTCTCTCGTTTCGCGAGCGCTCGTCAAAGACTTTGTTAACTCTGTTTTAGTGTCTTTCGAGCAATCATGTAATAGTTAAAACTTTCAACAACGAATCT
Fungi	Ascomycota	Lecanoromycetes	Caliciales	Caliciaceae	Buellia	Buellia frigida	CTTTTTCCTTTCTCTTCCGTCCCCGTCGTCACAAGGTTTCCGTAGGTGAACCTGCGGAAGGATCATTACCGAGAGACGGGGTCGCTTCGGCCCCACTCTTCACCCGTGTCTACTTACCTTTGTTGCTTTGGCGGGCCTTCGGGCTTGACCGTTCGACGCGGGTGGGAGGCTTTCGCCTCTCGCCTCGCGAGCGCCCGCCAAAGGCCCTGTTAACTCTGTTTTAGTGTCTTCCGAGCAGCCATGTAATTGT
Fungi	Ascomycota	Lecanoromycetes	Caliciales	Caliciaceae	Buellia	Buellia frigida	AAGTCGTAACAAGATTTTCGTAGATGAACTTGCGAAAGAATCATTATCGAGAGACGAGATCGCTTCGATCTCACTCTTCACTCGTGTCTACTTACCTTTGTTGCTTTGACGAGCCTTCGAGCTTGATCGTTCGATGCGAGTGGAAGACTTTCGTCTCTCGTCTCGCGAGCGCTCGCCAAAGGCTCTGTTAACTCTATTTTAGTGTCTTTCGAGCAATCATGTAATAGTTAAAATTTTCAACAACGAATCT
Fungi	Ascomycota	Lecanoromycetes	Caliciales	Caliciaceae	Buellia	Buellia frigida	AAGTCGTAACAAGGTTTTCGTAGATAAACTTGCGAAAGAATCATTATCGAGAGATGAAATCGCTTCGACCCCACTCTTCACTCGTGTCTACTTACCTTTGTTGCTTTGACGAGCCTTCGAGCTTGATCGTTCGACGCGAGTGGGAGACTTTCGCCTCTCGCCTCGCGAGCGCTCGCCAAAGACCTTGTTAACTTTGTTTTAGTGTCTTTCGAGCAATCATGTAATAATTAAAACTTTCAACAATGAATCT
Fungi	Ascomycota	Lecanoromycetes	Caliciales	Caliciaceae	Buellia	Buellia frigida	AAGTCGTAACAAGATTTTCGTAAATGAACTTGCGAAAGAATCATTATCGAGAGACGAAATCGCTTCGACTTCACTCTTCATTCGTGTCTACTTATCTTTGTTGCTTTGACGAGCCTTCGAGCTTGATCGTTCGACGCGAGTGAAAGGCTTTCGTCTCTCGTTTCGCGAGCGCTCGTCAAAGACTTTGTTAACTTTGTTTTAGTGTCTTTCGAGCAATCATGTAATAATTAAAACTTTCAACAACGAATCT
Fungi	Ascomycota	Lecanoromycetes	Caliciales	Caliciaceae	Buellia	Buellia frigida	AAGTCGTAACAAGATTTTCGTAGATGAACTTGCGAAAGAATCATTATCGAGAGACGAGATCGCTTCGACTTCACTCTTCATTCGTGTCTACTTATCTTTGTTGCTTTGACGAGTCTTCGAGCTTAATCGTTCGACGCGAGTGAGAGACTTTCGTCTCTCGCTTTGCGAGCGCTCGTCAAAGATTCTATTAACTTTATTTTAGTGTCTTTCGAACAATCATGTAATAGTTAAAACTTTCAACAACGGATCT
Fungi	Ascomycota	Lecanoromycetes	Caliciales	Caliciaceae	Buellia	Buellia frigida	AAGTCGTAACAAGGTTTCCGTAGGTGAACCTGCGGAAGGATCATTACCGAGAGACGGGGTCGCTTCGGCCCCACTCTTCACCCGTGTCTACTTACCTTTGTTGCTTTGGCGGGCCTTCGGGCTTGACCGTTCGACGCGGGTGGGAGGCTTTCGCCTCTCGCCTCGCGAGCGCCCGTCAAAGGCCCTGTATCAACTCTGTTTATCAGTGATGTCCGAGTACAAATATAATAATCAAAACTTTCAACAACGG
Fungi	Ascomycota	Lecanoromycetes	Caliciales	Caliciaceae	Buellia	Buellia frigida	AAGTCGTAACAAGGTTTCCGTAGGTGAACCTGCGGAAGGATCATTACCGAGAGACGGGGTCGCTTCGGCCCCACTCTTCACCCGTGTCTACTTACCTTTGTTGCTTTGGCGGGCCTTCGGGCTTGACCGTTCGACGCGAGTGAGAGACTTTCGTCTCTCGTTTTGCGAGCGCTCGTCAAAGATCGTATTAACTTTGTTTTAATGTCTATCGAGCAATTATGTAATAATTAAAACTTTCAACAACGAATCT
Fungi	Ascomycota	Lecanoromycetes	Caliciales	Caliciaceae	Buellia	Buellia frigida	AAGTCGTAACAAGATTTTCGTAGATGAATCTACGAAAGAATCATTATCGAAAGACGAAATCGCTTCGATCTCACTCTTCATTCGTATCTACTTATCTTTGTTGCTTTGACGAGTCTTCGAGCTTGATCGTTCGACGCGAGTGAGAGACTTTCGTTTCTCGTCTTGCGAGCGCTCGTCAAAAATCTTGTTAACTTTGTTTTAGTGTCTTTCGAACAATCATGTAATAATTAAAACTTTCAACAACGAATCT
Fungi	Ascomycota	Lecanoromycetes	Rhizocarpales	Rhizocarpaceae	Rhizocarpon	Rhizocarpon geminatum	CTTTTTCCTTTCTCTTCCTTCCCCTTCGTCCCCAGGTTTCCGTAGGTGAACCTGCGGAAGGATCATTACCGAGATAGGGGCTCCGGCCCCGAACCTCCGACCCCTGTCTACCCACCTCTGTTGCTTTGGCGGGCCCGTGCCTGGGCTGGTCCCGGCACCTCCGCCCCCGGGGTGTGCCCGCCGAAGGCCCTTTCAAAACTCGTTTACCGGTGCAGTCTGAGCAAATAATCAATAATTAAAACTTTCAACA
Fungi	Ascomycota	Lecanoromycetes					AAGTCGTAACAAGGTTTCCGTAGGTGAACCTGCGGAAGGATCATTACCGAGAGACGGGGTCCAACCGGCCCCACTCTTCACCCGTGCCTACCTACCTATGTTGCTTTGGCGGGCCCCGGGTCTTCCCCCGGCGTTGGCCCCCTCGCGGGGTTCGCGAGCGCCCGCCGAAGGCTCATCGAAACTCTGTTGATCAGTGCAGTCTGAGCGTACGAACAATAAATCAAAACTTTCAACAACGGATCTCTTGGTT
Fungi	Ascomycota	Lecanoromycetes	Trapeliales	Trapeliaceae			AAGTCGTAACAAGGTTTCCGTAGGTCAGTAATAAACCCTCCAATTCCCCTCCACTATTCTTTTGTTATGACATACTAATATAGTTTCTCTTAGGTGAACCTGCGGAAGGATCATTACCGAGATAGGGTCCCCCGGGCCCGACCCTCCACCCGCTGCGTACCTACCTTTTGTTGCTTTGGCGGGCCGCGGGGCCCCCGGCCCCCCGTCGACCCCGGTGGGCGAGCGCCCGCCAGAGACCCCCCCAACCCGG
Fungi	Ascomycota	Lecanoromycetes	Lecanorales	Ramalinaceae			AAGTCGTAACAAGGTTTCCGTAGGTGAACCTGCGGAAGGATCATTACAGAGAGGGGCCTCACCGCCCCGGTGGGGGTCAAACCCCGCCGCCTCTACACCCTGTGAAAATTTACCTTTGTTGCTTTGGCGGGCCTTGGGGTCACGCTCATGCTGGCTCTGCCGGTGAGAGCCCGCCGACAGCCCCACCAAAATCGTTTTATCAGTGTCGTCTGAATACCATATCAATAATCAAAACTTTCAACAACGGATC
Fungi	Ascomycota	Lecanoromycetes	Teloschistales	Teloschistaceae			CTTTTTCCTTTCTCTTCCTTCCCAGTCTTCCCCCGGTTTCCGTAGGTGAACCTGCGGAAGGATCATTACCGAGAGGGACATGCGCCTCGCGGCCATGTCCCGGGGGGTTCCGCCCCCATCTCTTCAACCCTTGCCTATCTACCTCTGTTGCTTCGGCGAGCGCTCGGGTGCCATTGCGCCCGGGCCCCGGCTTCGGTCGGTGCGCTCTCGCCGGAGGCCATATTGAACCTGTCTGTAGTGATGTCTGAGT
Fungi	Ascomycota	Lecanoromycetes	Caliciales	Caliciaceae	Buellia	Buellia frigida	AAGTCGTAACAAGATTTTCGTAGATGAATCTACGAAAGAATCATTATCGAGAGACGAGGTCGCTTCGACCTCACTCTTCACTCGTATCTACTTATCTTTGTTGCTTTGACGAGCCTTCGAGCTTGATCGTTCGACGCGAATGAAAGGCTTTCGTCTCTCGTCTCGCGAGCGCTCGCCAAAGATCGTGTTAACTCTATTTTAGTGTCTTTCGAGCAATCATGTAATAGTTAAAACTTTCAACAACGAATCT
Fungi	Ascomycota	Lecanoromycetes	Lecanorales	Lecanoraceae	Rhizoplaca	Rhizoplaca melanophthalma	AAGTCGTAACAAGGTTTCCGTAGGTGAACCTGCGGAAGGATCATTACTGAGAGGGGTTTTCGGACCCCGGGGGCTTCGGCCCCCATCTCTTCACCCTATGTTTACGTACCTTCGTTGCTTTGGCGGGTCTTGGGGCTCGCCCCCTACCGGCTACTGGCCTAGCGCCCCGGCCGGTCCGTGCCCGCCTGAGGCCCATCAAATTCTGTTCATCAAGTGACGTCCGAGCAAAAACACAATAGTAAAAACTTTC
Fungi	Ascomycota	Lecanoromycetes	Lecanorales	Lecanoraceae	Lecanora	Lecanora physciella	CTTTTTCCTTTCTCTTCCTTCCCCTTCTTCCCCCGGTTTCCGTAGGTGAACCTGCGGCAGGATCATTACCGCGAGCGGGGCTAACCCCCCAAACTCCGCCGCCGAAAGGGGTCCTCTCCACCCTATGTATACATATACCACTCTCGCTTTGGCGGGCTGAAGGCTCTTGCCCTACGCCCGCCAGTGGCTCAAAAAATTCTGTTTATCAGTGATGTCCGAGTAAAAACCTAATAGTTAAAACTTTCAACAA
Fungi	Ascomycota	Lecanoromycetes	Lecanorales	Lecanoraceae	Lecanora	Lecanora physciella	CTTTTTCCTTTCTCTTCCTTCCCCTTCTTCCCCCTTTTTCCTTCGGTGAACCTGCGTCAGGATCATTCCCTCGAGCGGGGCTCCCCCCCCAAACTCCGCCGCCGAAATTTTTCCTCTCCACCCTCTTTATACATATACCACTCTCGCTTTGGCGGGCTGAAGGCTCTTGCCCTACGCCCGCCAGTGGCTCAAAAAATTCTGTTTATCAGTGATGTCCGAGTAAAAACCTAATATTTCCCCATTTCAACCC
Fungi	Ascomycota	Lecanoromycetes	Umbilicariales	Umbilicariaceae	Umbilicaria	Umbilicaria calvescens	CTTTTTCCTTTCTCTTCCTTCCCCTTCTTCCCCCTTTTTCCATGCTTCTTTACATTCATCTTCCTCGATCTTCCCCTCTGTAAGCACCCCCCCTCTGAAGCCTTTCCATCATGAGTCTGCATCTTTGCAGGCGACACTAGTCCGTTGCTGGGCGTCTCCTGGAGATAATCAGCAGCCACGATACTGGATTGTGGTTCACAGATCAAACACTAGTGGCCCGTTGGTGGGTTAAAATATGACCGGCTCCATC
Fungi	Ascomycota	Lecanoromycetes	Caliciales	Caliciaceae	Buellia	Buellia frigida	AAGTCGTAACAAGATTTTCGTAGATGAATTTACGAAAAAATCATTATCGAGAGACGAGATCGCTTCGACTTCACTCTTTACTCGTGTCTACTTATCTTTGTTGCTTTGACGAGTCTTCGAGCTTGATCGTTCGACGCGAATGAGAGACTTTCGTCTCTCGTTTCGCGAGCGCTCGTCAAAGATCTTGTTAACTTTGTTTTAGTGTCTTTCAAGCAATTATGTAATAATTAAAACTTTCAACAACGAATCT
Fungi	Ascomycota	Lecanoromycetes	Caliciales	Caliciaceae	Buellia	Buellia frigida	AAGTCGTAACAAGATTTTCGTAAATGAATCTACGAAAAAATCATTATCGAGAGACGAAATCGCTTCGATCTCATTCTTCATTCGTATTTACTTATCTTTGTTGCTTTAACGAGTTTTCGAACTTGATCGTTCGACGCGAGTGAAAGACTTTCGTCTCTCGTCTTGCGAACGCTCGTTAAAGACTTTGTTAACTTTGTTTTAGTGTCTTTCGAGCAATCATGTAATAGTTAAAACTTTCAACAACGAACCT
Fungi	Ascomycota	Lecanoromycetes	Caliciales	Caliciaceae	Buellia	Buellia frigida	AAGTCGTAACAAGATTTTCGTAAATGAATTTGCGAAAGAATCATTATCGAGAGACGAAATCGCTTCAATCTCACTCTTCACTTGTATCTACTTATCTTTGTTGCTTTGACGAGTCTTCGAGCATGATCGTTCGACGCGAGTGAGAGACTTTCGTCTCTCGTCTTGCGAACGTTCGTCAAAGACTCTATTAACTCTATTTTAGTGTCTTTCGAGCAATCATGTAATAATTAAAACTTTCAACAACGAATCT
Fungi	Ascomycota	Lecanoromycetes	Teloschistales	Teloschistaceae			AAGTCGTAACAAGGTTTCCGTAGGTGAACCTGCGGAAGGATCATTATCGAGAGGGGGGCTCCATGCCCCGGGGCTCTGTCCCCGTACCTTTTCACCCTGTGTGTATTTTTCCCCCGTTGCTTTGGCGGGCCCCGGGTCTTCCCCCGGCGTTGGCCCCCTCGCGGGGTTCGCGAGCGCCCGCCGAAGGCTCATCGAAACTCTGTTGATCAGTGCAGTCTGAGCGTACGAACAATAAATCAAAACTTTCAAC
Fungi	Ascomycota	Lecanoromycetes	Teloschistales	Teloschistaceae	Xanthomendoza	Xanthomendoza borealis	AAGTCGTAACAAGGTTTCCTTGGTGCCTACCGAAGCCTTGTAGAAATAGCAGTCCGCCTGCGGGCGGGCGACATTCGCCTGTTGCTGGAAATCATCTCCTTTCGCGGGGGGTCAACCAGCTGCTGCATGGCCCGCATGTAGTCCACAGATCAAACGCGAGTGGCCTGCGCCCCCGGCTCCCCTGAGAAGGCGACCGTCGGCGCCGGTTAAGATATGACCGTAGGAAGTTCTGTAAAGAACCCGAAACTAG
Fungi	Ascomycota	Lecanoromycetes	Caliciales	Caliciaceae	Buellia	Buellia frigida	CTTTTTCCTTTCTCTTCCTTCCCCTTCGTCCCCCGGTTTCCGTAGGTGCCCCTGCGGACGTCTCCTTACCGAGCGCCTGGGTCGCTTCGGCCCCACTCTTCACCCGTGTCTACTTACCTTTGTTGCTTTGGCGGGCCTTCGGGCTTGACCGTTCGACGCGGGTGGGAGGCTTTCGCCTGTCGCCTCGCGAGCGCCCGCCAAAGGCCCTGTTAACTCTGTTTTAGTGTCTTCCGAGCAACCATGTAATAGT
Fungi	Ascomycota	Lecanoromycetes	Caliciales	Caliciaceae	Buellia	Buellia frigida	AAGTCGTAACAAGATTTTCGTAGATGAATTTACGAAAAAATCATTATCGAGAAACGAAATCGCTTCGACTTCACTCTTCACTCGTGTCTACTTATCTTTGTTGCTTTGACGAGTCTTCGAGCTTGATCGTTCGACGCGAGTGAGAGACTTTCGTCTCTCGTTTCGCGAGCGCTCGTTAAAGACTCTATTAACTTTGTTTTAATGTCTTTCGAGCAATTATGTAATAGTTAAAACTTTTAACAACGAATCT
Fungi	Ascomycota	Lecanoromycetes	Caliciales	Caliciaceae	Buellia	Buellia frigida	AAGTCGTAACAAGATTTTCGTAGATGAATCTACGAAAGAATCATTATCGAGAGACGAAATCGCTTCGATCTCACTTTTCACTCGTGTCTACTTATCTTTGTTGCTTTGACGAGTTTTTGAACTTAATCGTTCGACGCGAGTGAGAGACTTTCGTCTCTCGTCTTGCGAGCGCTCGTCAAAAATTCTATTAACTTTGTTTTAATGTTTTTCGAGCAATCATGTAATAATTAAAACTTTCAACAATGAATCT
Fungi	Ascomycota	Lecanoromycetes	Caliciales	Caliciaceae	Buellia	Buellia frigida	AAGTCGTAACAAGGTTTCCGTAGGTGAACCTGCGGAAGGATCATTACCGAGCTAGGGCCTTCTAGGTCTGACCTCCCACCCTATGTTTATCAGCTCCTTGTTGCTTCGGCGGACCGTTGGGGTCAAACCCGCCGCAGGCTTTCGGGCTTGACCGTTCGACGCGGGTGGGAGGCTTTCGCCTCTCGCCTCGCGAGCGCCCGCCAAAGGCCCTGTTAACTCTGTTTTAGTGTCTTCCGAGCAACCATGTAAT
Fungi	Ascomycota	Lecanoromycetes	Caliciales	Caliciaceae	Buellia	Buellia frigida	AAGTCGTAACAAGGTTTTCGTAGGTGAATCTGCGGAAGGATCATTATCGAGAGACGGGGTCGCTTCGGCCTCACTCTTCACCCGTGTCTACTTACCTTTGTTGCTTTGGCGGGCCTTCGGGCTTGATCGTTCGACGCGGGTGGGAGGCTTTCGCCTCTCGTCTCGCGAGCGCCCGCCAAAGGCCCTGTTAACTTTGTTTTAGTGTCTTTCGAGCAATCATGTAATAGTTAAAACTTTCAACAACGGATCT
Fungi	Ascomycota	Lecanoromycetes	Caliciales	Caliciaceae	Buellia	Buellia frigida	AAGTCGTAATAAAATTTTCATAAATGAATTTACGAAAGAATTATTATCGAGAGACGAAATCGCTTCGATTTTATTCTTCATTCGTATCTACTTATTTTTGTTGCTTTGACGAGTCTTCGAGCTTGATCGTTCGACGCGAGTGAAAGACTTTCGTTTATCGTTTTGCGAGCGTTCGTCAAAGACTTTATTAACTCTATTTTAGTGTCTTTCGAACAATCATGTAATAGTTAAAACTTTCAACAACGAATCT
Fungi	Ascomycota	Lecanoromycetes	Caliciales	Caliciaceae	Buellia	Buellia frigida	AAGTCGTAACAAGATTTTCGTAAATGAATTTGCGAAAGAATTATTATCGAGAGACGAGATCGCTTCGATCTCACTTTTCATTCGTATCTATTTATCTTTGTTACTTTGACGAGTCTTCGAACTTGATCGTTCGACGCGAGTGAGAGACTTTCGTCTCTCGTTTCGCGAGCGCTCGTCAAAGATTTTGTTAACTCTATTTTAGTGTCTTTCGAGCAATCATGTAATAGTTAAAACTTTCAATAACGAATCT
Fungi	Ascomycota	Lecanoromycetes	Caliciales	Caliciaceae	Buellia	Buellia frigida	AAGTCGTAACAAGATTTTCGTAGATGAATTTGCGAAAGAATCATTATCGAGAGACGAAATCGCTTCGATCTCACTCTTCATTCGTGTCTACTTATCTTTGTTGCTTTGACGAGTCTTCGAACTTGATCGTTCGACGCGAGTGAGAGACTTTCGTTTGTCGTTTTGCGAGCGCTCGTCAAAGACTTTGTTAACTCTATTTTAATGTCTTTCGAGCAATCATGTAATAGTTAAAATTTTCAACAACGAATCT
Fungi	Ascomycota	Lecanoromycetes	Caliciales	Caliciaceae	Buellia	Buellia frigida	AAGTCGTAACAAGATTTTCGTAGATAAATTTGCGAAAAAATCATTATCGAGAGACGAGATCGCTTCGACTTCACTCTTCACTCGTATCTACTTATCTTTGTTGCTTTGACGAGTCTTCGAACTTGATCGTTCGACGCGAGCGAGAGACTTTCGTCTCTCGTCTCGCGAGCGCTCGTCAAAGACTTTGTTAACTTTGTTTTAGTGTCTTTCGAGCAATCATGTAATAGTTAAAACTTTCAACAACGGATCT
Fungi	Ascomycota	Lecanoromycetes	Caliciales	Caliciaceae	Buellia	Buellia frigida	AAGTCGTAACAAGATTTTCGTAGATGAATCTGCGAAAGAATCATTATCGAGAGACGAGATCGCTTCGATCTCACTCTTCACTCGTGTCTACTTATCTTTGTTGCTTTGACGAATCTTCGAGCTTGATCGTTCGACGCGAGTGAGAGACTTTCGTCTCTCGTCTTGCGAGCGCTCGCCAAAGGCTCTGTTAACTTTGTTTTAGTGTCTTTCGAGCAATCATGTAATAGTTAAAACTTTCAACAACGAATTT
Fungi	Ascomycota	Lecanoromycetes	Caliciales	Caliciaceae	Buellia	Buellia frigida	AAGTCGTAACAAGATTTTCGTAGATGAATTTGCGAAAGAATCATTATCGAGAGACGAGATCGCTTCGACCTCACTCTTCACTCGTGTCTACTTACCTTTGTTGCTTTGACGAGTCTTCGAGCTTGATCGTTCGACGCGAATGAGAGGCTTTCGCCTCTCGTCTCGCGAGCGCTCGTCAAAGGCCCTGTTAACTTTGTTTTAGTGTCTTTCGAGCAATCATGTAATAGTTAAAACTTTCAACAACGAATCT
Fungi	Ascomycota	Lecanoromycetes	Caliciales	Caliciaceae	Buellia	Buellia frigida	AAGTCGTAACAAGATTTCCGTAGATGAATTTGCGAAAGAATCATTATCGAGAGACGAGATCGCTTCGATTTCACTCTTCACTCGTGTCTACTTATCTTTGTTGCTTTGACGAGCCTTCGAGCTTGATCGTTCGACGCGAGTGGAAGGCTTTCGTCTGTCGCCTCGCGAGCGCTCGCCAAAGACTCTATTAACTTTGTTTTAGTGTCTTTCGAGCAATCATGTAATAGTTAAAACTTTCAACAACGAATCT
Fungi	Ascomycota	Lecanoromycetes	Caliciales	Caliciaceae	Buellia	Buellia frigida	AAGTCGTAACAAGATTTCCGTAGATGAACCTGCGAAAGAATCATTATCGAGAGACGAGATCGCTTCGACCCCACTCTTCACCCGTGTCTACTTATCTTTGTTGCTTTGGCGGGTCTTCGAGCTTGATCGTTCGACGCGAGTGGGAGGCTTTCGCCTGTCGTCTCGCGAGCGCTCGCCAAAGACCCTGTTAACTCTGTTTTAGTGTCTTCCGAGCAACCATGTAATAGTTAAAACTTTCAACAACGGATCT
Fungi	Ascomycota	Lecanoromycetes	Caliciales	Caliciaceae	Buellia	Buellia frigida	AAGTCGTAACAAGATTTTCGTAAATGAATTTACGAAAGAATTATTATCGAGAGACGAAATCGCTTCGATCTCACTCTTCACTCGTATCTACTTATCTTTGTTGCTTTGACGAGTCTTTGAACTTGATCGTTCGACGCGAGTGAGAGGCTTTCGTCTCTCGTTTCGCGAGCGCTCGTCAAAGACTTTGTTAACTCTATTTTAGTGTCTTTCGAGCAATCATGTAATAGTTAAAACTTTCAACAACGAATCT
Fungi	Ascomycota	Lecanoromycetes	Caliciales	Caliciaceae	Buellia	Buellia frigida	AAGTCGTAACAAGATTTTCGTAAATGAATTTGCGAAAAAATCATTATCGAGAGACGAGATCGCTTCGACCTCACTCTTCATTCGTATCTACTTATCTTTGTTGCTTTGACGAGCCTTCGAGCTTGATCGTTCGACGCGAGTGAAAGGCTTTCGTCTCTCGTCTCGCGAGCGCTCGTCAAAGGCTTTGTTAACTCTGTTTTAGTGTCTTTCGAGCAATCATGTAATAGTTAAAACTTTCAACAACGAATCT
Fungi	Ascomycota	Lecanoromycetes	Caliciales	Caliciaceae	Buellia	Buellia frigida	AAGTCGTAACAAGGTTTCCGTAGGTGAACCTACGAAAGGATCATTACCGAGAGACGAGATCGCTTCGGCCCCACTCTTCACCCGTGTCTACTTACCTTTGTTGCTTTGACGGGCCTTCGGGCTTGACCGTTCGACGCGAGTGAGAGGCTTTCGCCTCTCGCCTCGCGAGCGCCCGCCAAAGGCCCTGTTAACTCTGTTTTAGTGTCTTTCGAGCAACCATGTAATAGTTAAAACTTTCAACAACGAATCT
Fungi	Ascomycota	Lecanoromycetes	Caliciales	Caliciaceae	Buellia	Buellia frigida	AAGTCGTAACAAGATTTTCGTAAATGAACTTGCGAAAAAATCATTATCGAGAAACGAGATCGCTTCGATTTCACTCTTCACTCGTATCTACTTATCTTTGTTGCTTTAACGAGTTTTCGAGCTTGATCGTTCGACGCGAGTGAAAGACTTTCGTCTCTCGTCTCGCGAGCGCTCGTCAAAGATTTTGTTAACTTTGTTTTAATGTCTTTCGAACAATCATGTAATAATTAAAACTTTCAACAACGGATCT
Fungi	Ascomycota	Lecanoromycetes	Caliciales	Caliciaceae	Buellia	Buellia frigida	AAGTCGTAACAAGGTTTTCGTAGATGAATCTGCGAAAGAATCATTATCGAGAGACGAGATCGCTTCGATTTCACTCTTCACTCGTGTCTACTTATCTTTGTTGCTTTGGCGAGTCTTCGAGCTTGATCGTTCGACGCGAGTGAGAGGCTTTCGCCTCTCGTCTTGCGAGCGCTCGTCAAAGACTTTGTTAACTCTATTTTAGTGTCTTTCGAGCAATCATGTAATAGTTAAAACTTTCAACAACGAATCT
Fungi	Ascomycota	Lecanoromycetes	Caliciales	Caliciaceae	Buellia	Buellia frigida	AAGTCGTAACAAGGTTTTCGTAGATGAATCTACGAAAGAATCATTATCGAGAGACGAGGTCGCTTCGACCTCACTCTTCACTCGTGTCTACTTATCTTTGTTGCTTTGGCGAGCCTTCGAGCTTGATCGTTCGACGCGAGTGAAAGGCTTTCGTCTCTCGTCTCGCGAGCGCTCGCCAAAGGCCCTATTAACTTTGTTTTAGTGTCTTTCGAGCAATCATGTAATAGTTAAAACTTTCAACAACGAATCT
Fungi	Ascomycota	Lecanoromycetes	Caliciales	Caliciaceae	Amandinea		AAGTCGTAACAAGGTTTCCGTAGGTGAACCTGCGGAAGGATCATTACCGAGAGACGGGGTCGCTTCGGCCCCACTCTTCACCCGTGTATACCTACCCATGTTGCTTTGGCGGGCCTCCTGCTAGGCGCCGGTCAGAGGCCGTTCGTGCCTCTTCCCGGCGAGTGCCCGCCGAAGGCTCTGCAAACTCTTGTTTTAGTGTCGTCCGAGTAAAAACCTAATAGTTAAAAACTTTCAACAACGGATCTCTTGG
Fungi	Ascomycota	Lecanoromycetes	Caliciales	Caliciaceae	Buellia	Buellia frigida	AAGTCGTAACAAGATTTTCGTAGATGAATTTGCGAAAGAATCATTATCGAGAGACGAGATCGCTTCGACTTCACTCTTCACTCGTGTCTACTTATCTTTGTTGCTTTGACGAGTCTTCGAGCTTGATCGTTCGACGCGAGTGAGAGACTTTCGTCTCTCGTCTCGCGAGCGCTCGTCAAAGATCTTGTTAACTTTGTTTTAGTGTCTTTCGAGCAATCATGTAATAGTTAAAACTTTCAACAATGAATCT
Fungi	Ascomycota	Lecanoromycetes	Caliciales	Caliciaceae	Buellia	Buellia frigida	CTTTCTCCTTTCTCTTCCTTCCCCTTCTTCCCCCTTTTTCCGTATTTTCCCCTGCGGACTTCTCCTTACCGATCTCCTTGGTCGCTTCGGCCCCACTCTTCACCCGTGTCTACTTACCTTTGTTGCTTTGGCGGGCCTTCGGGCTTGACCGTTCGCCGCGGGTGGGAGGCTTTCGCCTCTCGCCTCGCTCGCGCCCGCCAAAGACTCTGTTAACTCTGTTTTAGTGTCTTCCGAGCAACCATGTAATAGT
Fungi	Ascomycota	Lecanoromycetes	Caliciales	Caliciaceae	Buellia	Buellia frigida	AAGTCGTAACAAGGTTTTCGTAGGTGAACCTGCGAAAGGATCATTATCGAGAGACGGGGTCGCTTCGGCCCCACTCTTCACTCGTGTCTACTTACCTTTGTTGCTTTGGCGGGCCTTCGGGCTTGATCGTTCGACGCGGGTGGAAGGCTTTCGCCTGTCGTCTCGCGAGCGCTCGTCAAAGGCTTTGTTAACTCTGTTTTAGTGTCTTCCGAGCAATCATGTAATAGTTAAAACTTTCAACAACGAATCT
Fungi	Ascomycota	Lecanoromycetes	Caliciales	Caliciaceae	Buellia	Buellia frigida	AAGTCGTAACAAGATTTTCATAAATGAATTTGCGAAAGAATCATTATCGAGAGACGAGATCGCTTCGATCTCACTCTTCACTCGTATCTACTTATCTTTGTTGCTTTGACGAGTCTTCGAGCTTGATCGTTCAATGCGAGTGAAAAACTTTCGTCTCTCGTCTCGCGAGCGCTCGTCAAAGGTCTTGTTAACTCTATTTTAATGTCTTTCGAGCAATCATGTAATAGTTAAAACTTTCAACAACGAATCT
Fungi	Ascomycota	Lecanoromycetes	Caliciales	Caliciaceae	Buellia		AAGTCGTAACAAGGTTTCCGTAGGTGAACCTGCGGAAGGATCATTATCGAGAGGGGTCCCCGGACTCCGGGGGCTTCGGCCCCCTACTCTTCACCCACGTCTACCATACCCTGTTGCTTTGGCGGGCCTTCGGGTCTTACCACCCGGGGCTGGTCGGGGGCCTTTTGCCCCTCGCTCCGCGAGTGCCTGCCAATGATTTTGTCAACTCTGTTCTTAGTGTCCTCTGAGCAACCATACAATAGTTAAAACT
Fungi	Ascomycota	Lecanoromycetes	Caliciales	Caliciaceae	Buellia	Buellia frigida	AAGTCGTAACAAGGTTTCCGTAGGTGAACCTGCGGAAGGATCATTACCGAGAGACGGGGTCGCTTCGGCCCCACTCTTCACCCGTGTCTACCTACCTTTGTTGCTTTGGCGGGCCTTCGGGCTTGACCGTTCGACGCGGGTGGGAGGCTTTCGCCTCTCGCCTCGCGAGCGCCCGCCAAAGGCCCTGTTAACTCTGTTTAAGTGTCTTCCGAGCAACCATGTAATAGTTAAAACTTTCAACAACGGATCT
Fungi	Ascomycota	Lecanoromycetes	Acarosporales	Acarosporaceae	Pleopsidium	Pleopsidium chlorophanum	CTTTTTCCTTTCTCTTCCTTCCCCTTCTTCCCCCGGTTTCCTTCCGGGTGTAGCACCTGCCGAAGCCTCCCGCAGCGACTCTAAAGAAACCGCGCAGTCTGCCCCCCTGCCGGCAACACTGTCACTGTGCTGGGAGCCAGTCACGCCTGGTTCAGGCGCCGCTACCAGCAACCTGGGCAACAACGCCCAGGCTCACAGATCAGATGATTGTGGCCACACCGTGGTTAAGATATGACCGGTCCCCGCTGTG
Fungi	Ascomycota	Lecanoromycetes	Lecanorales	Lecanoraceae	Lecanora	Lecanora physciella	CTTGTTCCTTTCTCTTCCTTCCCCTTCTTCCCCCTTTTTCCGTAGGTGAACCTGCGGAAGGATCATTACCGCGAGCGGGGCTAACCCCCCAAACTCCGCCGCCGAAAGGGGTCCTCTCCACCCTCTGTATACATATACCACTCTCGCTTTGGCGGGCTGAAGGCTCTTGCCCTACGCCCGCCAGTGGCTCAAAAAATTCTGTTTATCAGTGATGTCCGAGTAAAAACCTAATAGTTAAAACTTTCAACAA
Fungi	Ascomycota	Lecanoromycetes	Lecanorales	Parmeliaceae	Pseudephebe		AAGTCGTAACAAGGTTTCCGTAGGTGGCACGTTTGCCTGCGCACAGCCCCCGCAGCGACACTAAACAACTGAGCCAGTCGCCCCTAATTTGGGGGCCGGCAACGCCATCACTGTGCGCTGGGAGACCCGCTCCAGGGCTGACCAGCAGCTTTGGGAGGCCTCGCTCGAGGTCCCCCGAGTCCACAGATCAGACGATAGCGGCCACTTCGGTGGTTGAGATATGACCGGCCTCGGCTGTCACCAGCTAGAG
Fungi	Ascomycota	Lecanoromycetes	Lecanorales	Lecanoraceae	Lecidella	Lecidella greenii	AAGTCGTAACAAGGTTTCCGTAGGTGGTTTGCCTGTCGGATCCCCCGCAGCGACTCTAAAGAACTGCGCCAGTCGGGCTCCATCTCGGAGCCTGGCGACGCCATCAGTCTGGCTGGGAGCCCCCCATGCGGGGGGCTACCAGCAGCTCCTTCGGGAGTCCACAGATCAAACGATGAGCGGCCGCCTCACTGCGGTTCAGATATGACCGGCCCCGGCCTTCATCGGCCGGTGACTTCTTGCGGAACCTGCG
Fungi	Ascomycota	Lecanoromycetes	Caliciales	Caliciaceae	Buellia	Buellia frigida	CTTTTTCCTTTCTCTTCCTTCCCCTTCGTCCCCCGGTTTCCGTAGGTGCCCCTGCGGACGTCTCCTTACCGAGCGCCTGGGTCGCTTCGGCCCCACTCTTCACCCGTGTCTACTTACCTTTGTTGCTTTGGCGGGCCTTCGGGCTTGACCGTTCGACGCGGGTGGGAGGCTTTCGCCTCTCGCCTCGCGAGCGCCCGCCAAAGACTCTGTTAACTCTGTTTTAGTGTCTTCCGAGCAACCATGTAATAGT
Fungi	Ascomycota	Lecanoromycetes	Caliciales	Caliciaceae	Buellia	Buellia frigida	AAGTCGTAACAAGATTTTCGTAAATGAATTTGCGAAAGAATCATTATCGAGAGATGAGATCGCTTCGATCTCACTCTTCATTCGTGTCTACTTATCTTTGTTGCTTTGACGAGTCTTCGAGCTTGATCGTTCGATGCGAGTGAAAGACTTTCGTCTCTCGTTTCGCGAGCGCTCGTCAAAGATCTTGTTAACTTTGTTTTAGTGTCTTTCGAGCAATCATGTAATAGTTAAAACTTTCAATAACGAATCT
Fungi	Ascomycota	Lecanoromycetes	Caliciales	Caliciaceae	Buellia	Buellia frigida	AAGTCGTAACAAGATTTTCGTAGATGAATTTGCGAAAGAATCATTATCGAGAGACGAGATCGCTTCGATCTCATTCTTCATTCGTATTTACTTATCTTTGTTGCTTTGACGAGTCTTCGAATTTGATCGTTCGACGCGAATGAGAGACTTTCGTCTCTCGTTTCGCGAACGCTCGTCAAAGATCTTGTTAACTTTGTTTTAGTGTCTTTCGAGTAATCATGTAATAGTTAAAACTTTCAATAACGAATCT
Fungi	Ascomycota	Lecanoromycetes	Lecanorales	Lecanoraceae	Lecanora		AAGTCGTAACAAGGTTTCCGTAGGTGAAGCAGATGCACGTTTGCCTACCGAAGCCGAGCGGGTCGACCCTAAACACCTGCGCGAGTCTGCCCTCCGGTCGGGGCGGGCGACGCCATCAATCTGTGCTGGGAGCGATCCTTCGGGCGTAACCAGCAGCTCGTCAAAGAGTTCACAGATCAAACGACGGCGGCTATGTATATCCATGGTTTAGATATGATCGGCCCCAACTGTCATAAGTTGGCGAAATGTT
Fungi	Ascomycota	Lecanoromycetes	Caliciales	Caliciaceae	Buellia	Buellia frigida	AAGTCGTAACAAGATTTTCGTAAATGAATTTACGAAAAAATCATTATCGAGAGACGAAATCGCTTCGATCTCATTCTTCATTCGTATTTACTTATCTTTGTTGCTTTGACGAATTTTCGAATTTGATCGTTCGACGCGAGTAAAAGACTTTCGTTCTCGTTTCGCGAACGCTCGTCAAAGATTTTGTTAACTTTGTTTTAGTGTTTTTCGAGCAATCATATAATAGTTAAAACTTTCAACAATAAATCTC
Fungi	Ascomycota	Lecanoromycetes	Caliciales	Caliciaceae	Buellia	Buellia frigida	AAGTCGTAACAAGATTTTCGTAAATGAATTTACGAAAAAATCATTATCGAGAGACGAAATCGCTTCGACTTCACTCTTTATTCGTGTCTACTTATCTTTGTTGCTTTGACGAATTTTCGAGCTTGATCGTTCGATGCAAATGAAAGACTTTCGTCTCTCGTTTTACGAGCGTTCGTCAAAGATCTTGTTAACTTTGTTTTAATGTTTTTCGAACAATCATGTAATAGTTAAAACTTTCAATAACGAATCT
Fungi	Ascomycota	Lecanoromycetes	Caliciales	Caliciaceae	Buellia	Buellia frigida	AAGTCGTAACAAGATTTTCGTAGATGAATCTACGAAAGAATCATTATCGAGAGACGAGATCGCTTCGATCTCACTCTTCATTCGTGTCTACTTATCTTTGTTGCTTTGACGAGTCTTCGAGCTTGATCGTTCGACGCGAATGAGAGACTTTCGTCTCTCGTCTCGCGAGCGTTCGTCAAAGACTCTATTAACTCTATTTTAGTGTCTTTCGAGCAATCATGTAATAGTTAAAACTTTCAACAACGAATCT
Fungi	Ascomycota	Lecanoromycetes	Caliciales	Caliciaceae	Buellia	Buellia frigida	CTTTTTCCTTTCTCTTCCTTCCCCTTCTTCCCCCTTTTTCCGTATTTTCCCCTGCGGACTTCTCCTTACCGATCTCCTTGGTCGCTTCTTCCCCACTCTTCCCCCGTGTCTACTTACCTTTGTTGCTTTGGCGGGCCTTCGGGCTTGACCGTTCGCCGCGGGTGGGAGGCTTTCGCCTCTCGCCTCTCTCTCGCCCGCCAAAGGCCGTGTTAACTCTGTTTTAGTGTCTTCCGAGCAACCATGTAATAGT
Fungi	Ascomycota	Lecanoromycetes	Caliciales	Caliciaceae	Dimelaena	Dimelaena oreina	AAGTCGTAACAAGGTTTTCGTAAATGAACCTGCGAAAGAATCATTATTGAGAAACGAAGTCTAATCGACCTCACTCTTCACCCGTGTATATTCATTCTTTATTGCTTTAACAAGCGATCGATCTTTATCGCCCGACGTCGGTCGAAAGACTCGCGCCTTTCACTCATCGAACGCCCGTCAGAAATTCTCAAAACCCGTTCATTTATGTTCGAGCGAGTAAAATAAATAATTAAAAACTTTTAATAACGGA
Fungi	Ascomycota	Lecanoromycetes	Caliciales	Caliciaceae	Buellia	Buellia frigida	AAGTCGTAACAAGGTTTTCGTAGATGAACCTACGAAAGGATCATTATCGAGAGACGGGGTCGCTTCGACCTCACTCTTCACTCGTGTCTACTTACCTTTGTTGCTTTGGCGAGCCTTCGAGCTTAATCGTTCGACGCGGGTGGGAGGCTTTCGCCTCTCGTCTCGCGAGCGCCCGCCAAAGGTCGTGTTAACTCTGTTTTAATGTCTTTCGAGCAACCATGTAATAGTTAAAACTTTCAACAACGAATCT
Fungi	Ascomycota	Lecanoromycetes	Caliciales	Caliciaceae	Buellia	Buellia frigida	AAGTCGTAACAAGATTTTCGTAGATGAATCTACGAAAGAATCATTATCGAGAGACGAGATCGCTTCGATCTCACTCTTCATTCGTGTCTACTTATCTTTGTTGCTTTGACGAGTCTTCGAGCTTGACCATTCGACGCGAGTGAAAGACTTTCGCCTCTCGCCTCGCGAGCGCTCGTCAAAGACTCTGTTAACTCTATTTTAGTGTCTTTCGAGCAACCATGTAATAGTTAAAACTTTCAACAACGAATCT
Fungi	Ascomycota	Lecanoromycetes	Caliciales	Caliciaceae	Buellia	Buellia frigida	AAGTCGTAACAAGATTTTCGTAGATGAATCTACGAAAGAATCATTATCGAGAGACGAGATCGCTTCGATCTCACTCTTCACTCGTGTCTACTTATCTTTGTTGCTTTGACGAGTCTTCGAACTTGATCATTCGACGCGAGTGAGAGACTTTCGTCTCTCGTTTCGCGAGCGCTCGTCAAAGATCTTGTTAACTCTATTTTAGTGTCTTTCGAACAATCATGTAATAGTTAAAACTTTCAACAACGAATCT
Fungi	Ascomycota	Lecanoromycetes	Caliciales	Caliciaceae	Buellia	Buellia frigida	AAGTCGTAACAAGATTTTCGTAGATAAATCTGCGAAAGAATCATTATCGAGAGACGAGATCGCTTCGACCTCACTCTTCACTCGTGTCTACTTATCTTTGTTGCTTTGACGAGTCTTCGAGCTTGATCGTTCGACGCGAGTGAGAGGCTTTCGCCTCTCGCCTCGCGAGCGTTCGTCAAAGACCCTGTTAACTCTGTTTTAGTGTCTTTCGAGCAATCATGTAATAGTTAAAACTTTCAACAACGAATCT
Fungi	Ascomycota	Lecanoromycetes	Caliciales	Caliciaceae	Buellia	Buellia frigida	CTTTTTCCTTTCTCTTCCTTCCCCTTCGTCCCCCGGTTTCCGTAGGTGCCCCTGCGGACGTCTCCTTACCGAGCGCCTGGGTCGCTTCGGCCCCACACTCTTCACCCGTGTCTACTTACCTTTGTTGCTTTGGCGGGCCTTCGGGCTTGACCGTTCGACGCGGGTGGGAGGCTTTCGCCTCTCGCCTCGCGAGCGCCCGCCAAAGGCCCTGTTAACTCTGTTTTAGTGTCTTCCGAGCAACCATGTAATA
Fungi	Ascomycota	Lecanoromycetes	Caliciales	Caliciaceae	Buellia	Buellia frigida	CTTTTTCCTTTCTCTTCCTTCCCCTTCGTCCCCAGGTTTCCGTAGGTGAACCTGCGGAAGGATCATTACCGAGAGACGGGGTCGCTTCGGCCCCACACTCTTCACCCGTGTCTACTTACCTTTGTTGCTTTGGCGGGCCTTCGGGCTTGACCGTTCGACGCGGGTGGGAGGCTTTCGCCTCTCGCCTCGCGAGCGCCCGCCAAAGGCCCTGTTAACTCTGTTTTAGTGTCTTCCGAGCAACCATGTAATA
Fungi	Ascomycota	Lecanoromycetes	Caliciales	Caliciaceae	Buellia	Buellia frigida	AAGTCGTAACAAGGTTTTCGTAGGTGAATTTGCGGAAGGATCATTATCGAGAGACGGGGTCGCTTCGGCTTCACTCTTCATTCGTGTCTACCTATCTTTGTTGCTTTGGCGGGCCTTCGGGCTTGATCGTTCGACGCGGGTGGGAGGCTTTCGCCTCTCGTCTCGCGAGCGCTCGTCAAAGGCTCTGTTAACTCTGTTTTAGTGTCTTTCGAGCAATCATGTAATAGTTAAAACTTTCAACAACGGATCT
Fungi	Ascomycota	Lecanoromycetes	Caliciales				AAGTCGTAACAAGGTTTCCGTAGGTGAACCTGCGGAAGGATCATTACCGAGAGACGGGGTCGCTTCGGCCCCACTCTTCACCCGTGTCTACTTACCTTTGTTGCTTTGGCGGGTCTCGGGGTTCGCCCCGTACCGGCCGTGGGCTTCCCTGCCCCGGCTGTTCCGCGCCCGCCTGTGGCCCATCAAACCCTGTCCATTAGTGTCGTCCGAGCAACATCATAATAGTAAAAACTTTCAACAACGGATCTCT
Fungi	Ascomycota	Lecanoromycetes	Caliciales	Caliciaceae	Buellia	Buellia frigida	AAGTCGTAACAAGATTTTCGTAGATGAATTTACGAAAGAATCATTATCGAGAGACGAGATCGCTTCGACTCTACTCTTCACTCGTGTTTACTTATCTTTGTTGCTTTGACGAGTCTTCGAACTTGATCGTTCGACGCGAGTGAGAGACTTTCGTCTATCGTTTCGCGAGCGCTCGTCAAAGATTTTGTTAACTTTGTTTTAGTGTCTTTCGAACAATCATGTAATAATTAAAACTTTCAACAACGAATCT
Fungi	Ascomycota	Lecanoromycetes	Caliciales	Caliciaceae	Buellia	Buellia frigida	AAGTCGTAACAAGATTTCCGTAGATGAACCTACGAAAGAATCATTACCGAGAGACGAGATCGCTTCGACCCCACTCTTCACCCGTGTCTACTTACCTTTGTTGCTTTGACGAGCCTTCGAGCTTGACCATTCGACGCGAGTGAGAGACTTTCGCCTCTCGCCTCGCGAGCGTCCGCCAAAGACCCTGTTAACTCTGTTTTAGTGTCTTCCGAGCAATCATGTAATAGTTAAAACTTTCAACAACGAATCT
Fungi	Ascomycota	Lecanoromycetes					AAGTCGTAACAAGGTTTCCGTAGGTGAACCTGCGGAAGGATCATTAATGGGATTGACCTCTAAGGTCTAACCTTCAACCCTTTGTCTTAACAACCCTTGTTTCTTTGGCGGGTTCGCCCGTCAGAAGAATTCTCAAACTCATATAATTATGTCTTCTGAAATCAAAAAACAAATAAAATTAAAACTTTCAACAACGGATCTCTTGGTTCTG
Fungi	Ascomycota	Lecanoromycetes	Caliciales	Caliciaceae	Buellia	Buellia frigida	AAGTCGTAACAAGATTTTCGTATTTGGAATTTGCGAAAGAATCATTATCAAGAGACGAGATCGCTTCGATCTCACTCTTCATTCGTGTCTACTTATCTTTGTTGCTTTGACGAGTTTTCGAGCTTGATCGTTCGACGCGAGTGAGAGACTTTCGTCTCTCGTTTCGCGAGCGCTCGTCAAAGACTTTGTTAACTTTGTTTTAGTGTCTTTCGAGCAATCATGTAATAGTTAAAACTTTCAACAACGAATC
Fungi	Ascomycota	Lecanoromycetes	Caliciales	Caliciaceae	Buellia	Buellia frigida	AAGTCGTAACAAGATTTTCGTAGATGAACTTGCGAAAGAATCATTATCGAGAGACGAAATCGCTTCGATCTCACTCTTCACTCGTGTCTACTTATCTTTGTTGCTTTGACGAGTCTTCGAGTTTGATCGTTCGACGCGAGTGAGAGACTTTCGTCTCTCGTCTCGCGAGCGTTCGTCAAAGATCTTGTTAACTTTGTTTTAGTATCTTTCGAGCAATCATGTAATAATTAAAACTTTCAACAACGGATCT
Fungi	Ascomycota	Lecanoromycetes	Caliciales	Caliciaceae	Buellia	Buellia frigida	AAGTCGTAACAAGATTTTCGTAGATGAACTTGCGAAAAAATCATTATCGAGAGACGAGATCGCTTCGATTTCACTCTTCACTCGTGTCTACTTATCTTTGTTGCTTTGACGAGTCTTCGAGCTTGATCGTTCGACGCGAGTGAGAGACTTTCGTCTCTCGTCTCGCGAGCGCTCGCCAAAGACTTTGTTAACTTTGTTTTAGTGTCTTTCGAACAATCATGTAATAGTTAAAACTTTTAACAACGAATCT
Fungi	Ascomycota	Lecanoromycetes	Teloschistales	Teloschistaceae			AAGTCGTAACAAGGTTTCCGTAGGTGAACCTGCGGAAGGATCATTATCGAGAGGGGGGCTCCATGCCCCGGGGCTCCGTCCCCGTACCTTTTCACCCTGTGTGTATTTTTCCCCCGTTGCTTTGGCGGGCCCCGGGTCTTCCCCCGGCGTTGGCCCCCTCGCGGGGTTCGCGAGCGCCCGCCGAAGGCTCATCGAAACTCTGTTGATCAGTGCAGTCTGAGCGTACGAACAATAAATCAAAACTTTCAAC
Fungi	Ascomycota	Lecanoromycetes	Caliciales	Caliciaceae	Buellia	Buellia frigida	AAGTCGTAACAAGATTTTCGTAGATGAATCTACGAAAGAATCATTATCGAGAGACGAGATCGCTTCGATCTCACTCTTCACTCGTATCTACTTATCTTTGTTGCTTTGACGAGTCTTCGAGCTTGATCGTTCGACGCGAGTGAGAGACTTTCGTCTCTCGCCTTGCGAACGCTCGTCAAAGACTTTGTTAACTTTGTTTTAGTGTCTTTCGAGCAATCATGTAATAGTTAAAACTTTCAACAACGAATTT
Fungi	Ascomycota	Lecanoromycetes	Caliciales	Caliciaceae	Buellia	Buellia frigida	AAGTCGTAACAAGATTTTCGTAGATGAATCTACGAAAGAATCATTATCGAGAGACGAGATCGCTTCGACCCCACTCTTCACTCGTGTTTACTTATCTTTGTTGCTTTGACGAGTCTTCGAACTTGATCGTTCGACGCGAGTGAAAGACTTTCGCCTCTCGCCTCGCGAGCGTTCGCCAAAGGTCCTATTAACTTTGTTTTAATGTCTTTCGAGCAATCATGTAATAGTTAAAACTTTCAACAACGAATCT
Fungi	Ascomycota	Lecanoromycetes	Lecanorales	Lecanoraceae	Lecanora	Lecanora fuscobrunnea	CTTTTTCCTTTCTCTTCCTTCCCCTTCTTCCCCCGGTTTCCGTAGGTGCCCCTGCGGAAGGATCATTATCGAGAGGGGTCCCCGGACTCCGGGGGCTTCGGCCCCCTACTCTTCACCCTATGTCTACACACCTTTGTTGCTTTGGCGGGCCTCGGGTTCGCCCCGTACCGGCCGTGGGCTTCCATACCCCGGCCGTCCGTGCCCGTCAGAGGCCCCTGCACCCTCGTTTATCAGTGTCGTCCGAGTCCCC
Fungi	Ascomycota	Lecanoromycetes	Acarosporales	Acarosporaceae	Acarospora		AAGTCGTAACAAGGTTTCCGTAGGTGAACCTGCGGAAGGATCATTACAGAGTTAGGGTCTTTCCAGGCCCGACCTCCAACCCCGTGTGTATTCACCCCTGTTGCTTTGGCGGGCCCGTTGGGGAGACCCACCGGCGGCCTTTGGCTCCCGAGTGCCCGTCAGAGACCCATTCAAACCTGTCAACTGTGCCGTCTGAGTACCAACATAATAATTAAAACTTTCAACAACGGATCTCTTGGTTCTG
Fungi	Ascomycota	Lecanoromycetes	Lecanorales	Lecanoraceae			CTTTTTCCTTTCTCTTCCTTCCCCTTCTTCACAAGGTTTCCGTAGGTGCCCCTGCGGAAGGATCATTATCGAGAGGGGTCCCCGGACTCCGGGGGCTTCGGCCCCCTACTCTTCACCCTATGTCTACACACCTTTGTTGCTTTGGCGGGCCTCGGGTTCGCCCCGTACCGGCCGTGGGCTTCCATACCCCGGCCGTCCGTGCCCGTCAGAGGCCCCTGCACCCTCGTTTCTCCGTGTCGTCCGAGTCCCC
Fungi	Ascomycota	Lecanoromycetes	Lecanorales	Lecanoraceae	Lecanora	Lecanora fuscobrunnea	CTTTTTCCTTTCTCTTCCTTCCCCTTCTTCCCCCGGTTTCCGTAGGTGAACCTGCGGAAGGATCATTATCGAGAGGGGTCCCCGGACTCCGGGGGCTTCGGCCCCCTACTCTTCACCCTATGTCTACACACCTTTGTTGCTTTGGCGGGCCTCGGGTTCGCCCCGTACCGGCCGTGGGCTTCCATACCCCGGCCGTCCGTGCCCGTCAGAGGCCCATGAACCCTCGTTTATCAGTGTCGTCCGAGTCCCC
Fungi	Ascomycota	Lecanoromycetes	Lecanorales	Catillariaceae	Austrolecia		AAGTCGTAACAAGGTTTCCGTAGGTGAACCTGCGGAAGGATCATTACCGAGAGAGGGGGGGCGACCCCCCAATCTTACCGCCGGGCTCCGCTGTTCGCAGCCGACCCGGGGTCTCTCCACCCTATGTATACCCTACCATTGTTGCTTTGGCGGGCTCGAGGCTGTTGCCCCGCGCTCGCCAGAGGCCCATTAAATACTATTCATTAGTGATGTCTGAGTCAAAAACACAATAGTTAAAACTTTCAACAAC
Fungi	Ascomycota	Lecanoromycetes	Caliciales	Physciaceae	Physcia	Physcia caesia	AAATCGTAACAAGATTTCCGTAAATGAAAATTTGTCTATCGAAATCTTTCGCAGCATCGATTCTAAATACATGCGCGATTTGCATTTTTAGATGCAAACGACATCGTTCAAATGCTGAAAGAGTTTCGGACTGTGAATTCGATTCGATCAGCAGTCAGCTTTCACAATTGATTCACAAATCAATCGACGATGGCCTTATGACTAAAATATGACCGGTTTTCGGCCTCTGATTTTGGATTTTGCGGAATCT
Fungi	Ascomycota	Lichinomycetes	Lichinales	Lichinaceae	Phylliscum		AAGTCGTAACAAGGTTTCCGTAGGTGAACCTGCGGAAGGATCATTACCGAGTTAGGGTCCTCTGGGCTCGACCTCCTACCCTTTGTCTACCTTACCATTTGTTGCTTCGGCGGATCCGTCCCCTCGGGGACCGCCGAGGGGTCTAGGCCCCTCGGCCCGCGTCCGCCGGTGGCCCAAAACCAAAACTCTTGTTTAAGCGTGTCGTCTAAGTACAAAACAAATAAGTAAAAACTTTCAACAACGGATCTCT
Fungi	Ascomycota	Lecanoromycetes	Caliciales	Caliciaceae	Buellia	Buellia frigida	AAGTCGTAACAAGGTTTCCGTAGGTGAACCTGCGGAAGGATCATTACCGAGAGACGGGGTCGCTTCGGCCCCACACTCTTCACCCGTGTCTACTTACCTTTGTTGCTTTGGCGGGCCTTCGGGCTTGACCGTTCGACGCGGGTGGGAGGCTTTCGCCTCTCGCCTCGCGAGCGCCCGCCAAAGGCCCTGTTAACTCTGTTTTAGTGTCTTCCGAGCAACCATGTAATATTTAAAACTTTCAACAACGGAT
Fungi	Ascomycota	Lecanoromycetes	Caliciales	Caliciaceae	Buellia	Buellia frigida	AAGTCGTAACAAGGTTTCCGTAGGTGAACCTGCGGAAGGATCATTACCGAGAGATGGGGTCGCTTCGGCCCCACTCTTCACCCGTGTCTACTTACCTTTGTTGCTTTGGCGGGCCTTCGGGCTTGACCGTTCGACGCGGGTGGGAGGCTTTCGCCTCTCGCCTCGCGAGCGCCCGCCAAAGGCCCTGTTAACTCTGTTTTAGTGTCTTCCGAGCAACCATGTAATAGTTAAAACTTTCAACAACGGATCT
Fungi	Ascomycota	Lecanoromycetes	Lecanorales	Lecanoraceae	Lecanora		CTTTGTCCTTTCTCTTCCTTCCCCGTCTTCACAAGGTTTCCGTAGGTATGCAAGACTGCACGTTTGCCTACGGGAGCCCTCGCAGCGACTCTAAACAAGTGCCTCAGCCTGCGCCCCGAGTGGGACTGGCGACGCCGTCAATCTGCGCTGGGAGGACCCCCTTGGGGCTCAACCAGAAGCTCTTGAATGAGTTCACAGATCAGACGATGGCGGCCACTTGCGAGTGGTTTAGATATGACCGGCCCCGGCC
Fungi	Ascomycota	Lecanoromycetes	Lecanorales	Lecanoraceae	Lecanora	Lecanora physciella	CTTTTTCCTTTCTCTTCCTTCCCCTTCTTCCCCCTTTTTCCTTCGGTGAACCTTCTTCAGGATCATTCCCTCGAGCGGGTCTCCCCCCCCAAACTCCGCCGCCGAAAGGTTTCCTCTCCACCCTATGTATACATATACCACTCTCGCTTTGGCGGGCTGAAGGCTCTTGCCCTACGCCCGCCAGTGGCTCAAAAAATTCTGTTCATCAGTGATGTCCGAGTAAAAACCTAATAGTTCCCCATTTCAACCC
Fungi	Ascomycota	Lecanoromycetes	Acarosporales	Acarosporaceae			CTTTTTCCTTTCTCTTCCTTCCCCGTCGTCCCCCGGTTTCCATGCGGAGGGACATTCATCTTACTCGATCTTCACCTCTGTAAGCAAACCACCTCTGAAGCCTTGAAATCATGAGTCTGCATCTTTGCAGGCGACACTAGTCCGTTGCTGGGAGTCTCCTGGAGATAATCAGCAGCCACGATACTGGATTGTGGTTCACAGATCAAACACTAGTGGCCCGTTGGTGGGTTAAAATATGACCGGCTCCATC
Fungi	Ascomycota	Lecanoromycetes	Lecanorales	Lecanoraceae	Lecanora		AAGTCGTAACAAGGTTTCCGTAGGTGAACCTGCGGAAGGATCATTACTGAGAGGGGTTTTCGGACCCCGGGGGCTCCGGCCCCCAACTCACCACCCTGTGCATACCTACCTTTGTTGCTTTGGCGGGCCTTGGAGCCTGCTCCATGGTGGCTTCGGGCTTTATTGTCTGGCCGTCCCGTGCCCGTCAGAGACCCATCCAACCTCTTTTATCCGTATCGTCCGAGTCAAACCACAATTGTAAAAAACTTTC
Fungi	Ascomycota	Lecanoromycetes	Caliciales	Caliciaceae	Buellia	Buellia frigida	CTTTTTCCTTTCTCTTCCTTCCCCTTCTTCCCCCTTTTTCCGTAGTTTCCCCTGCGGACTTCTCCTTACCGAGCTCCTGGGTCGCTTCGGCCCCACTCTTCCCCCGTGTCTACTTACCTTTGTTGCTTTGGCGGGCCTTCGGGCTTGACCGTTCGCCGCGGGTGGGAGGCTTTCGCCTCTCGCCTCGCGCGCGCCCGCCAAAGACTCTGTTAACTCTGTTTTAGTGTCTTCCGAGCAACCATGTAATAGT
Fungi	Ascomycota	Lecanoromycetes	Caliciales	Caliciaceae	Buellia	Buellia frigida	AAGTCGTAACAAGATTTTCGTAGATGAATCTACGAAAGAATCATTATCGAGAGACGAGATCGCTTCGATCTCACTCTTCACTCGTGTCTACTTATCTTTGTTGCTTTGACGAGTCTTCGAGCTTGATCGTTCGACGCGAGTGAGAGACTTTCATCTCTCGTCTCGCGAGCGCTCGTCAAAGACTCTATTAACTCTATTTTAGTGTCTTTCAAGCAATCATGTAATAGTTAAAACTTTTAACAACGAATCT
Fungi	Ascomycota	Lecanoromycetes	Caliciales	Caliciaceae	Buellia	Buellia frigida	AAGTCGTAACAAGATTTTCGTAAATAAATTTGCGAAAGAATCATTATCGAGAGACGAGATCGCTTCGATCTCACTCTTCACTCGTGTCTACTTATCTTTGTTGTTTTGACGAGTCTTCGAGCTTGATCGTTCGACGCGAGTGAGAGACTTTCGTCTCTCGTCTCGCGAGCGCTCGTCAAAGATTCTATTAACTTTGTTTTAGTGTCTTTCGAGCAATCATGTAATAGTTAAAACTTTCAACAATAAATCT
Fungi	Ascomycota	Lecanoromycetes	Caliciales	Caliciaceae	Dimelaena	Dimelaena oreina	AAGTCGTAATAAGATTTCCGTAAGTGAATCTGCGAAAGAATTATTATCGAAAGACGAAGTCTAATCGGCCTCACTCTTCACCCGTGTATATTTATTCTTTATTGCTTTAACGAGCGGTTAATCTTTATCGCCCGACGTCGGTCGAAAGACTCGCGTCTTTCACTCATCGAACGTTCGTTAAAGATCTTCAAAATCCGTTCATTTATGTTCGAGCGAGTGAAACAAATAATTAAAAACTTTCAACAACGAA
Fungi	Ascomycota	Lecanoromycetes	Caliciales	Caliciaceae	Baculifera		AAGTCGTAACAAGGTTTCCGTAGGTGAATCTGCGGAAGAATCATTATTGAGAGACGGAGTCTAATCGGCCCCACTCTTCACTCGTGTATATCTACCCTTTGTTGCTTTAGCGGGCGGTCGGTCTTTACCGTCCGACGTCGGTCGGAAGGCTCGCGCCTTTCACTCATCGAACGCCCGCCAGAGATCTTCAAAAGTCGTTCATCTATGTCCGAGCGAGTGAAGCAAATAATTAAAAACTTTCAACAACGGA
Fungi	Ascomycota	Lecanoromycetes	Caliciales	Caliciaceae	Dimelaena	Dimelaena oreina	AAGTCGTAACAAGGTTTTCGTAGGTGAATCTGCGGAAGAATCATTATCGAGAGACGGAGTCTAACCGGCCCCACTCTTCATCCGTGTATATTTACCCTTTGTTGCTTTGGCGGGCGATCGATCTTTACCGCCCGACGTCGGTCGAAAGGCTCGCGTCTTCCACTCATCGAACGCCCGCCAAAGGTTCTCAAAAGTCGTCCATCTGTGTTCGAGCGAGTGAAGTAAATAATTAAAAACTTTCAACAACGGA
Fungi	Ascomycota	Lecanoromycetes	Caliciales	Caliciaceae	Dimelaena	Dimelaena oreina	AAGTCGTAACAAGGTTTTCGTAGGTGAATTTGCGGAAGGATCATTATCGAGAGACGGGGTCTAACCGGCCCCACTCTTCACCCGTGTATACTTATTCTTTGTTGTTTTAACGGGCGGTCGGTCTTTACCGCCCGACGTCGGTCGAAAGGCTCGCGTCTTTCACTCATCGAACGCCCGTCAGAGACTTCCAAAACCCGTCCATCTGTGTCCGAGCGAGTGAAGTAAATAATTAAAAACTTTCAACAACGGA
Fungi	Ascomycota	Lecanoromycetes	Caliciales	Caliciaceae	Buellia	Buellia frigida	AAGTCGTAACAAGATTTTCGTAGATGAATTTACGAAAAAATCATTATCGAGAGACGAGATCGCTTCGATCTCACTCTTCACTCGTGTCTACTTATCTTTGTTGCTTTGACGAGTTTTCGAGCTTAATCGTTCGACGCGAGTGAAAGACTTTCGTCTCTCGTTTCGCAAGCGTTCGTCAAAGATCTTGTTAACTCTATTTTAATGTTTTTCGAACAATCATGTAATAGTTAAAACTTTCAACAACGAATCT
Fungi	Ascomycota	Lecanoromycetes	Caliciales	Caliciaceae	Buellia	Buellia frigida	AAGTCGTAACAAGATTTTCGTAAATGAATTTGCGAAAAAATCATTATCGAGAGACGAAATCGCTTCGATCTTATTCTTCACTCGTATCTACTTATCTTTGTTGCTTTGACGAGTCTTTGAGCTTAATCGTTCGACGCGAGTGAGAGACTTTCGTCTCTCGTTTCGCGAGCGCTCGTCAAAGACTTTGTTAACTCTATTTTAGTGTCTTTCGAGCAATCATATAATAGTTAAAACTTTCAACAACGAATCT
Fungi	Ascomycota	Lecanoromycetes	Caliciales	Caliciaceae	Buellia	Buellia frigida	AAGTCGTAACAAGATTTTCGTAGATGAACTTGCGAAAGAATCATTATTGAGAGACGAGATCGTTTCGATCTCACACTCTTCATTCGTATCTACTTATTTTTGTTGCTTTGACGAATCTTCGAGCTTGATCGTTCGACGCGAGTGAGAGACTTTCGTCTCTCGTCTCGCGAGCGTTCGTCAAAGACTTTGTTAACTTTGTTTTAGTGTCTTTCGAGCAATCATGTAATATTTAAAACTTTCAACAATGAAT
Fungi	Ascomycota	Lecanoromycetes	Caliciales	Caliciaceae	Buellia	Buellia frigida	AAGTCGTAACAAGATTTTCGTAGATGAATCTACGAAAGAATCATTATCGAGAGACGAAATCGCTTCGATCTCACTTTTCACTCGTGTCTACTTATCTTTGTTGCTTTGACGAGTCTTCGAACTTGATCATTCGACGCGAGTGAGAGACTTTCGTCTCTCGTCTCGCGAGCGCTCGCCAAAGACTTTGTTAACTCTGTTTTAGTGTCTTTCGAGCAATCATGTAATAGTTAAAACTTTCAACAATGAATCT
Fungi	Ascomycota	Lecanoromycetes	Caliciales	Caliciaceae	Buellia	Buellia frigida	AAGTCGTAACAAGATTTTCGTAGATGAACTTGCGAAAGAATCATTATCGAAAGACGAGATCGTTTCGATCTCACTCTTCACTCGTGTCTACTTATCTTTGTTGCTTTGACGAGTTTTCGAGCTTGATCGTTCGACGCGAGTGAGAGACTTTCGTCTCTCGTTTTGCGAGCGTTCGTCAAAGACTTTGTTAACTTTGTTTTAGTGTCTTTCGAACAATCATGTAATAATTAAAACTTTCAACAACGAATCT
Fungi	Ascomycota	Lecanoromycetes	Caliciales	Caliciaceae	Buellia	Buellia frigida	AAGTCGTAACAAGATTTCCGTAGGTGAATCTGCGAAAGGATCATTATCGAGAGACGAAGTCGCTTCGACCCCACTCTTCACCCGTGTCTACTTACCTTTGTTGCTTTGGCGAGCCTTCGGGCTTGATCGTTCGACGCGAGTGGGAGGCTTTCGCCTCTCGCCTCGCGAGCGCCCGCCAAAGGCCCTGTTAACTTTGTTTTAGTGTCTTTCGAGCAACCATGTAATAGTTAAAACTTTCAACAACGGATCT
Fungi	Ascomycota	Lecanoromycetes	Caliciales	Caliciaceae	Buellia	Buellia frigida	AAGTCGTAACAAGGTTTTCGTAGGTGAACTTGCGAAAGGATCATTATCGAGAGACGAGATCGCTTCGACCTCACTCTTCACTCGTGTCTATTTACCTTTGTTGCTTTGGCGGACCTTCGAGCTTGATCGTTCGACGCGAGTGGGAGGCTTTCGCCTCTCGTCTCGCGAGCGCTCGTCAAAGGCTTTGTTAACTCTATTTTAGTGTCTTTCGAGCAATCATGTAATAGTTAAAACTTTCAACAACGAATCT
Fungi	Ascomycota	Lecanoromycetes	Caliciales	Caliciaceae	Buellia	Buellia frigida	AAGTCGTAACAAGATTTTCGTAAATGAATTTACGAAAAAATTATTATCGAGAAACGAAATCGCTTCGATCTCACTCTTCACTCGTGTTTACTTATTTTTGTTGCTTTGACGAGTTTTCGAACTTAATCGTTCGACGCGAATGAGAGACTTTCGTCTCTCGTCTTGCGAGCGCTCGTCAAAAATCTTGTTAACTCTATTTTAATGTCTTTCGAACAATCATATAATAGTTAAAACTTTCAACAACGAATTT
Fungi	Ascomycota	Lecanoromycetes	Caliciales	Caliciaceae	Buellia	Buellia frigida	AAGTCGTAACAAGGTTTCGTAGATGAATCTACGAAAGAATTATTATCGAGAGACGAAATCGTTTCGATCTCACTCTTCACTCGTATCTACTTATCTTTGTTGCTTTGACGAGTCTTCGAGCTTGACCGTTCGACGCGGGTGGGAGGCTTTCGCCTCTCGCCTCGCGAGCGCCCGCCAAAGGCCCTGTTAACTCTGTTTTAGTGTCTTCCGAGCAACCATGTAATAGTTAAAACTTTCAACAACGGATCTC
Fungi	Ascomycota	Lecanoromycetes	Caliciales	Caliciaceae	Buellia	Buellia frigida	AAGTCGTAACAAGATTTCCGTAGGTGAACCTGCGAAAGGATCATTACCGAGAGACGAGGTCGCTTCGGCCCCACTCTTCACCCGTGTCTACTTACCTTTGTTGCTTTGGCGGGCCTTCGGGCTTGACCGTTCGACGCGGGTGGGAGGCTTTCGCCTCTCGCCTCGCGAGCGCCCGCCAAAGGCCCTGTTAACTCTGTTTTAGTGTCTTCCGAGCAACCATGTAATAGTTAAAACTTTTAACAACGGATCT
Fungi	Ascomycota	Lecanoromycetes	Caliciales	Caliciaceae	Buellia	Buellia frigida	AAGTCGTAACAAGGTTTTCGTAGGTGAACTTGCGAAAAAATCATTATCGAGAGACGAGGTCGCTTCGATCTCACTCTTCACTCGTGTCTACTTATCTTTGTTGCTTTGACGAGCCTTCGAACTTGATCGTTCGACGCGAGTGGGAGGCTTTCGTCTCTCGCCTCGCGAGCGTTCGCCAAAGACCCTATTAACTCTGTTTTAGTGTCTTTCGAGCAATCATGTAATAGTTAAAACTTTCAACAACGAATCT
Fungi	Ascomycota	Lecanoromycetes	Caliciales	Caliciaceae	Buellia	Buellia frigida	AAGTCGTAACAAGATTTTCGTAGATGAACTTGCGAAAGAATCATTATCGAGAGACGAGATCGCTTCGACCTCACTCTTCACTCGTGTTTACTTATCTTTGTTGCTTTGACGAATCTTCGAACTTGATCGTTCGACGCGAGTGAAAGGCTTTCGCCTCTCGTCTCGCGAGCGCTCGTCAAAGATCTTGTTAACTCTATTTTAGTGTCTTTCGAGCAATCATGTAATAATTAAAACTTTCAACAACGAATCT
Fungi	Ascomycota	Lecanoromycetes	Caliciales	Caliciaceae	Buellia	Buellia frigida	AAGTCGTAACAAGATTTTCGTAGGTGAATCTACGAAAGAATCATTATCGAGAGACGAGATCGCTTCGATCTCACTCTTCACTCGTGTCTACTTATCTTTGTTGCTTTGACGAGTCTTCAAGCTTGATCGTTCGACGCGAGTGAGAGACTTTCGTTTGTCGTCTCGCGAGCGCTCGTCAAAGACTTTGTTAACTTTGTTTTAGTGTCTTTCGAGCAATCATGTAATAGTTAAAACTTTCAACAACGAATCT
Fungi	Ascomycota	Lecanoromycetes	Caliciales	Caliciaceae	Amandinea		AAGTCGTAACAAGGTTTCCGTAGGTGAACCTGCGGAAGGATCATTACCGAGAGACGGGGTCTAACCGGCCCCACTCTTCACCCGTGTATACCTAACCATGTTGCTTTGGCGGGCCTCCTGCTAGGCGCCGGTCAGAGGCCGTTCGTGCCTCTTCCCGGCGAGTGCCCGCCGAAGGCTCTGCAAACTCTTGTTTTAGTGTCGTCCGAGTAAAAACCTAATAGTTAAAACTTTCAACAACGGATCTCTTGGT
Fungi	Ascomycota	Lecanoromycetes	Lecanorales	Psilolechiaceae	Psilolechia	Psilolechia clavulifera	AAGTCGTAACAAGGTTTCCGTAGGTGAACCTGCGGAAGGATCATTAATGAGAGATGGGCTTCGCGCCCCCGAGGGTTTTGGCCCCCGCTCTTCACCCTTTGTCTACCTACCTTTGTTGCTTTGGCGGGCCTTGGGCTCACGCCCATGCCGGCTCCGGCCGGCGAGCTGCCCGCCAGAGGCCCTATCCAACTCTGTTTTAATCAGTGTAGTCCGAGTCAAACATAATAATCAAAACTTTCAACAACGGATC
Fungi	Ascomycota	Lecanoromycetes	Caliciales	Caliciaceae	Buellia	Buellia frigida	AAGTCGTAACAAGATTTTCGTAGATGAATCTACGAAAAAATTATTATCGAGAGACGAAATCGCTTCGATCTCACTTTTTATTCGTATTTACTTATCTTTGTTGTTTTGACGAGTCTTCGAACTTAATCGTTCGACGCAAATAAGAGACTTTCGTCTCTCGTTTTGCGAACGCTCGTCAAAGATCTTGTTAACTCTATTTTAGTGTCTTTCGAGCAATTATGTAATAGTTAAAACTTTCAACAACGGATCT
Fungi	Ascomycota	Lecanoromycetes	Caliciales	Caliciaceae	Dimelaena	Dimelaena oreina	AAGTCGTAATAAGATTTTCGTAAGTGAATCTGCGAAAGGATCATTATCGAGAGACGAAATCTAATCGGCCCCACTCTTCACTCGTGTATATTTATTCTTTGTTGTTTTGACGGGCGGTCGGTCTTTATCGCTCGACGTCGGTCGAAAAACTCGCGCCTTTCACTCATCGAACGCCCGCCAGAGATTTTCAAAACTCGTTTATTTGTGTTCGAGCGAGTGAAATAAATAATTAAAAACTTTCAACAACGGA
Fungi	Ascomycota	Lecanoromycetes	Caliciales	Caliciaceae	Buellia	Buellia frigida	AAGTCGTAACAAAATTTTCGTAAATGAATTTACGAAAGAATCATTATCGAGAGACGAGATCGCTTCGATTTCACTCTTCATTCGTGTTTACTTATCTTTGTTGCTTTGACGAGTCTTCGAGTTTGATCGTTCGACGCGAGTGAGAGACTTTCGTCTCTCGTTTTGCGAGCGTTCGTCAAAGATCTTGTTAACTTTGTTTTAGTGTCTTTCGAGCAATCATGTAATAGTTAAAACTTTCAACAACGAATCT
Fungi	Ascomycota	Lecanoromycetes	Caliciales	Caliciaceae	Buellia	Buellia frigida	AAGTCGTAACAAGATTTTCGTAGATGAATTTGCGAAAGAATCATTATCGAGAGACGAAGTCGCTTCGACCTCACTCTTCACTCGTATTTACTTATCTTTGTTGCTTTGACGAGTCTTCGAACTTGATCGTTCGACGCGAGTGAGAGACTTTCGTCTCTCGTCTCGCGAGCGCTCGTCAAAGACTTTGTTAACTTTGTTTTAGTGTCTTTCGAGCAATCATGTAATAGTTAAAACTTTCAACAACGAATCT
Fungi	Ascomycota	Lecanoromycetes	Caliciales	Caliciaceae	Buellia	Buellia frigida	AAGTCGTAACAAGGTTTTCGTAGGTGAATCTGCGAAAGAATCATTATCGAGAGACGAGATCGCTTCGACCTCACTCTTCACTCGTGTCTACTTACCTTTGTTGCTTTGGCGAGCCTTCGAGCTTGATCGTTCGACGCAAGTGGGAGGCTTTCGTCTCTCGCCTCGCGAGCGCTCGCCAAAGGCTCTGTTAACTTTGTTTTAGTGTCTTTCGAACAATCATGTAATAGTTAAAACTTTCAACAACGAATCT
Fungi	Ascomycota	Lecanoromycetes	Caliciales	Caliciaceae	Buellia	Buellia frigida	AAGTCGTAACAAGGTTTTCGTAGATGAATCTGCGAAAGAATCATTATCGAGAGATGAGGTCGCTTCGATCTCACTCTTCACTCGTGTCTACTTATCTTTGTTGCTTTGACGAGTCTTCGAGCTTGATCGTTCGACGCGAGTGAGAGGCTTTCGTCTCTCGTCTCGCGAGCGCTCGTCAAAGGTTTTGTTAACTCTGTTTTAGTGTCTTTCGAGCAATCATGTAATAGTTAAAACTTTCAACAACGAATCT
Fungi	Ascomycota	Lecanoromycetes	Caliciales	Caliciaceae	Buellia	Buellia frigida	AAATCGTAACAAAATTTTTATAGATGAATCTACAAAAGAATCATTATCAAGAGACGAAATCGCTTCGATCTCACTCTTCATTCGTATCTACTTATCTTTGTTGTTTTGACGAGTCTTCGAACTTGATCGTTCGACGCGAGTGAGAGACTTTTGTCTCTCGTCTTGCGAGCGCTCGTCAAAGATTCTATTAACTCTATTTTAATGTCTTTCGAGCAATCATGTAATAGTTAAAACTTTCAACAATGAATCT
Fungi	Ascomycota	Lecanoromycetes	Caliciales	Caliciaceae	Buellia	Buellia frigida	AAGTCGTAACAAGATTTTCGTAGATGAACTTGCGAAAGAATCATTATCGAGAGACGGGGTCGCTTCGATCTCACTCTTCACTCGTGTTTACTTATCTTTGTTGCTTTGACGAATCTTCGAGCTTGATCGTTCGACGCGAGTGAGAGGCTTTCGTCTCTCGCCTCGCGAGCGCTCGCCAAAGACTCTGTTAACTCTGTTTTAGTGTCTTTCGAGCAATCATATAATAGTTAAAACTTTCAACAACGAATCT
Fungi	Ascomycota	Lecanoromycetes	Caliciales	Caliciaceae	Buellia	Buellia frigida	AAGTCGTAACAAGATTTTCGTAGGTGAACCTGCGGAAGGATCATTATCGAGAGACGGGGTCGCTTCGGCCCCACTCTTCACCCGTGTCTACTTATCTTTGTTGCTTTGGCGAGCCTTCGAGCTTGACCGTTCGACGCGGGTGGGAGGCTTTCGCCTCTCGCCTCGCGAGCGCCCGCCAAAGGCCGTGTTAACTCTGTTTTAGTGTCTTCCGAGCAACCATGTAATAGTTAAAACTTTCAACAACGGATCT
Fungi	Ascomycota	Lecanoromycetes	Caliciales	Caliciaceae	Buellia	Buellia frigida	AAGTCGTAACAAGATTTTCGTAGATGAACTTGCGAAAGAATCATTATCGAGAGACGAGGTCGCTTCGACCTCACTCTTCACTCGTGTCTACTTATCTTTGTTGCTTTGGCGAGTCTTCGAGCTTGATCGTTCGACGCGAGTGAAAGACTTTCGTCTCTCGTCTCGCGAGCGCTCGTCAAAGATCTTGTTAACTTTGTTTTAGTGTCTTTCGAGCAACCATGTAATAGTTAAAACTTTCAATAACGAATCT
Fungi	Ascomycota	Lecanoromycetes	Caliciales	Caliciaceae	Buellia	Buellia frigida	AAGTCGTAACAAGATTTTCGTAGATGAATCTACGAAAGAATCATTATCGAGAGACGAGGTCGCTTCGATTCCACTCTTCACTCGTATCTACTTATCTTTGTTGCTTTGACGAATCTTCGAGCTTGATCGTTCGACGCGAGTGAGAGACTTTCGTCTCTCGTCTCGCGAGCGCTCGCCAAAGACTTTGTTAACTCTATTTTAGTGTCTTTCGAGCAATCATGTAATAGTTAAAATTTTCAACAACGAATCT
Fungi	Ascomycota	Lecanoromycetes	Caliciales	Caliciaceae	Buellia	Buellia frigida	AAGTCGTAACAAGATTTCCGTAGGTGAATCTACGAAAGAATCATTATCGAGAGACGAGGTCGCTTCGATCTCACTCTTCACTCGTATCTACTTACCTTTGTTGCTTTGACGAGCCTTCGAGCTTGATCGTTCGACGCGAGTGAGAGGCTTTCGTCTCTCGTCTCGCGAGCGCTCGTCAAAGACTCTGTTAACTCTGTTTTAGTGTCTTTCGAGCAATCATGTAATAGTTAAAACTTTCAACAACGAATCT
Fungi	Ascomycota	Lecanoromycetes	Caliciales	Caliciaceae	Buellia	Buellia frigida	AAGTCGTAACAAGATTTTCGTAGATGAACTTGCGGAAGAATCATTATCGAGAGACGAGATCGCTTCGGCCTCACTCTTCACCCATATCTACTTACCTTTGTTGCTTTGACGGGCCTTCGAGCTTGATCGTTCGACGCGGGTGGGAGGCTTTCGCCTCTCGCCTCGCGAGCGCCCGCCAAAGGCCCTGTTAACTTTGTTTTAGTGTCTTTCGAGCAACCATGTAATAGTTAAAACTTTCAACAACGGATCT
Fungi	Ascomycota	Lecanoromycetes	Caliciales	Caliciaceae	Buellia	Buellia frigida	AAGTCGTAACAAGATTTTCGTAGATGAATCTACGAAAGAATCATTATCGAGAGACGAGATCGCTTCGATCTCACTCTTCACTCGTATCTACTTATCTTTGTTGCTTTGACGAGCCTTCGAGCTTAATCGTTCGACGCGAGTGAGAGGTTTTCGCCTCTCGTCTCGCGAGCGCTCGCCAAAGGTTCTGTTAACTTTGTTTTAGTGTCTTTCAAGCAATCATGTAATAGTTAAAACTTTCAACAACGAATCT
Fungi	Ascomycota	Lecanoromycetes	Caliciales	Caliciaceae	Buellia	Buellia frigida	AAGTCGTAACAAGATTTTCGTAGATGAATTTGCGAAAGAATCATTATCGAGAGACGAGATCGCTTCGATCTCACACTCTTCACTCGTGTCTACTTATCTTTGTTGCTTTGACGAGTCTTCGAGCTTGATCGTTCGACGCGAGTGAGAGACTTTCGCCTCTCGCCTCGCGAGCGCTCGTCAAAGGCCCTGTTAACTCTGTTTTAGTGTCTTTCGAGCAATCATGTAATATTTAAAACTTTCAACAACGAAT
Fungi	Ascomycota	Lecanoromycetes	Lecanorales	Psilolechiaceae	Psilolechia	Psilolechia leprosa	AAGTCGTAACAAGGTTTCCGTAGGTGAACCTGCGGAAGGATCATTAATGAGCGAGGGGCCTCGTGCTCCCGGGGGCTTCGGCCCCCACTCCTCACCCTTTGTATACATACCTTTGTTGCTTTGGCGGGCCTTGGGGACCTCCCCATGCCGGCTCCGGGCTTTGGCCCCGCCGGCGAGCCGCCCGCCGGAGGCTTATCAAATTCCGTTTTATCAGTGTTGTCCGAGTCAGATATAACAATCAAAACTTTCA
Fungi	Ascomycota	Lecanoromycetes	Acarosporales	Acarosporaceae	Pleopsidium	Pleopsidium chlorophanum	CTTTTTCCTTTCTCTTCCTTCCCCTTCTTCCCCCTTTTTCCTTCCTTTTTTAGCACCTTCCTCCTCCTCCCGCCTCTCCTCTAAAGCCCCCGCGCAGTCTGCCCCCCTGCAGGCAACACTGTCACTGTGCTGGGAGCCAGTCACGCCTGGTTCCGGCGCCGCTACCAGCAACCTGGGCAACAACGCCCCTTCTCACAGATCAGATGATTGTGGCCACACCGTGGTTAAGATATGACCGGTCCCCGCTGTG
Fungi	Ascomycota	Lecanoromycetes	Lecanorales	Ramalinaceae			AAGTCGTAACAAGGTTTCCGTAGGTGAACCTGCGGAAGGATCATTACAGAGAGGGGCCTCACCGCCCCGGTGGGGGTCAAACCCCGCCGCCTCTACACCCTGTGAAAATTTACCTTTGTTGCTTTGGCGGGCCTTGGGGTCACGCTCATGCCGGCTCTGCCGGTGAGAGCCCGCCGACAGCCCCACCAAAATCGTTTTATCAGTGTCGTCTGAATAACCATATCAATAATCAAAACTTTCAACAACGGAT
Fungi	Ascomycota	Lecanoromycetes	Teloschistales	Teloschistaceae			AAGTCGTAACAAGGTTTCCGTAGGTGAACCTGCGGAAGGATCATTACCGAGTTAGGGTTCGCTCGTCGAGCCCGACCTCCCAACCCTTTGTTTATTATACCTTGTCGTTGCTTCGGCGAGCGTCGGGGCGTCCGCGCCCCGGCCCCGGCTTCGGTCGGTGAGCTCTCGCAGAGGCCTATCTTTATTCTGTTTTGCAGTGACGTCCGAGAATACCAATATAATCAATCAAAACTTTCAACAACGGATCTCT
Fungi	Ascomycota	Lecanoromycetes	Lecanorales	Lecanoraceae	Lecidella	Lecidella greenii	AAGTCGTAACAAGGTTTCCGTAGGTGGTTTGCCTGTCGGATCCCCCCGCAGCGACTCTAAAGAACTGCGCCAGTCGGGCTCCCATCTCCAAGCCTGGCGACGCCATCAGTCTGGCTGGGAGCCCCCCTACGCGGGGGGCCACCAGCAGCTCCTTCGGGAGTCCACAGATCAAACGATGAGCGGCCGCTTCACTGCGGTTCAGATATGACCGGCCCCAGCCTGCATCGGCTGGTGACTCCTCGTGGAACCT
Fungi	Ascomycota	Leotiomycetes	Helotiales	Sclerotiniaceae			AAGTCGTAACAAGGTTTCCGTAGGTGAACCTGCGGAAGGATCATTACAGAGTTCATGCCCGAAAGGGTAGACCTCCCACCCTTGTGTATTATTACTTTGTTGCTTTGGCGAGCTGCCTTCGGGCCTTGTATGCTCGCCAGAGAATACCAAAACTCTTTTTATTAATGTCGTCTGAGTACTATATAATAGTTAAAACTTTCAACAACGGATCTCTTGGTTCTG
Fungi	Ascomycota	Lecanoromycetes	Acarosporales	Acarosporaceae	Pleopsidium	Pleopsidium chlorophanum	CTTTTTCCTTTCTCTTCCTTCCCCTTCTTCCCCCTTTTTCCTTCCGGGTGTCGCCCCCGCCGAAGCCTCCCGCAGCGACTCTACAGAAACCGCGCAGTCTGCCCCCCTGCCTTCAACACTGTCACTGTGCTGGGAGCCTGTCACGCCTGGTTCAGGCGCCGCTACCAGCAACCTGGGCAACAACGCCCAGGCTCACAGATCAGATGATTGTGGCCACACCGTGGTTAAGATATGCCCGGTCCCCGCTGTG
Fungi	Ascomycota	Lecanoromycetes	Lecanorales	Lecanoraceae	Lecanora	Lecanora physciella	CTTTTTCCTTTCTCTTCCTTCCCCTTCTTCCCCCTTTTTCCTTCGGTGAACCTGCGGCAGGATCATTCCCGCGAGCGGGGCTCCCCCCCCAAACTCCGCCGCCGAAAGGTGTCCTCTCCACCCTATGTATACATATACCACTCTCGCTTTGGCGGGCTGAAGGCTCTTGCCCTACGCCCGCCAGTGGCTCAAAAAATTCTGTTTATCAGTGATGTCCGAGTAAAAACCTAATAGTTCCCCATTTCAACCC
Fungi	Ascomycota	Lecanoromycetes	Caliciales	Caliciaceae	Buellia	Buellia frigida	AAATCGTAACAAGATTTTCGTAAATGAATTTGCGAAAAAATCATTATCGAGAGACGAAATCGCTTCGATCTCATTCTTCATTCGTATCTACTTATCTTTGTTGCTTTGACGAGTCTTCGAACTTAATCGTTCGACGCGAATGAAAGACTTTCGTCTCTCGTTTCGCGAGCGCTCGTCAAAGATCTTGTTAACTCTATTTTAATGTCTTTCGAGCAATCATGTAATAGTTAAAACTTTTAACAACGAATCT
Fungi	Ascomycota	Lecanoromycetes	Caliciales	Caliciaceae	Buellia	Buellia frigida	AAGTCGTAACAAGATTTTCGTAGATGAATCTACGAAAGAATCATTATCGAGAGACGAAATCGCTTCGATCTCATTTTTCACTTATATTTACTTATCTTTGTTGCTTTGACGAGTCTTCGAGCTTGATCGTTCGATGCGAGTGAAAGACTTTCGTCTTTCGTTTCGCGAGCGTTCGTCAAAGACTCTATTAACTTTGTTTTAGTGTCTTTCGAGCAATCATGTAATAGTTAAAACTTTTAACAACGAATCT
Fungi	Ascomycota	Lecanoromycetes	Caliciales	Caliciaceae	Buellia	Buellia frigida	CTTTTTCCTTTCTCTTCCTTCCCCGTCGTCCCCCGGTTTCCGTAGGTGAACCTGCGGAAGGATCATTACCGAGAGCCGGGGTCGCTTCGGCCCCACTCTTCACCCGTGTCTACTTACCTTTGTTGCTTTGGCGGGCCTTCGGGCTTGACCGTTCGACGCGGGTGGGAGGCTTTCGCCTCTCGCCTCGCGAGCGCCCGCCAAAGACTCTGTTAACTCTGTTTTAGTGTCTTCCGAGCAACCATGTAATAGT
Fungi	Ascomycota	Lecanoromycetes	Caliciales	Caliciaceae	Buellia	Buellia frigida	CTTTTTCCTTTCTCTTCCTTCCCCTTCTTCCCCCTTTTTCCGTCTTTTCCCCTTCTGCCTTCTCCTTCCCTCTCTCCTTGGTCGCTTCTTCCCCACTCTTCCCCCGTGTCTACTTCCCTTTGTTGCTTTGGCGGGCCTTCGGGCTTGACCGTTCGCCGCGGGTGGGAGGCTTTCGCCTCTCGCCTCTCTCTCGCCCGCCAAAGGCCGTGTTAACTCTGTTTTAGTGTCTTCCGAGCAACCATGTAATAGT
Fungi	Ascomycota	Lecanoromycetes	Teloschistales	Teloschistaceae	Caloplaca		AAGTCGTAACAAGGTTTCTCCCGTGAGGGGTCCTATATAATGTTTTGGTTATTATATATCGTCTATTGAAGCCTTGGATTCAAACGCAAGTTTGCAGTCCGCCTTCGCGCGGGCGACATCCGTCTGTTGCTGGAAAAGTCTCTTTCGAGGGGTTTATCAGCAGCCGTATGCTTACAATCATATGGTTCACAGATCAAACTCGGGTGGCCTTTGTTCAAAGAGACTAAGGTTAAGATATGACCGTAGCAAG
Fungi	Ascomycota	Lecanoromycetes	Caliciales	Caliciaceae	Buellia	Buellia frigida	AAGTCGTAACAAGATTTTCGTAGATGAATTTACGAAAGAATCATTATCGAAAGACGAGATCGCTTCGATCTCACTCTTCATTCGTGTCTACTTATCTTTGTTGCTTTAACGAGTCTTCGAGTTTGATCGTTCGACGCGAGTGAGAGACTTTCGTCTCTCGTCGCGCGAGCGCTCGTCAAAGACTTTGTTAACTTTGTTTTAGTGTCTTTCGAGCAATCATGTAATAATTAAAATTTTCAACAACGAATCT
Fungi	Ascomycota	Lecanoromycetes	Caliciales	Caliciaceae	Buellia	Buellia frigida	AAGTCGTAACAAGATTTTCGTAGATGAATCTACGAAAGAATCATTATCGAGAGACGAGATCGCTTCGATTTTACTCTTCACTCGTATCTACTTATCTTTGTTGCTTTGACGAATCTTCGAACTTGATCATTCGACGCGAGTGAGAGACTTTCGTCTCTCGTCTTGCGAGCGCTCGTCAAAGACTTTGTTAACTCTATTTTAGTGTCTTTCGAACAATCATGTAATAGTTAAAACTTTCAACAACGAATCT
Fungi	Ascomycota	Lecanoromycetes	Caliciales	Caliciaceae	Buellia	Buellia frigida	AAGTCGTAACAAGATTTTCATAGATGAATCTACGAAAGAATCATTATCAAGAGACGAGATCGCTTCGATCCCACTCTTCACTCGTGTCTACTTATCTTTGTTGCTTTAACGAGTCTTCGGGCTTGATCGTTCGACGCGAGTGAGAGACTTTCGCCTCTCGCCTCGCGAGCGCTCGCCAAAGACCTTGTTAACTTTGTTTTAGTGTCTTCCAAGCAATCATGTAATAGTTAAAACTTTCAACAACGAATCT
Fungi	Ascomycota	Lecanoromycetes	Caliciales	Caliciaceae	Buellia	Buellia frigida	AAGTCGTAACAAGGTTTCCGTAGGTGAACCTGCGGAAGGATCATTACCGAGAGACGGGGTCGCTTCGGCCCCACTCTTCACCTTCACCCGTGTCTACTTACCTTTGTTGCTTTGGCGGGCCTTCGGGCTTGACCGTTCGACGCGGGTGGGAGGCTTTCGCCTCTCGCCTCGCGAGCGCCCGCCAAAGGCCCTGTTAACTCTGTTTTAGTGTCTTCCGAGCAACCATGTAATAGTTAAAACTTTCAACAAC
Fungi	Ascomycota	Lecanoromycetes	Caliciales	Caliciaceae	Buellia	Buellia frigida	AAGTCGTAACAAGGTTTCCGTAGGTGAATCTACGAAAGGATCATTATCGAGAGACGAGGTCGCTTCGACCTCACTCTTCACTCGTGTCTACTTACCTTTGTTGCTTTGGCGGGCCTTCGGGCTTGATCGTTCGACGCGAGTGAAAGGCTTTCGCCTCTCGCCTCGCGAGCGCTCGCCAAAGGCCCTGTTAACTCTGTTTTAGTGTCTTTCGATCAATCATGTAATAGTTAAAACTTTCAACAACGAATCT
Fungi	Ascomycota	Lecanoromycetes	Caliciales	Caliciaceae	Buellia	Buellia frigida	AAGTCGTAACAAGATTTTCGTAAATGAATTTGCGAAAAAATCATTATCGAAAGACGAAATCGCTTCGATCTCACTCTTCACTCGTATTTACTTATCTTTGTTGCTTTGACGAGTTTTCGAATTTGATCGTTCGACGCGAGTGAGAGACTTTCGTCTCTCGTCTTGCGAGCGCTCGTCAAAGACTCTATTAACTCTATTTTAGTGTCTTTCGAACAATCATGTAATAGTTAAAACTTTCAACAACGAATCT
Fungi	Ascomycota	Lecanoromycetes	Caliciales	Caliciaceae	Buellia	Buellia frigida	AAGTCGTAACAAGATTTTCGTAAATGAATTTACGAAAGAATCATTATCGAGAGACGAAATCGCTTCGATTTCACTCTTCATTCGTATCTACTTATCTTTGTTGCTTTGACGAGTTTTCGAGCTTGATCGTTCGACGCGAGTGAAAGACTTTCGTCTCTCGTCTCGCGAACGCTCGTCAAAGACTTTGTTAACTTTGTTTTAGTGTCTTTCGAGCAATCATGTAATAATTAAAACTTTCAACAACGGATCT
Fungi	Ascomycota	Lecanoromycetes	Caliciales	Caliciaceae	Buellia	Buellia frigida	CTTTTTCCTTTCTCTTCCTTCCCCTTCTTCCCCCTTTTTCCGTCTTTTCCCCTGCGGCCTTCTCCTTCCCGCTCTCCTTTTTCGCTTCTTCCCCACTCTTCCCCTTCACCCGTGTCTCCTTCCCTTTTTTTCTTTTTCTTTCCTTCGGGCTTTCCCGTTCGACGCGGTTTGGCGGCTTTCGCCTCTCTCCTCGCGCGCGCCCGCCCCCGGCCCTGTTAACTCTGTTTTCGTGTCTTCCGATCCCCCCTTT
Fungi	Ascomycota	Lecanoromycetes	Caliciales	Caliciaceae	Buellia	Buellia frigida	AAGTCGTAACAAAATTTTCGTAAATGAATTTGCGAAAAAATCATTATCGAGAGACGAGATCGCTTCGATCTCACTCTTCACTCGTATCTACTTATCTTTGTTGCTTTGACGAGTCTTCGAGTTTGATCGTTCGACGCGAGTGAGAGACTTTCGTCTCTCGTCTTGCGAGCGCTCGTCAAAGATCTTGTTAACTTTGTTTTAGTGTCTTTCGAGCAATCATGTAATAATTAAAACTTTCAACAACGAATCT
Fungi	Ascomycota	Lecanoromycetes	Caliciales	Caliciaceae	Buellia	Buellia frigida	AAGTCGTAACAAGATTTTCGTAAATGAATTTGCGAAAGAATCATTATCGAGAGACGAGATCGCTTCGATCTCACTCTTCATTCGTGTCTACTTATCTTTGTTGCTTTGACGAGTTTTCGAGCTTGATCGTTCGACGCGAGTGAGAGATTTTCGTCTCTCGTTTCGCGAGCGTTCGTCAAAGATTCTATTAACTTTGTTTTAGTGTCTTTCGAGCAATCATGTAATAGTTAAAACTTTCAACAACGGATCT
Fungi	Ascomycota	Lecanoromycetes	Caliciales	Caliciaceae	Buellia	Buellia frigida	CTTTTTCCTTTCTCTTCCTTCCCCTTCGTCCCCCGGTTTCCGTAGGTGCCCCTGCGGACGTCTCCTTACCGAGCGCCTGGGTCGCTTCGGCCCCACTCTTCACCCGTGTCTACTTACCTTTGTTGCTTTGGCGGGCCTTCGGGCTTGACCGTTCGACGCGGGTGGGAGGCTTTCGCCTCTCGCCTCGCGAGCGCCCGCCAAAGGCCCTGTTAACTCTGTTTTAGTGTCTTCCGAGCAGCCATGTAATTGT
Fungi	Ascomycota	Lecanoromycetes	Caliciales	Caliciaceae	Buellia	Buellia frigida	AAGTCGTAACAAGATTTTCGTAGATGAATCTACGAAAGAATCATTATCGAGAGACGAAATCGCTTCGATCTCACTCTTCACTCGTGTCTACTTATCTTTGTTGCTTTGACGAATCTTCGAGCTTGATCGTTCGATGCGAGTGAGAGACTTTCGTCTCTCGTCTTGCGAGCGTTCGTCAAAGATCTTGTTAACTTTGTTTTAATGTCTTTCAAGCAATTATGTAATAGTTAAAACTTTCAACAACGAATCT
Fungi	Ascomycota	Eurotiomycetes	Verrucariales	Verrucariaceae	Bagliettoa		AAGTCGTAACAAGGTTTCCGTAGGTGAACCTGCGGAAGGATCATTACCGAGTTAGGGTCCTCTGGGCTCGATCTCCAACCCTGTGTCTAAATAACCACGTTGCTTTGGCGGGCCCGCCTGTAATGGGCCGCCGGGGGTGCCTTCGGCCCCCTGGTCCGCGCCTGCCAGTAGCCATCTCATACTCTTCTTAATCGTGACGTCTGAGTAAAAATTATAAATTAAACAAAACTTTCAACAACGGATCTCTTGG
Fungi	Ascomycota	Lecanoromycetes	Caliciales	Caliciaceae	Buellia	Buellia frigida	AAGTCGTAACAAGATTTTCGTAGATGAATTTGCGAAAGAATCATTATCGAGAGACGAAATCGCTTCGACCCCACTCTTCACTCGTGTCTACTTATCTTTGTTGCTTTGGCGAGCCTTCGAGCTTGATCGTTCGACGCGAGTGGGAGGCTTTCGCCTCTCGCCTCGCGAGCGCTCGTCAAAGATTCTGTTAACTTTGTTTTAGTGTCTTTCGAGCAATCATGTAATAATTAAAACTTTCAACAACGAATCT
Fungi	Ascomycota	Lecanoromycetes	Caliciales	Caliciaceae	Buellia	Buellia frigida	AAGTCGTAACAAGATTTTCGTAAATGAATTTGCGAAAAAATCATTATCGAGAGACGAAATCGCTTCGATCTCACTCTTCACTCGTATCTACTTATTTTTGTTGCTTTGACGAATCTTCGAGCTTGATCGTTCGACGCGGGTGGGAGGCTTTCGCCTGTCGCCTCGCGAGCGCCCGCCAAAGGCCCTGTTAACTCTGTTTTAGTGTCTTCCGAGCAACCATGTAATAGTTAAAACTTTCAACAACGGATCT
Fungi	Ascomycota	Lecanoromycetes	Caliciales	Caliciaceae	Buellia	Buellia frigida	AAGTCGTAACAAGATTTTCGTAAGTGAATTTGCGAAAGAATCATTATCGAGAGACGAAATCGCTTCGATTTTACTCTTCATTCGTATCTACTTATCTTTGTTGCTTTAACGAGTCTTCGAGCTTGATCGTTCGACGCAAATGAAAGACTTTCGCTTGTCGTTTTGCGAGCGTTCGTCAAAAATCTTGTTAACTCTATTTTAGTGTTTTTCAAGCAATCATGTAATAGTTAAAATTTTCAACAACGAATCT
Fungi	Ascomycota	Lecanoromycetes	Caliciales	Caliciaceae	Buellia	Buellia frigida	AAGTCGTAACAAAATTTTCATAAATGAATTTGCGAAAAAATCATTATCGAGAGATAAGATCGCTTCGATCTCACTCTTCACTCGTATTTACTTATCTTTGTTGCTTTGACGAGTTTTCGAGCTTGATCGTTCGACGCGAGTGAAAGATTTTCGTCTCTCGTTTCGCGAGCGCTCGTCAAAGACTCTATTAACTTTGTTTTAGTGTCTTTCGAGCAATCATGTAATAATTAAAACTTTCAACAACGAATCT
Fungi	Ascomycota	Lecanoromycetes	Caliciales	Caliciaceae	Buellia	Buellia frigida	AAGTCGTAACAAGATTTTCGTAGATGAATTTGCGAAAAAATCATTATCGAGAGACGAGATCGCTTCGATCTCATTCTTCACTCGTGTCTACTTATCTTTGTTGCTTTGACGAGTCTTCGAGCTTGATCGTTCGACGCGAGTGAGAGACTTTCGCTTGTCGTCTCGCGAGCGCTCGCCAAAGATCTTGTTAACTTTGTTTTAGTGTCTTTCGAGCAATCATGTAATAGTTAAAACTTTCAACAACGAATCT
Fungi	Ascomycota	Lecanoromycetes	Caliciales	Caliciaceae	Buellia	Buellia frigida	AAGTCGTAACAAGGTTTTCGTAGATGAATTTGCGAAAGAATCATTATCGAGAGACGAGGTCGCTTCGACCCCACTCTTCACTCGTGTCTACTTATCTTTGTTGCTTTGATGAATCTTCGAGCTTGATCGTTCGACGCGAGTGAGAGGCTTTCGTTTCTCGTCTCGCGAGCGCTCGCCAAAGGCCTTGTTAACTCTATTTTAGTGTCTTTCGAGCAATCATGTAATAGTTAAAACTTTCAACAACGGATCT
Fungi	Ascomycota	Lecanoromycetes	Caliciales	Caliciaceae	Buellia	Buellia frigida	AAATCGTAACAAGATTTTTGTAAATGAACTTGCGAAAAAATCATTATCGAGAGACGAAATCGCTTCAATCTCACTCTTCACTCGTGTCTACTTATCTTTGTTGCTTTGACGAGTTTTCGAACTTAATCGTTCGACGCGAATGAGAGACTTTCGTCTCTCGTCGCGCGAGCGCTCGTCAAAGACTTTGTTAACTCTATTTTAGTGTCTTTCGAACAATCATGTAATAGTTAAAACTTTCAACAACGAATCT
Fungi	Ascomycota	Lecanoromycetes	Caliciales	Caliciaceae	Buellia	Buellia frigida	AAGTCGTAACAAGATTTTCGTAAATGAATTTACGAAAAAATCATTATCGAGAAACGAAATCGTTTCGATCTCACTCTTCATTCGTATCTATTTATCTTTGTTGCTTTGACGAGTCTTCGAGCTTGATCGTTCGACGTAAGTGAGAAACTTTCGTCTCTCGTTTTGCGAGCGCTCGTCAAAGACTTTGTTAACTCTATTTTAGTGTCTTTCGAACAATCATGTAATAGTTAAAATTTTCAACAACGAATCT
Fungi	Ascomycota	Lecanoromycetes	Caliciales	Caliciaceae	Buellia		AAGTCGTAACAAGGTTTCCGTAGGTGTCACGACCCGCCCGGTTCGCCTACATCGCCTCGGAGCGACTATAAAGAAAGATTTAGTCGGGTGCTCTTGCGTCCGGCCACGCGGCTATTCTGCCTGGGAGCAAACCAACCTCTCTGGAGGCTCGGGTGTAACCAGCAGCCCGTACCGCGCTGGCGGTACTGGGTTCACAGATCAAATGCCTGCGGCCACGCCTTAGTGGTTCTAATATGACCGACCTTCGCCA
Fungi	Ascomycota	Lecanoromycetes	Caliciales	Caliciaceae	Buellia	Buellia frigida	AAGTCGTAACAAGATTTTCGTAGATGAATCTACGAAAAAATTATTATCGAGAGACGAAATCGCTTCGATCTCACTTTTTATTCGTATTTACTTATCTTTGTTGTTTTGACGAGTCTTCGAACTTAATCGTTCGACGCAAATAAGAGACTTTCGTCTCTCGTTTTGCGAACGCTCGTCAAAGATCTTGTTAACTCTATTTTAGTGTCTTTCGAGCAATTATGTAATAGTTAAAATTTTCAACAACGAATTT
Fungi	Ascomycota	Lecanoromycetes	Caliciales	Caliciaceae	Buellia		AAGTCGTAACAAGGTTTCCGTAGGTGAACCTGCGGAAGGATCATTACCGAGAGACGAGGTCGCTTCGACCCCACTCTTCACTCGTGTTTACTTACCTTTGTTGTTTTGACGAGCTTTCGAGCTTGATCGTTCGACGCGAGTGAGAGACTTTCGTCTCTCGTCTTGCGAGCGCTCGTCAAAGATCTTGTTAACTCTATTTTAATGTCTTTCGAGCAATCATGTAATAGTTAAAACTTTCAACAACGGATCT
Fungi	Ascomycota	Lecanoromycetes	Caliciales	Caliciaceae	Buellia		AAGTCGTAACAAGGTTTCCGTAGGTGAACCTGCGGAAGGATCATTACCGAGAGACGAGGTCGCTTCGATTTCACTCTTCACTCGTGTCTACTTATCTTTGTTGCTTTGGCGAGTTTTCGAGCTTGATCGTTCGACGCGAGTGAGAGACTTTCGTCTCTCGTCTCGCGAGCGCTCGTCAAAGACTTTGTTAACTTTGTTTTAGTGTCTTTCGAGCAATCATGTAATAGTTAAAACTTTCAACAACGGATCT
Fungi	Ascomycota	Lecanoromycetes	Caliciales	Caliciaceae	Buellia	Buellia frigida	AAGTCGTAACAAGATTTTCGTAGATGAACTTGCGAAAAAATCATTATCGAGAGACGAAATCGCTTCGATCTCACTTTTCATTCGTATCTACTTATCTTTGTTGCTTTGACGAATTTTTGAGCTTGATCGTTCGACGCGAGTGAGAGACTTTCGTCTCTCGTTTTGCGAGCGCTCGTCAAAGACTTTATTAACTTTATTTTAGTGTCTTTCGAGCAATCATGTAATAGTTAAAACTTTCAACAACGAATCT
Fungi	Ascomycota	Lecanoromycetes	Caliciales	Caliciaceae	Buellia	Buellia frigida	AAGTCGTAACAAGATTTTCGTAGATGAATCTACGAAAGAATCATTATCGAGAGACGAGATCGCTTCGACCTCACTCTTCACTCGTATCTACTTATCTTTGTTGCTTTGGCGAGTCTTCGGGCTTGATCGTTCGACGCGAGTGAAAGACTTTCGCCTCTCGTCTCGCGAGCGCTCGTCAAAGACTCTGTTAACTCTGTTTTAGTGTCTTTCGAGCAACCATGTAATAGTTAAAACTTTCAACAACGAATCT
Fungi	Ascomycota	Lecanoromycetes	Caliciales	Caliciaceae	Buellia	Buellia frigida	AAGTCGTAACAAGGTTTCCGTAGGTGAATCTGCGGAAGGATCATTATCGAGAGACGGGGTCGCTTCGGTCCCACTCTTCACTCGTGTCTACTTACCTTTGTTGCTTTGGCGGGCCTTCGGGCTTGATCGTTCGACGCGGGTGGGAGGCTTTCGCCTCTCGCCTCGCGAGCGCCCGCCAAAGACCGTGTTAACTCTGTTTTAGTGTCTTTCGAGCAATCATGTAATAGTTAAAACTTTCAACAACGGATCT
Fungi	Ascomycota	Lecanoromycetes	Caliciales	Caliciaceae	Buellia	Buellia frigida	AAGTCGTAACAAGATTTTCGTAGATGAATTTGCGAAAGAATCATTATCGAGAGACGAGATCGCTTCGATCTCACTCTTCACTCGTATCTACTTATCTTTGTTGCTTTGACGAGTCTTCGAGCTTGATCGTTCGACGCGAGTGAGAGACTTTCGTCTCTCGTCTTGCGAGCGTTCGTCAAAGACTCTATTAACTTTGTTTTAGTGTCTTTCGAGCAATCATGTAATAGTTAAAACTTTCAACAACGAATCT
Fungi	Ascomycota	Lecanoromycetes	Caliciales	Caliciaceae	Buellia	Buellia frigida	AAGTCGTAACAAGGTTTTCGTAGGTGAACTTGCGAAAGAATCATTATCGAGAGACGAAGTCGCTTTGGCCTCACTCTTCATTCGTGTCTACTTATCTTTGTTGCTTTGGCGAGCCTTCGAGCTTGATCGTTCGACGCGGGTGAGAGGCTTTCGCTTGTCGTTTCGCGAGCGCTCGTCAAAGGTCTTGTTAACTTTATTTTAGTGTCTTTCGAGCAATCATGTAATAGTTAAAATTTTCAACAATGAATCT
Fungi	Ascomycota	Lecanoromycetes	Caliciales	Caliciaceae	Buellia	Buellia frigida	AAGTCGTAACAAGATTTTCGTAAATGAATTTGCGAAAGAATCATTATCGAGAGACGAAATCGCTTCGATTCCACACTCTTCACTCGTATCTACTTATCTTTGTTGCTTTGACGAGTCTTCGAACTTGATCGTTCGACGCGAGTAAGAGACTTTCGTCTCTCGTCTCGCGAGCGCTCGTCAAAGACTTTGTTAACTCTATTTTAGTGTCTTTCGAACAATCATGTAATATTTAAAACTTTCAACAACGAAT
Fungi	Ascomycota	Lecanoromycetes	Caliciales	Caliciaceae	Buellia	Buellia frigida	AAGTCGTAACAAGATTTTCGTAGATGAACTTGCGAAAAAATCATTATCGAGAGACGAGATCGCTTCGACCCCACTCTTCACTCGTGTCTACTTATCTTTGTTGCTTTGACGAGTCTTCGAGCTTGATCGTTCGACGCGAGTGAGAGGCTTTCGTCTCTCGCCTCGCGAGCGCTCGTCAAAGGCCCTATTAACTTTGTTTTAGTGTCTTTCGAGCAATCATGTAATAGTTAAAACTTTCAACAACGAATCT
Fungi	Ascomycota	Lecanoromycetes	Teloschistales	Teloschistaceae	Caloplaca	Caloplaca ceracea	AAGTCGTAACAAGGTTTCCGTAGGTGAACCTGCGGAAGGATTATTATCGAGAGGGGGGTTCTATACCCCGGGGCTCTATCCCTATACCTTTTCACCCTATATGTATTTTTCCCCCGTTGCTTTAGCGGGCCCCGGGTCTTCCCCCGGCGTTAGCCCCCTCGCGGGGTTCGCGAGCGCCCGCCGAAGGCTTATCGAAACTCTATTGGTTAGTACAGTCTGAGCGTACGAATAATAAATTAAAACTTTCAAC
Fungi	Ascomycota	Lecanoromycetes	Teloschistales	Teloschistaceae	Caloplaca		CTTTCTCCTTTCTCTTCCTTCCCCTTCTTCCCCCTTTTTCCGTAGTTTCCCCTGCGGACTTCTCCTTATCGAGCTTGTGGCTCCATGCCCCGGGGCTCTGTCCCCGTACCTTTTCACCCTGTGTGTATTTTTCCCCCGTTGCTTTGGCGGGCCCCGGGTCTTCCCCCGGCGTTGGCCCCCTCGCGGGGTTCGCGAGCGCCCGCCGAAGGCTCATCGAAACTCTGTTGATCAGTGCAGTCTGAGCGTACGA
Fungi	Ascomycota	Lecanoromycetes	Rhizocarpales	Rhizocarpaceae	Rhizocarpon	Rhizocarpon geminatum	CTTTTTCCTTTCTCTTCCTTCCCCTTCTTCCCCCTTTTTCCGTAGTTTCCCCTGCGGACTTCTCCTTACCGAGCTCGTGGCTCCGGCCCCGCCCCTCCGACCCCTGTCTACCCACCTCTGTTGCTTTGGCGGGCCCGTGCCTGGGCTGGTCCCGGCACCTCCGCCCCCGGGGTGTGCCCGCCGAAGGCCCTTTCAAAACTCGTTTACCGGTGCAGTCTGAGCAAATAATCAATAATTAAAACTTTCAACA
Fungi	Ascomycota	Lecanoromycetes	Teloschistales	Teloschistaceae	Caloplaca	Caloplaca bicolor	AAGTCGTAATAAGGTTTCCGTAGGTGAACCTACGGAAGGATTATTATCGAGAGGGGGGCTCTATACCCCGGGGCTCTATCCCCGTACCTTTTCACCCTGTATGTATTTTTCCCCCGTTGCTTTAGCGGGCCCCGGGTCTTCCCCCGGCGTTGGCCCCCTCGCGGGGTTCGCGAGCGCCCGCCGAAGGCTTATCGAAACTCTATTAATTAGTACAGTCTAAGCGTACGAATAATAAATTAAAACTTTCAAT
Fungi	Ascomycota	Lecanoromycetes	Caliciales	Caliciaceae	Buellia	Buellia frigida	AAGTCGTAACAAGGTTTCCGTAGGTGAATCTACGAAAGAATCATTATCGAGAGACGGGGTCGCTTCGACCCCACTCTTCACTCGTGTTTACTTACCTTTGTTGCTTTGGCGAGCCTTCGAGCTTGATCGTTCGACGCGAGTGGGAGACTTTCGCCTCTCGTCTCGCGAGCGCCCGCCAAAGGTCTTGTTAACTCTGTTTTAGTGTCTTCCGACCAACCATGTAATAGTTAAAACTTTCAACAACGAATCT
Fungi	Ascomycota	Eurotiomycetes	Verrucariales	Verrucariaceae	Verrucaria		AAGTCGTAACAAGGTTTCGTCCAAGATTCTTCTCGGAAGCCTTCACGCAACGACTATAACCATGTGTGGAGTCTCGACTCGGCCGAGTCTAGGCGACGTCCCCCCTGTGCTGGAACCCTGCCGAACATGCGAGGAACCTGCAGCCAGATTTTGCTGGTCCACAGATTAGGAGGTGGCGGTCCCAACCTCCCGTTGGGATCAAGATATAATCGGTCTCTACCGCTCAGTCGGATAGGGGAACGACGTTCCG
Fungi	Ascomycota	Lecanoromycetes	Teloschistales	Teloschistaceae	Xanthoria	Xanthoria elegans	AAGTCGTAACAAGGTTTCCGTAGGTGAACCTGCGGAAGGATCATTAAAGAGACGTTGCCCTTCGGGGTATACCTCCCACCCTTTGTTTATTTATACCTTTGTTGCTTTGGCAGACCCGGCTTCGGTCGGTGAGCTCTCGCAGAGGCCTATCTTTATTCTGTTTTGCAGTGACGTCCGAGAATACCAATATAATCAATCAAAACTTTCAACAACGGATCTCTTGGTTCTG
Fungi	Ascomycota	Lecanoromycetes	Lecanorales	Lecanoraceae	Lecanora	Lecanora varia	CTTGTTCCTTTCTCTTCCTTCCCCTTCTTCCCCCTTTTTCCGTAGGTATGCAAGACTGCACGTTTGCCTACGGGAGCCCTCGCAGCGACTCTACCCAAGTGCCTCAGCCTGCGCCCCGAGTGGGCCTGGCGACGCCGTCAATCTGCGCTGGGAGGACCCCCTTGGGGCTCAACCAGAAGCTCTTGAATGAGTTCACAGATCAGACGATGGCGGCCACTTGCGAGTGGTTTAGATCTGACCGGCCCCGGCC
Fungi	Ascomycota	Lecanoromycetes	Caliciales	Caliciaceae	Buellia	Buellia frigida	AAGTCGTAACAAGGTTTCCGTAGGTGAACCTACGGAAGGATCATTACCGAGAGACGGGGTCGCTTCGGCCCCACTCTTCACCCGTGTCTACTTACCTTTGTTGCTTTGGCGGGCCTTCGGGCTTGACCGTTCGACGCGGGTGGGAGGCTTTCGCCTCTCGCCTCGCGAGCGCCCGCCAAAGGCCCTGTTAACTCTGTTTTAGTGTCTTCCGAGCAACCATGTAATAGTTAAAACTTTCAACAACGGATCT
Fungi	Ascomycota	Lecanoromycetes	Acarosporales	Acarosporaceae	Pleopsidium	Pleopsidium chlorophanum	CTTTTTCCTTTCTCTTCCTTCCCCTTCTTCCCCCTTTTTCCTTCCGGGTGTCGCCCCTGCCGAAGCCTCCCGCAGCGACTCTCCAGAAACCGCGCAGTCTGCCCCCCTGCCTTCAACACTGTCACTGTGCTGGGAGCCAGTCACGCCTGGTTCAGGCGCCGCTACCAGCAACCTGGGCAACAACGCCCAGGCTCACAGATCAGATGATTGTGGCCACACCGTGGTTAAGATATGCCCGGTCCCCGCTGTG
Fungi	Ascomycota	Lecanoromycetes	Caliciales	Caliciaceae	Buellia	Buellia frigida	CTTTTTCCTTTCTCTTCCTTCCCCTTCTTCCCCCTCTTTTCGTATCTTCCCTTGCGAACTCCTCCTTATCGATCTCCTCGGTCGCTTCTCTTTCACTCTTCCCTCGTGTCTACTTACCTTTGTTGCTTTGACGGGCCTTCGAACTTGATCGTTCGCCGCGGGTGAGAGGCTTTCGCCTCTCGCCTCTCTCTCGCTCGCCAAAGGCCCTGTTAACTCTGTTTTAGTGTCTTTCGAGCAATCATGTAATAGT
Fungi	Ascomycota	Lecanoromycetes	Caliciales	Caliciaceae	Buellia	Buellia frigida	AAGTCGTAACAAGATTTTCGTAGATGAATTTGCGAAAGAATCATTATCGAGAGACGAGATCGCTTCGACCTCACTCTTCACTCGTGTCTACTTACCTTTGTTGCTTTGACGAGTCTTCGAGCTTGATCGTTCGACGCGAGTGAGAGACTTTCGCCTCTCGTCTCGCGAGCGCTCGTCAAAGACCCTATTAACTCTGTTTTAGTGTCTTTCGAGCAATCATGTAATAGTTAAAACTTTCAACAACGAATCT
Fungi	Ascomycota	Lecanoromycetes	Caliciales	Caliciaceae	Buellia	Buellia frigida	AAGTCGTAACAAGATTTTCGTAGATGAATTTGCGAAAGAATCATTATCGAGAGACGAGATCGCTTCGATCTCACTCTTCACTCGTGTCTACTTATCTTTGTTGCTTTGACGAGTCTTCGAGCTTGATCGTTCGACGCGAGTAAGAGACTTTCGTCTCTCGTTTCGCGAGCGTTCGTCAAAGATCTTGTTAATTTTGTTTTAGTGTCTTTCGAGCAATCATGTAATAGTTAAAATTTTCAACAACGAATTT
Fungi	Ascomycota	Lecanoromycetes	Lecanorales	Lecanoraceae	Lecanora		AAGTCGTAACAAGGTTTCCGTAGGTACGCACGTTTGCCTGCTGGAACCCCGCAGCGACTCTAAAGAATTGCCCCAGTCGGCCCCCTTCCGGGGGGTCGGCGACGCCGTCAATCTGCTCTGGGAGCGCCGTCCGCGGCCCTACCAGAAGCCCCTCCGGGGGTCCACAGATCAAACGACAGCGGCCGCCCCGGGCGGTTGAGATATGACCGGCCCCGGCCTCCATCGGCCGGCGAGCTCGCGGAACCTGCGG
Fungi	Ascomycota	Lecanoromycetes	Lecideales	Lecideaceae	Lecidea	Lecidea cancriformis	AAGTCGTAACAAGGTTTCCGTAGGTGAACCTGCGGAAGGATCATTAACGAGAGAGGGGCCTCGTGCCTCGGGGGCTTCGGCCCCGCCTCTTCACCCCGTGCGTACCTACTTTGTTGCTTTGGCGGGCCTCGGGTTTTCCCGACGCCGGCCCGGGGGCTACCCCGGGCTCTGCGCGCGCCCGCCGCAGGCCATTCCGAAACTCTGTTCATCAGTGTCGTCCGAGTACCAATTCAATAACTAAAACTTTCAA
Fungi	Ascomycota	Lecanoromycetes	Caliciales	Caliciaceae	Buellia	Buellia frigida	AAGTCGTAACAAGATTTTCGTAAATGAATCTACGAAAGAATCATTATCGAGAGACGAGATCGCTTCGATCTCACTCTTCATTCGTATCTACTTATCTTTGTTGCTTTGACGAGTCTTTGAACTTGATCGTTCGATGCGAGTGAGAGACTTTCGTCTCTCGTCTCGTGAGCGTTCGCTAAAGATCTTGTTAACTTTGTTTTAGTGTCTTTCGAGCAATCATATAATAGTTAAAACTTTCAACAACGAATCT
Fungi	Ascomycota	Lecanoromycetes	Caliciales	Caliciaceae	Buellia	Buellia frigida	AAGTCGTAACAAGATTTCCGTAGGTGAATCTGCGGAAGAATCATTATCGAGAGACGAGATCGCTTCGACCCCACTCTTCACCCGTGTCTACTTATCTTTGTTGCTTTGGCGGGTCTTCGGGCTTGATCGTTCGACGCGAGTGGGAGGCTTTCGTCTCTCGCCTCGCGAGCGCTCGTCAAAGGTCCTGTTAACTCTGTTTTAGTGTCTTTCGAGCAATCATGTAATAGTTAAAACTTTCAACAACGGATCT
Fungi	Ascomycota	Lecanoromycetes	Caliciales	Caliciaceae	Buellia	Buellia frigida	AAGTCGTAACAAGATTTTCGTAGATGAACTTGCGAAAGAATCATTATCGAGAGACGAGATCGCTTCGATTTCACTCTTCACTCGTATCTACTTATCTTTGTTGCTTTGACGAGTCTTCGAGCTTGATCGTTCGACGCGAGTGAGAGACTTTCGCCTCTCGTCTCGCGAGCGCTCGTCAAAGACTCTATTAACTTTGTTTTAGTGTCTTTCAAGCAATCATGTAATAGTTAAAACTTTCAACAACGAATCT
Fungi	Ascomycota	Lecanoromycetes	Caliciales	Caliciaceae	Buellia	Buellia frigida	AAGTCGTAACAAGGTTTTCGTAGATGAACTTGCGAAAGAATCATTATCGAGAGACGAGATCGCTTCGATCTCACTCTTCACTCGTGTCTACTTATTTTTGTTGCTTTGGCGAGTCTTCGAGCTTGATCGTTCGACGCGAGTGAGAGGCTTTCGTCTCTCGCCTCGCGAGCGCTCGCCAAAGATTTTGTTAACTTTGTTTTAGTGTCTTTCAAGCAATCATGTAATAGTTAAAACTTTCAACAACGAATCT
Fungi	Ascomycota	Lecanoromycetes	Caliciales	Caliciaceae	Buellia	Buellia frigida	AAGTCGTAACAAGATTTTCGTAGATGAATTTGCGAAAGAATCATTATCGAGAGACGAGATCGCTTCGATTTCACTCTTCATTCGTGTCTACTTATCTTTGTTGCTTTGACGAGTCTTCGAGCTTGATCGTTCGACGCGAGTGAGAGACTTTCGTCTCTCGTCTTGCGAGCGCTCGTCAAAGACTCTATTAACTTTATTTTAGTGTCTTTCGAACAATCATGTAATAGTTAAAACTTTCAACAACGAATCT
Fungi	Ascomycota	Lecanoromycetes	Caliciales	Caliciaceae	Dimelaena	Dimelaena oreina	AAGTCGTAACAAGGTTTCCGTAGATGAATTTGCGGAAGAATCATTATCGAGAGACGGAGTTTAACCGGCTCCACTCTTCACCCGTGTATATCTACCCTTTATTGCTTTGGCGGGCGGTCGATCTTTACCGCCCGACGTCGATCGAAAGACTCGCGCCTTTCACTCACCGAACGCCCGCCAGAGATCTCCAAAACCCGTCCATCTGTGTCCGAGTGAGTGAAGTAAATAATTAAAAACTTTCAACAACGGA
Fungi	Ascomycota	Lecanoromycetes	Caliciales	Caliciaceae	Buellia	Buellia frigida	AAGTCGTAACAAAATTTTCGTAAATGAATTTACGAAAAAATCATTATCGAGAGACGAGATCGCTTCGATCTCACTCTTCACTCGTATTTACTTATCTTTGTTGCTTTGACGAATTTTCGAACTTGATCGTTCGATGCGAGTGAAAGACTTTCGTCTCTCGTTTCGCGAGCGTTCGTCAAAAACTTTGTTAACTCTATTTTAGTGTCTTTCGAGCAATCATGTAATAGTTAAAACTTTCAACAACGGATCT
Fungi	Ascomycota	Lecanoromycetes	Caliciales	Caliciaceae	Buellia	Buellia frigida	AAGTCGTAACAAGATTTTCGTAGATGAATCTACGAAAGAATCATTATCGAGAGACGAGATCGCTTCGATTTCACTCTTCACTCGTGTCTACTTATCTTTGTTGCTTTGACGAGTCTTCGAGCTTGATCGTTCGACGCGAGTGAAAGACTTTCGTCTCTCGTCTCGCGAGCGCTCGTCAAAGACTCTATTAACTTTGTTTTAGTGTCTTTCGAACAATCATGTAATAGTTAAAACTTTCAACAACGAATCT
Fungi	Ascomycota	Lecanoromycetes	Caliciales	Caliciaceae	Buellia	Buellia frigida	AAGTCGTAACAAGATTTTCGTAGATGAATTTGCGAAAGAATCATTATCGAGAGACGAAATCGCTTCGACTTCACTCTTCACTCGTATCTACTTATCTTTGTTGCTTTGACGAGTTTTCGAGCTTAATCATTCGACGCGAGTGAAAGACTTTCGTCTCTCGTTTTGCGAGCGCTCGTCAAAAATCTTGTTAACTTTGTTTTAGTGTCTTTCGAGCAATCATGTAATAATTAAAACTTTCAACAACGAATCT
Fungi	Ascomycota	Lecanoromycetes	Caliciales	Caliciaceae	Buellia	Buellia frigida	AAGTCGTAACAAGATTTTCGTAGGTGAATTTGCGAAAGAATCATTATCGAGAGACGAGGTCGCTTCGGTCTCACTCTTCACTCGTGTCTACTTATCTTTGTTGCTTTGACGAGCCTTCGAGTCTAATCGTTCGACGCGAGTGGGAGACTTTCGTCTCTCGTCTCGCGAGCGCTCGTCAAAGGCCCTGTTAACTCTGTTTTAGTGTCTTCCGAGCAACCATGTAATAGTTAAAACTTTCAACAACGGATCT
Fungi	Ascomycota	Lecanoromycetes	Caliciales	Caliciaceae	Buellia	Buellia frigida	AAGTCGTAATAAGATTTTCGTAGATGAACTTGCGAAAGAATCATTATCGAGAGACGAGGTCGCTTCGGTCTCACTCTTCACTCGTGTCTACTTACCTTTGTTGCTTTGACGAGTCTTCGGGCTTGATCGTTCGACGCGAGTGGAAGGCTTTCGTCTCTCGTCTCGCGAGCGCTCGTCAAAGGCTCTGTTAACTCTATTTTAATGTCTTTCGAGCAATCATGTAATAGTTAAAACTTTCAACAACGGATCT
Fungi	Ascomycota	Lecanoromycetes	Caliciales	Caliciaceae	Buellia	Buellia frigida	AAGTCGTAACAAGATTTTCGTAAATGAATTTGCGAAAAAATCATTATCGAAAGACGAAATCGCTTCGATCTCACTCTTCACTCGTATTTACTTATCTTTGTTGCTTTGACGAGTTTTCGAATTTGATCGTTCGACGCGAGTGAGAGACTTTCGTCTCTCGTCTTGCGAGCGCTCGTCAAAGGCCCTGTTAACTCTGTTTTAGTGTCTTCCGAGCAACCATGTAATAGTTAAAACTTTCAACAACGGATCT
Fungi	Ascomycota	Lecanoromycetes	Caliciales	Caliciaceae	Buellia	Buellia frigida	CTTTTTCCTTTCTCTTCCTTCCCCTTCGTCACAAGGTTTCCGTAGGTGAACCTGCGGAAGGATCATTACCGAGAGACGGGGTCGCTTCGGCCCCACACTCTTCACCCGTGTCTACTTACCTTTGTTGCTTTGGCGGGCCTTCGGGCTTGACCGTTCGACGCGGGTGGGAGGCTTTCGCCTCTCGCCTCGCGAGCGCCCGCCAAAGGCCCTGTTAACTCTGTTTTAGTGTCTTCCGAGCAACCATGTAATA
Fungi	Ascomycota	Lecanoromycetes	Caliciales	Caliciaceae	Buellia	Buellia frigida	AAGTCGTAACAAGGTTTTCGTAGGTGAACTTGCGGAAGAATCATTATCGAGAGACGGGGTCGCTTCGGCCCCACTCTTCACTCGTGTCTACTTACCTTTGTTGCTTTGGCGGGCCTTCGGGCTTGACCGTTCGACGCGGGTGGGAGGCTTTCGCCTCTCGCCTCGCGAGCGCCCGCCAAAGGCCTTGTTAACTCTGTTTTAGTGTCTTTCGAGCAATCATGTAATAGTTAAAACTTTCAACAACGAATCT
Fungi	Ascomycota	Lecanoromycetes	Caliciales	Caliciaceae	Buellia	Buellia frigida	GCTGCGTTCTTCATCGATGCCAGAACCAAGAGATCCGTTGTTGAAAGTTTTAACTATTACATGGTTGCTCGGAAGACACTAAAACAGAGTTAACAGGGCCTTTGGCGGGCGCTCGCGAGGCGAGAGGCGAAAGCCTCCCACCCGCGTCGAACGGTCAAGCCCGAAGGCCCGCCAAAGCAACAAAGGTAAGTAGACACGGGTGAAGGTGAAGAGTGGGGCCGAAGCGACCCCGTCTCTCGGTAATGATCCT
Fungi	Ascomycota	Sordariomycetes	Hypocreales	Acremonium			AAGTCGTAACAAGGTCTCCGTTGGTGAACCAGCGGAGGGATCATTACTGAGTGTAAAAACTCCAAACCTTTGTGAACATACCAATGTTGCTTCGGCGGCCTCGTCCCGCGGCGCTTCGGCGACCCGGACCCAGGCGACCGCCGGAGGCTCCAAACTCTTGTCTTTACAGTGTATTTCTGAGTGGCATAAGCAAATAAATCAAAACTTTCAGCAACGGATCTCTTGGTTCTG
Fungi	Ascomycota	Lecanoromycetes	Caliciales	Caliciaceae	Buellia	Buellia frigida	AAGTCGTAACAAGATTTTCGTAGATGAATTTACAAAAGAATCATTATCGAGAGACGAAATCGCTTCGATTTTACTCTTCATTCGTATCTACTTATCTTTGTTGCTTTGATAAGTCTTCGAGCTTGATCGTTCGATGCGAGTGAGAGACTTTCGTCTCTCGTTTTGCGAACGTTCGTCAAAGACTTTATTAACTCTATTTTAGTGTCTTTCGAGCAATCATGTAATAGTTAAAACTTTCAACAACGAATCT
Fungi	Ascomycota	Lecanoromycetes	Caliciales	Caliciaceae	Buellia	Buellia frigida	CTTTTTCCTTTCTCTTCCTTCCCCTTCGTCCCCAGGTTTCCGTAGGTGAACCTGCGGAAGGATCATTACCGAGAGACGGGGTCGCTTCGGCCCCACTCTTCACCCGTGTCTACTTACCTTTGTTGCTTTGGCGGGCCTTCGGGCTTGACCGTTCGACGCGGGTGGGAGGCTTTCGCCTCTCGCCTCGCGAGCGCCCGCCAAAGGCCCTGTTAACTCTGTTTTAGTGTCTTCCGAGCAGCCATGTAATTGT
Fungi	Ascomycota	Lecanoromycetes	Caliciales	Caliciaceae	Buellia	Buellia frigida	AAGTCGTAACAAGGTTTCCGTAGGTGAACCTGCGGAAGGATCATTATCGAGAGACGGGGTCGCTTCGGCCCCACTCTTCATTCGTGTCTACTTACCTTTGTTGCTTTGGCGGGCCTTCGGGCTTGATCGTTCGACGCGGGTGGGAGGCTTTCGCCTCTCGCCTCGCGAGCGCCCGCCAAAGGCCTTGTTAACTCTGTTTTAGTGTCTTTCGAGCAATCATGTAATAGTTAAAACTTTCAACAATGGATCT
Fungi	Ascomycota	Lecanoromycetes	Caliciales	Caliciaceae	Buellia	Buellia frigida	AAGTCGTAACAAGATTTTCGTAAATGAATTTGCGAAAAAATCATTATCGAGAGACGAAATCGCTTCGATCTCACTCTTCACTCGTATCTACTTATTTTTGTTGCTTTGACGAATCTTCGAGCTTGATCGTTCGACGCGAATGAGAGACTTTCGTTTCTCGTCTCGCGAGCGTTCGTCAAAGATCTTGTTAACTTTGTTTTAGTGTCTTTCGAGCAATCATGTAATAATTAAAACTTTCAACAACGAATTT
Fungi	Ascomycota	Lecanoromycetes	Caliciales	Caliciaceae	Buellia	Buellia frigida	AAGTCGTAACAAGGTTTCCGTAGGTGAACCTGCGGAAGGATCATTACCGAGAGACGGGGTCGCTTCGGCCCCACTCTTCACCCGTGTCTACTTACCTTTGTTGCTTTAACGAGCCTTCGAGCTTGATCGTTCGACGCGAGTGAGAGGCTTTCGTCTGTCGTCTCGCGAGCGCTCGTCAAAGACCCTATTAACTCTATTTTAGTGTCTTTCGAGCAATCATGTAATAGTTAAAACTTTCAACAACGGATCT
Fungi	Ascomycota	Lecanoromycetes	Caliciales	Caliciaceae	Buellia	Buellia frigida	AAGTCGTAACAAGATTTTCGTAGATGAATCTACGAAAGAATCATTATCGAAAGACGAAATCGCTTCGACTTCACTCTTCACTCGTGTCTACTTATCTTTGTTGCTTTGACGAGTCTTCGAGCTTGATCGTTCGACGCGAGTGAGAGACTTTCGCCTCTCGTCTCGCGAGCGTTCGTCAAAGATCTTGTTAACTTTGTTTTAGTGTCTTTCGAGCAATCATGTAATAGTTAAAACTTTCAACAACGAATCT
Fungi	Ascomycota	Lecanoromycetes	Lecideales	Lecideaceae	Lecidea	Lecidea cancriformis	AAGTCGTAACAAGGTTTCCGTAGGTGAACCTGCGGAAGGATCATTAACGAGAGAGGGGCCTCGTGCCTCGGGGGCTTCGGCCCCGCCTCTTCACCCCGTGCGTACCTACTTTGTTGCTTCGGCGGGCCTCGGGTTTTCCCGACGCCGGCCCGGGGGCTACCCCGGGCTCTGCGCGCGCCCGCCGAAGGCCATTCCGAAACTCTGTTCATCAGTGTCGTCCGAGTACCAATTCAATAACTAAAACTTTCAA
Fungi	Ascomycota	Lecanoromycetes	Caliciales	Caliciaceae	Buellia	Buellia frigida	AAGTCGTAACAAGGTTTCCGTAGGTGAACCTGCGGAAGGATCATTACCGAGAGACGGGGTCGCTTCGGCCCCACTCTTCACCCGTGTCTACTTACCTTTGTTGCTTTGGCGGGCCTTCGGGCTTGACCGTTCGACGCGGGTGGGAGGCTTTCGCCTCTCGCCTCGCGAGCGCCCGCCAAAGGCCCTGTTAACTCTGTTTTAGTGTCTTCCGAGCAGCCATGTAATTGTTAAAACTTTCAACAACGGATCT
Fungi	Ascomycota	Lecanoromycetes	Caliciales	Caliciaceae	Buellia	Buellia frigida	AAGTCGTAACAAGGTTTCCGTAGGTGAACCTGCGGAAGGATCATTACCGAGAGACGGGGTCGCTTCGGCCCCACTCTTCACCCGTGTCTACTTATCTTTGTTGCTTTGACGAGTCTTCGAGCTTGATCGTTCGACGCGAGTGAGAGACTTTCGCCTCTCGTCTCGCGAGCGCTCGTCAAAGATTTTGTTAACTCTATTTTAGTGTCTTTCAAGCAATCATGTAATAGTTAAAACTTTCAACAACGGATCT
Fungi	Ascomycota	Lecanoromycetes	Caliciales	Caliciaceae	Buellia	Buellia frigida	AAGTCGTAACAAGGTTTTCGTAAGTGAATTTGCGAAAGAATCATTATTGAGAGACGAGGTCGCTTCGATCTCACTCTTCACTCGTGTCTACTTATCTTTGTTGCTTTGACGAGTTTTCGAGCTTGATCGTTCGACGCGGGTGAGAGGCTTTCGTCTCTCGTCTCGCGAGCGCTCGTCAAAGGTCTTGTTAACTTTGTTTTAGTGTCTTTCGAGCAATCATGTAATAGTTAAAACTTTCAACAACGAATCT
Fungi	Ascomycota	Lecanoromycetes	Umbilicariales	Umbilicariaceae	Umbilicaria	Umbilicaria decussata	AAGTCGTAACAAGGTTTCCGTAGGTGAACCTGCGGAAGGATCATTACTGAGATAGGGTCCTCCGGGCCCGAACCTCCAACCCTTTGCGTACCTTACCTTTGTTGCTTTGGCGGGCCCGCTGGGGAAACCCACCGCCGGCGTCGAGCCGGTGAGCGCCCGCCGGAGGCCCTCAAAACTCCGTCTTGTCAGTGCCGTCTGAGTGCTATACAATAGCTAAAACTTTCAACAACGGATCTCTTGGTTCTG
Fungi	Ascomycota	Lecanoromycetes	Caliciales	Caliciaceae	Buellia	Buellia frigida	AAGTCGTAACAAGATTTTCGTAAATGAATCTACGAAAGAATCATTATCGAGAGACGAGGTCGCTTCGATCTCACTCTTCATTCATGTCTACTTATCTTTGTTGCTTTGACGAGTCTTCGAGCTTGATCATTCGACGCGAGTGGAAGACTTTCGCCTCTCGTTTCGCGAGCGTTCATCAAAGACTCTATTAACTCTGTTTTAGTGTCTTTCGAGCAATCATGTAATAGTTAAAACTTTCAACAACGAATCT
Fungi	Ascomycota	Lecanoromycetes	Caliciales	Caliciaceae	Buellia	Buellia frigida	AAGTCGTAACAAGATTTTCGTAAATGAATTTGCGAAAAAATCATTATCGAGAGATGAGATCGCTTCGATCTCACTCTTCACTCATGTCTACTTATTTTTGTTACTTTGACGAGTTTTTGAGCTTGATCGTTCGACGCGAGTGAGAGACTTTCGTTTATCGTCTCGCGAGCGCTCGTCAAAGATTTTGTTAATTCTATTTTAGTGTCTTTCGAGCAATCATATAATAGTTAAAACTTTCAACAACGAATCT
Fungi	Ascomycota	Lecanoromycetes	Caliciales	Caliciaceae	Buellia	Buellia frigida	AAGTCGTAACAAGATTTTCGTAGATGAATTTGCGAAAGAATCATTATCGAGAGACGAGATCGCTTTGATCTCACTCTTTACTCGTATTTACTTATCTTTGTTGCTTTGACGAGTCTTCGAACGCAATCGTTCGACGCGAATGAAAGACTTTCGTCTCTCGTTTCGCGAGCGTTCGTCAAAGATCTTGTTAACTTTGTTTTAGTGTCTTTCGAGCAATCATATAATAGTTAAAACTTTCAACAACGAATCT
Fungi	Ascomycota	Lecanoromycetes	Caliciales	Caliciaceae	Buellia	Buellia frigida	AAATCGTAACAAGATTTTCGTAAATGAATTTGCGAAAAAATCATTATCGAAAGACGAAATCACTTCGATTTTACTCTTCACTCGTATCTACTTATCTTTGTTGCTTTGACGAGTTTTCGAACTTAATCGTTCGATGCGAATAAGAGACTTTCGTCTCTCGTTTTGCGAGCGTTCGTTAAAGATCTTGTTAACTTTGTTTTAGTGTCTTTCGAGCAATCATGTAATAGTTAAAACTTTTAACAACGAATCT
Fungi	Ascomycota	Lecanoromycetes	Caliciales	Caliciaceae	Buellia	Buellia frigida	AAGTCGTAACAAGATTTTCGTAAATGAATTTGCGAAAGAATCATTATCGAGAGACGAAGTCGCTTCGATCTCATTCTTCACTCGTGTTTACTTATCTTTGTTACTTTGACGAGTCTTCGAGCTTGATCGTTCGACGCGAATGAGAGACTTTCGTCTCTCGTCTTGCGAACGCTCGTCAAAGATTTTGTTAACTCTATTTTAGTGTTTTTCGAGCAATCATGTAATAGTTAAAACTTTCAACAACGAATCT
Fungi	Ascomycota	Lecanoromycetes	Caliciales	Caliciaceae	Buellia	Buellia frigida	AAGTCGTAACAAGGTTTTCGTAGATGAATTTGCGAAAGAATCATTATCGAGAGATGAGGTCGCTTCGACCTCATTCTTCACTCGTGTCTACTTATCTTTGTTGCTTTGGCGGGTCTTCGGGCTTGATCGTTCGACGCGGGTGAGAGGCTTTCGTTTGTCGTCTCGCGAGCGCTCGTCAAAGATTTTGTTAACTTTGTTTTAGTGTCTTTCGAGCAATCATGTAATAGTTAAAACTTTCAACAACGGATCT
Fungi	Ascomycota	Lecanoromycetes	Caliciales	Caliciaceae	Buellia	Buellia frigida	AAGTCGTAACAAGATTTTCGTAAATGAATTTGCGAAAAAATCATTATCGAGAGACGAAATCGCTTCGATTTTACTCTTCATTCGTATCTACTTATCTTTGTTGCTTTAACGAGTTTTCGAACTTGATCGTTCAATGCGAATAAAAGACTTTCGTCTCTCGTTTCGCGAGCGTTCGTCAAAGACTTTATTAACTCTATTTTAGTGTTTTTCGAGCAATCATGTAATAATTAAAACTTTCAACAACGAATTT
Fungi	Ascomycota	Lecanoromycetes	Caliciales	Caliciaceae	Buellia	Buellia frigida	AAGTCGTAACAAGGTTTCCGTAGGTGAACCTGCGGAAGGATCATTATCAAGAGACGGGGTCGCTTCGATCCCACTCTTCACCCGTGTCTACTTACCTTTGTTGCTTTGGCGAGCCTTCGGGCTTGATCGTTCGACGCGGGTGAGAGGCTTTCGCCTCTCGCCTCGCGAGCGCTCGCCAAAGGCCGTGTTAACTCTGTTTTAGTGTCTTCCGAGCAACCATGTAATAGTTAAAACTTTCAACAACGGATCT
Fungi	Ascomycota	Lecanoromycetes	Caliciales	Caliciaceae	Buellia	Buellia frigida	AAGTCGTAACAAGGTTTCCGTAGGTGAACCTGCGGAAGAATCATTACCGAGAGACGGGGTCGCTTCGGCCCCACTCTTCACCCGTGTCTACTTACCTTTGTTGCTTTGGCGGGCCTTCGGGCTTGACCGTTCGACGCGGGTGGGAGGCTTTCGCCTCTCGCCTCGCGAGCGCCCGCCAAAGGCCCTGTTAACTCTGTTTTAGTGTCTTCCGAGCAACCATGTAATAGTTAAAACTTTCAACAACGGATCT
Fungi	Ascomycota	Lecanoromycetes	Caliciales	Caliciaceae	Buellia	Buellia frigida	CTTTTTCCTTTCTCTTCCTTCCCCTTCGTCCCCCGGTTTCCGTAGGTGCCCCTGCGGACGTCTCCTTACCGAGCGCCTGGGTCGCTTCGGCCCCACTCTTCACCCGTGTCTACTTACCTTTGTTGCTTTGGCGGGCCTTCGGGCTTGACCGTTCGACGCGGGTGGGAGGCTTTCGCCTCTCGCCTCGCGAGCGCCCGCCAAAGGCCCTGTTAACTCTGTTTTAGTGTTTTCCGAGCAACCATGTAATAGT
Fungi	Ascomycota	Lecanoromycetes	Teloschistales	Teloschistaceae	Caloplaca		AAGTCGTAACAAGGTTTCCGTAGGTGAACCTGCGGAAGGATCATTACCGAGAGAGGGGTTTCGCGCCCCCCGGGGGGGTTTCGGCCCCCCTTACCTCTTCAACCCTGTGTCTACCAACCTTTGTTGCTTTGGCGAGCGCCGGGGTGCCTTCGTAATGAGCCGAAGACATCGCGCCTCGGCCCCGGCTTCGGTCGGTGCGCTCTCGTCAGAGGCCCTTTTCCACGCTGTTTTCAGTGACGTCCGAGTGAAA
Fungi	Ascomycota	Lecanoromycetes	Teloschistales	Teloschistaceae	Xanthoria	Xanthoria elegans	AAGTCGTAACAAGGTTTCCGTAGGTGAACCTGCGGAAGGATCATTACTAAGAGAGGGATGTACGCTTCCAGCCGAGTCCCGGGGGGCTGCGCCCCTCACCTCTTCAACCCTGTGTCTACCAACCGCTGTTGCTTCGGCGAGCGTCGGGGCGTCCGCGCCCCGGCCCAACCACAAACTCTTGTACTAAACCATGTCGTCTGAATGTCCTTGATATTAATCAAAAAACAAAACTTTCAACAACGGATCTCTT
Fungi	Ascomycota	Lecanoromycetes	Caliciales	Physciaceae	Physcia		AAGTCGTAACAAGGTTTCCGTAGGTGAACCTGCGGAAGGATCATTACCGAGAGACGGGGTCTAACCGGCCCCAACTCTTCATCCGTGTCTACATACCAATGTTGCTTTGGCGAGCCTCGGGCTTGTTCCCGGGAGTTCACGCTCCTTCGCCCGCCAAAGGCCCATACAAAACCTGTTATCAGTGTCGTCCGAGTAAACATATAATAATTAAAACTTTCAACAACGGATCTCTTGGTTCTG
Fungi	Ascomycota	Lecanoromycetes	Teloschistales	Teloschistaceae			AAGTCGTAACAAGGTTTCCGTAGGTGAACCTGCGGAAGGATCATTACCGAGTTAGGGTCTCTTCGGAGCCCGAACCTCCCAACCCTGTGTCTACCAACCGCTGTTGCTTCGGCGAGCGTCGGGGCGTCCGCGCCCCGGCCCCGGCTTCGGTCGGTGAGCTCTCGCAGAGGCCTATCTTTATTCTGTTTTGCAGTGACGTCCGAGAATACCAATATAATCAATCAAAACTTTCAACAACGGATCTCTTGGT
Fungi	Ascomycota	Lecanoromycetes	Teloschistales	Teloschistaceae			GDAAGTCGTAACAAGGTTTCCGTAGGGTACGTTCACCCCTATGAGCCCCCCTTGCTACCTCGAAAATGATTTGCTAACTCTCATTCTAGTGAACCTGCGGAAGGATCATTACTAAGAGAGGGATGTACGCTTCCAGCCGAGTCCCGGGGGGCTGCGCCCCTCACCTCTTCAACCCTGTGTCTACCAACCGCTGTTGCTTCGGCGAGCGTCGGGGCGTCCGCGCCCCGGCCCCGGCTTCGGTCGGTGAGCTCT
Fungi	Ascomycota	Lecanoromycetes	Caliciales	Physciaceae	Physcia	Physcia caesia	AAGTCGTAACAAGGTTTCCGTAGGTGAACCTGCGGAAGGATCATTACTAAGAGAGGGATGTACGCTTCCAGCCGAGTCCCGGGGGGCTGCGCCCCTCACCTCTTCATCCGTGTCTACATACCAATGTTGCTTTGGCGAGCCTCGGGCTTGTTCCGGGGAGTTTACGCTCCTTCGCCCGCCAAAGGCCCATACAAAACCTGTCATTAGTGTCGTCCGAGTAAACATTTAATAGTTAAAACTTTCAACAACG
Fungi	Ascomycota	Lecanoromycetes	Teloschistales	Teloschistaceae			AAGTCGTAACAAGGTTTCCGTAGGTGAACCTGCGGAAGGATCATTATCGAGAGGGGGGTTCCATGCCCCGGGGCTCTGTCCCCGTACCTTTTCACCCTGTGTGTATTTTTCCCCCGTTGCTTTGGCGGGCCCCGGGTCTTCCTCCCGGCGTTGGCCCCCTCGCGGGGGTTCGCGAGCGCCCGCCGAATGCTCATCCAAACTCTGTTGACCAGTGCAGTCTGAGCGTACGAACAATAAATCAAAACTTTCA
Fungi	Ascomycota	Lecanoromycetes	Lecanorales	Lecanoraceae	Lecanora	Lecanora fuscobrunnea	CTTTTTCCTTTCTCTTCCTTCCCCTTCTTCCCCCGGTTTCCGTAGGTGAACCTGCGGCAGGATCATTATCGCGAGGGGTCCCCGGACTCCGGGGGCTTCGGCCCCCTACTCTTCACCCTATGTCTCCACACCTTTGTTGCTTTGGCGGGCCTCGGGTTCGCCCCGTACCGGCCGTGGGCTTCCATACCCCGGCCGTCCGTGCCCGTCAGAGGCCCATGAACCCTCGTTTATCAGTGTCGTCCGAGTCCAA
Fungi	Ascomycota	Lecanoromycetes	Candelariales	Candelariaceae	Candelariella		AAGTCGTAACAAGGTTCTACTGAAGCCTCTGCACCGACTCTAAACAAGTGCACAGTCTGCTCTGGCAGGCTACATCCCCTCCCTGTGCTGGGAATCCTTCACTGGATGCCAGCAGCCCAGTCATCGACTGGGTTCACAGATCAGACGGGGGTGGCCACTGTTTGGTGGTTGAGATATGACCGGCCCTGGCTGTCACCAGCTAAGGACTCGCGTTCCGTAGGGTCAGTTACCTCCATTTCCCCTTCTGATA
Fungi	Ascomycota	Lecanoromycetes	Lecanorales	Lecanoraceae	Carbonea	Carbonea vorticosa	AAGTCGTAACAAGGTTTCCGTAGGTGAACCTGCGGAAGGATCATTAATGGGAGGGGTTTTCGGACCCCGGGGACTCCGGTCCCCCCCCCTTACCCTATGCCTACCTACCTTCGTTGCCTTGACGGGCCCGAGGAATACCCTTCTTGCACCCCCGTCAGTGGCCCCTCCAACTTCGTCCATCAGCGTCGTCCGAGTAGTACTATAATCGTAAAAACTTTCAACAACGGATCTCTTGGTTCTG
Fungi	Ascomycota	Lecanoromycetes	Caliciales	Caliciaceae	Buellia	Buellia anisomera	AAGTCGTAACAAGGTTTCCGTAGGTGATGTTCCCCCCAAGGTTCGCCTACGCGTTTACTCCCGTCGACTATAAATTCACGTTCAGCTGTTCGCCTAGGCGTCCGGCAACGCAGCTACTCTGCACTGGAACCTACTTCCGGATACCAGGCGTCAGCCTGTCCGGAATAGCGACCAGCAGCTCCCGCATCGTCTTCAGCACGGTGTCACGGAGTTCACAGATCAAATGCCTGCGGCCACAGCGTTTTGTGGT
Fungi	Ascomycota	Lecanoromycetes	Caliciales	Caliciaceae	Buellia	Buellia frigida	AAGTCGTAACAAGATTTTCGTAGATGAATCTGCGAAAGAATCATTATCGAGAGACGAGATCGCTTCGACTTCACTCTTCACTCGTGTCTACTTATCTTTGTTGCTTTGACGAGTCTTCGAACTTGATCGTTCGACGCGAGTGAAAGGCTTTCGTCTCTCGTCTCGCGAGCGCTCGTCAAAGACTCTGTTAACTCTGTTTTAGTGTCTTTCGAGCAATCATGTAATAGTTAAAACTTTCAACAACGAATCT
Fungi	Ascomycota	Lecanoromycetes	Lecanorales	Lecanoraceae	Lecanora	Lecanora physciella	AAGTCGTAACAAGGTTTCCGTAGGTGAACCTACGGAAGGATTATTACCGAGAGCGGGGCTAACCCCCTAAACTCCGCCGCCGAAAGGGGTACTCTCCACCCTATGTATATATATACCACTCTCGCTTTAGCGGGCTGAAGGCTCTTGCCCTACGCCCGCCAGTGGCTTAAAAAATTCTGTTTATTAGTAATATCCGAGTAAAAACCTAATAGTTTAAAACTTTTAATAACGGATCTCTTGGTTCTG
Fungi	Ascomycota	Lecanoromycetes	Caliciales	Caliciaceae	Buellia	Buellia frigida	AAGTCGTAACAAGATTTTCGTAGATGAATTTGCGAAAGAATCATTATCGAGAGATGAGATCGCTTTGATCTCACTCTTCACTCGTGTCTACTTATCTTTGTTGCTTTGACGAGTCTTCGAGCTTGATCGTTCGACGCGAATGAGAGGCTTTCGTCTCTCGTCTCGCGAGCGCTCGCCAAAGATCTTGTTAACTCTATTTTAGTGTCTTTCAAGCAATCATGTAATAGTTAAAACTTTCAACAACGAATCT
Fungi	Ascomycota	Lecanoromycetes	Caliciales	Caliciaceae	Buellia	Buellia frigida	AAGTCGTAACAAGATTTTCGTAGATGAATTTGCGAAAAAATCATTATCGAGAGACGAAATCGCTTCGATCTTATTCTTCATTCGTATCTACTTATCTTTGTTGCTTTGACGAATCTTCGAACTTGATCGTTCGATGCGAGTGAAAAACTTTCGTCTCTCGTCTTGCGAGCGCTCGTCAAAGATTTTGTTAATTTTGTTTTAATGTCTTTCGAACAATCATGTAATAGTTAAAACTTTCAACAACGAATCT
Fungi	Ascomycota	Lecanoromycetes	Caliciales	Caliciaceae	Buellia	Buellia frigida	AAGTCGTAACAAGATTTTCGTAGATGAACCTACGAAAGAATCATTATCGAGAGACGAGATCGCTTCGACCCCACTCTTCACTCGTGTCTACTTACCTTTGTTGCTTTGACGAGCCTTCGAGCTTGATCGTTCGACGCGAGTGAGAGGCTTTCGTCTCTCGTCTTGCGAGCGCTCGTCAAAGACTTTGTTAACTCTATTTTAGTGTCTTTCGAGCAATCATGTAATAGTTAAAACTTTCAACAACGAATCT
Fungi	Ascomycota	Lecanoromycetes	Caliciales	Caliciaceae	Buellia	Buellia schaereri	AAGTCGTAACAAGGTTTTCGTAGGTGAATCTGCGGAAGAATCATTATCGAGAGACGAAGTCTAACCGGTCCCACTCTTCACTCGTGTATATCTACTTTTTATTGCTTTGGCGAGCGATCGATCTTTACCGCCCGACGTCGGTCGAAAGGCTCGCGTCTTCTACTCATCGAACGCCCGCCAGAGATTCCCAAAAACCGTCCATCTGTATTCGAACGAGTGAAGTAAATAATTAAAAACTTTCAACAACGGA
Fungi	Ascomycota	Lecanoromycetes	Caliciales	Caliciaceae	Dimelaena	Dimelaena oreina	AAGTCGTAACAAGATTTCCGTAGGTGAACCTGCGAAAGGATCATTATCGAAAGATGAAGTCTAACCGGCCCCACTCTTCACCCGTGTATACCTACCCTTTATTGCTTTGACGGGCGGTCGGTCTTTACCGCCCGACGTCGATCGAAAGACTCGCGCCTTCCACTCACCGAACGCCCGCCAGAGGCTCCCAAAACCCGTCCATCTATATTCGAGCGAGTGAAGCAAATAATTAAAAACTTTCAACAACGGA
Fungi	Ascomycota	Lecanoromycetes	Caliciales	Caliciaceae	Buellia	Buellia frigida	AAGTCGTAACAAGGTTTCCGTAGGTGAACCTGCGGAAGGATCATTACCGAGAGACTGGGTCGCTTCGGCCCCACTCTTCACCCGTGTCTACTTACCTTTGTTGCTTTGACGAGCCTTCGAGCTTGATCGTTCGACGCGAATGAAAGGCTTTCGTCTCTCGTCTCGCGAGCGCTCGCCAAAGATCGTGTTAACTCTATTTTAGTGTCTTTCGAGCAATCATGTAATAGTTAAAACTTTCAACAACGAATCT
Fungi	Ascomycota	Lecanoromycetes	Caliciales	Caliciaceae	Buellia	Buellia frigida	AAGTCGTAACAAGATTTTCGTAGATGAATTTGCGAAAAAATCATTATCGAGAGACGAAATCGCTTCGATCTCACTCTTCACTCGTATCTACTTATCTTTGTTGCTTTCACGAGTTTTTGAATTTGATCGTTCGACGCGAGTGAGAGACTTTCGTCTCTCGTCTCGCGAGCGCTCGTCAAAGATTTTGTTAACTTTGTTTTAGTGTCTTTCGAGCAATCATGTAATAATTAAAACTTTCAACAACGAATCT
Fungi	Ascomycota	Lecanoromycetes	Caliciales	Caliciaceae	Buellia	Buellia frigida	CTTTTTCCTTTCTCTTCCTTCCCCTTCTTCCCCCTTTTTCCGTCTTTTCCCCTTCTGCCTTCTCCTTCCCTCTCTCCTTGGTCGCTTCTTCCCCACTCTTCCCCTTCACCCGTGTCTCCTTCCCTTTGTTGCTTTGGCGGGCCTTCGGGCTTGCCCGTTCGACGCGGGTGGGAGGCTTTCGCCTCTCTCCTCGCGAGCGCCCGCCAAAGGCCCTGTTAACTCTGTTTTAGTGTCTTCCGAGCAACCATGT
Fungi	Ascomycota	Lecanoromycetes	Caliciales	Caliciaceae	Buellia	Buellia frigida	AAGTCGTAACAAGATTTTCGTAGATGAACTTGCGAAAGAATCATTATCGAGAGACGAAATCGCTTCGATCTCACTCTTCACTCGTGTCTACTTATCTTTGTTGCTTTGACGAGTTTTCGAATTTGATCGTTCGACGCGAGTGAGAGACTTTCGTCTCTCGTCTCGCGAGCGCTCGTCAAAGACTTTGTTAACTTTGTTTTAGTGTCTTTCGAGCAATCATGTAATAGTTAAAACTTTCAACAACGAATCT
Fungi	Ascomycota	Lecanoromycetes	Caliciales	Caliciaceae	Buellia	Buellia frigida	AAGTCGTAACAAGATTTTCGTAAATGAATTTGCGAAAAAATCATTATCGAGAGACGAAATCGCTTCGATCTCACTCTTCACTCGTATCTACTTATCTTTGTTGCTTTGACGAATTTTCGAACTTGATCGTTCGATGCGAATAAAAGACTTTCGCTTGTCGTTTTGCGAGCGCTCGTCAAAGACTTTGTTAACTTTATTTTAGTGTCTTTCGAGCAATCATGTAATAATTAAAACTTTCAACAACGAATCT
Fungi	Ascomycota	Lecanoromycetes	Caliciales	Caliciaceae	Buellia	Buellia frigida	AAGTCGTAACAAGATTTTCGTAAATGAATTTGCGAAAAAATCATTATCGAGAGACGAGATCGCTTCGATCTCACTCTTCACTCGTGTCTACTTATCTTTGTTGCTTTGACGAATCTTCGAACTTGATCGTTCGACGCGAGTGAGAGACTTTCGTCTCTCGTTTCGCGAGCGTTCGTCAAAGACTTTGTTAACTCTATTTTAGTGTCTTTCGAGCAATTATGTAATAATTAAAACTTTCAACAACGAATCT
Fungi	Ascomycota	Lecanoromycetes	Caliciales	Caliciaceae	Buellia	Buellia frigida	AAGTCGTAACAAGGTTTCCGTAGGTGAACCTGCGGAAGGATCATTACCGAGAGACGGGGTCGCTTCGGCCCCACTCTTCACCCGTGTCTACTTACCTTTGTTGCTTTGGCGGGCCTTCGGGCTTGACCGTTCGACGCGGGTGGGAGGCTTTCGCCTCTCGCCTCGCGAGCGCCCGCCAAAGGCCCTGTTAACTCTGTTTTAGTGTTTTCCGAGCAACCATGTAATAGTTAAAACTTTCAACAACGGATCT
Fungi	Ascomycota	Lecanoromycetes	Caliciales	Caliciaceae	Buellia	Buellia frigida	AAGTCGTAACAAGATTTTCGTAGATGAACTTGCGAAAGAATCATTATTAAGAGACGAGATCGCTTCGATCTCACTCTTCATTCGTATCTACTTATCTTTGTTGCTTTGACGAGCTTTCGAGCTTGATCGTTCGACGCGAGTGAGAGACTTTCGTCTCTCGTTTTGCGAGCGCTCGTCAAAGATCTTGTTAACTCTATTTTAGTGTCTTTCGAACAATCATGTAATAGTTAAAACTTTTAACAACGAATCT
Fungi	Ascomycota	Lecanoromycetes	Umbilicariales	Umbilicariaceae	Umbilicaria	Umbilicaria calvescens	CTTTTTCCTTTCTCTTCCTTCCCCTTCTTCCCCCTTTTTCCATGCTTCTTTACATTCATCTTCCTCGATCTTCCCCTCTGTAAGCACCCCCCCTCTGAAGCCTTGAAATCATGAGTCTGCATCTTTGCAGGCGACACTAGTCCGTTGCTGGGAGTCTCCTGGAGATAATCAGCAGCCACGATACTGGCTTGTGGTTCACAGATCAAACACTAGTGGCCCGTTGGTGGGTTAAAATATGACCGGCTCCATC
Fungi	Ascomycota	Lecanoromycetes	Caliciales	Caliciaceae	Buellia	Buellia frigida	CTTTTTCCTTTCTCTTCCTTCCCCTTCTTCCCCCTTTTTCCGTAGTTTCCCCTGCGGACTTCTCCTTACCGAGCTCCTGGGTCGCTTCGGCCCCACTCTTCCCCCGTGTCTACTTACCTTTGTTGCTTTGGCGGGCCTTCGGGCTTGACCGTTCGCCGCGGGTGGGAGGCTTTCGCCTCTCGCCTCGCGCGCGCCCGCCAAAGGCCGTGTTAACTCTGTTTTAGTGTCTTCCGAGCAACCATGTAATAGT
Fungi	Ascomycota	Lecanoromycetes	Caliciales	Caliciaceae	Buellia	Buellia frigida	AAGTCGTAACAAGGTTTTCGTAGGTGAATCTGCGGAAGGATCATTATCGAGAGATGGGGTCGCTTCGGCCTCACTCTTCACTCGTGTCTACTTATCTTTGTTGCTTTGGCGGGCCTTTGGGCTTGATCGTTCGACGCGGGTGGGAGGCTTTCGTCTCTCGCCTCGCGAGCGCTCGCCAAAGGCTTTGTTAACTTTGTTTTAGTGTCTTCCGAGCAATCATGTAATAGTTAAAACTTTCAACAACGGATCT
Fungi	Ascomycota	Lecanoromycetes	Teloschistales	Teloschistaceae	Shackletonia	Shackletonia insignis	AAGTCGTAACAAGGTTTCCGTAGGTGAACCTGCGGAAGGATCATTATCGAGAGCGGGGCTTCGCGCCCCCGGGGGGCTTCGGCCTCCTACCTCTTCACCCTGTGTATATCAACCTCTGTTGCTTTGGCGAGCCCTGGGTTTACCCCCCGGCACGGTTTCGGGCGATCCTGCCCGGAGTCGCGGGTGCTCGCCCGAGGCCTTTAACCATCTGTTTACGTGGAACGTCCGAATGACCCAAAAATTAAATAAA
Fungi	Ascomycota	Lecanoromycetes	Caliciales	Caliciaceae	Buellia	Buellia frigida	AAGTCGTAACAAGATTTTCGTAAATGAATTTACGAAAAAATCATTATCGAGAGACGAAATCGCTTCGACTTCACTCTTTATTCGTGTCTACTTATCTTTGTTGCTTTGACGAATTTTCGAGCTTGATCGTTCGACGCAAATGAAAGACTTTCGTCTCTCGTTTTACGAGCGTTCGTCAAAGATCTTGTTAACTTTGTTTTAATGTTTTTCGAACAATCATGTAATAGTTAAAACTTTCAACAACGAATCT
Fungi	Ascomycota	Lecanoromycetes	Caliciales	Caliciaceae	Buellia	Buellia frigida	AAGTCGTAACAAGATTTTCGTAGATGAATCTACGAAAAAATCATTATCGAGAGACGAAATCGCTTCGATCTCACTCTTCACTCGTGTCTACTTATCTTTGTTGCTTTGACGAGTCTTCGAGCTTGATCGTTCGACGCGAGTGAAAGACTTTCGTCTCTCGTTTCGCGAGCGCTCGTCAAAGACTCTATTAACTTTATTTTAGTGTCTTTCGAGCAATCATGTAATAGTTAAAACTTTCAACAACGAATCT
Fungi	Ascomycota	Lecanoromycetes	Teloschistales	Teloschistaceae	Caloplaca	Caloplaca diphyodes	AAGTCGTAATAAGGTTTCCGTAGGTGAACCTGCGGAAGGATTATTATCGAGAGGGGGGCTCTATACCCCGGGGCTCTATCCCCGTACCTTTTTACCCTATATATATTTTTCCCCCGTTGCTTTAGCGGGCCCCGGGTCTTCCCCCGGCGTTGGCCCCCTCGCGGGGTTCGCGAGCGCCCGCCGAAGGCTTATCGAAACTCTATTAATTAGTATAGTCTAAGCGTACGAATAATAAATTAAAACTTTCAAC
Fungi	Ascomycota	Lecanoromycetes	Lecanorales	Catillariaceae	Austrolecia	Austrolecia antarctica	AAGTCGTAACAAGGTTTCCGTAGGTGAACCTGCGGAAGGATCATTAATGAGAGAGGGGCTTCGCGCTCCCGGGGGCTCCGGCCCCCAACTCTTCACCCTCTGTCTACCTACCTTTGTTGCTTTGGCGCGCCCTGGGGTTCCGCCCCACGCCGGCCTCAGGCCTTCGGCTTGGGCTGGTGAGAGCCCGTCCGAGGCCCATTCTAATCCTTATATCAGTGATGTCCGAGTACAATTTTAATAAATAAAACTT
Fungi	Ascomycota	Lecanoromycetes	Lecanorales	Lecanoraceae	Lecanora	Lecanora physciella	AAGTCGTAACAAGGTTTCCGTAGGTGAACCTGCGGAAGGATCATTACCGAGAGCGGGGCTAACCCCCCAAACTCCGCCGCCGAAAGGGGTACTCTCCACCCTATGTATACATATACCACTCTCGCTTTGGCGGGCTGAAGGCTCTTGCCCTACGCCCGCCAGTGGCTCAAAAAATTCTGTTCATCAGTGATGTCCGAGTAAAAACCTAATATTTAAAACTTTCAACAACGGATCTCTTGGTTCTG
Fungi	Ascomycota	Lecanoromycetes	Caliciales	Caliciaceae	Buellia	Buellia frigida	AAGTCGTAACAAGATTTTCGTAGATGAATTTACGAAAGAATTATTATCGAGAGACGAGATCGCTTCGACCTCACTTTTCACTCGTATCTACTTACCTTTGTTGCTTTGGCGAGTCTTCGAACTTGATCGTTCGACGCGAGTGAGAGACTTTCGTCTCTCGTCTTGCGAGCGCTCGTCAAAGGCTTTGTTAACTCTATTTTAGTGTCTTTCGAGCAATCATGTAATAGTTAAAACTTTCAACAATGAATCT
Fungi	Ascomycota	Lecanoromycetes	Lecanorales	Lecanoraceae	Lecanora	Lecanora fuscobrunnea	CTTGTTCCTTTCTCTTCCTTCCCCTTCTTCCCCCTTTTTCCGTAGGTGAACCTGCGGAAGGATCATTATCGCGAGGGGTCCCCGGACTCCGGGGGCTTCGGCCCCCTCCTCTTCACCCTATGTCTACCCACCTTTGTTGCTTTGGCGGGCCTCGGGTTCGCCCCGTACCGGCCGTGGGCTTCCATACCCCGGCCGTCCGTGCCCGTCAGAGGCCCATGAACCCTCGTTTATCAGTGTCGTCCGAGTCCAA
Fungi	Ascomycota	Lecanoromycetes	Lecanorales	Lecanoraceae	Lecanora	Lecanora fuscobrunnea	CTTTTTCCTTTCTCTTCCTTCCCCTTCTTCCCCCTTTTTCCTTCGGTGAACCTGCGGCAGGATCATTCTCGCGAGGGGTCCCCGGACTCCGGGGGCTTCGGCCCCCTCCTCTTCACCCTATGTCTACCCACCTTTGTTGCTTTGGCGGGCCTCGGGTTCGCCCCGTACCGGCCGTGGGCTTCCATACCCCGGCCGTCCGTGCCCGTCAGAGGCCCATGAACCCTCGTTTATCAGTGTCGTCCGAGTCCCC
Fungi	Ascomycota	Lecanoromycetes	Acarosporales	Acarosporaceae	Acarospora		AAGTCGTAACAAGGTTTCCGTAGGTGAACCTGCGGAAGGATCATTACCGAGTTAGGGTCCTCTGGGCTCGATCTCCAACCCTGTGTCTAAATAACCACGTTGCTTTGGCGGGCCCGTCGGGTGACCCACCGGTGGCCTCTGGCTCCCGAGTGCCCGTCAGAGACCCATCAAAACCAGTTAATTGTGTCGTCTGAGTACCACTTTAATAATTAAAACTTTCAACAACGGATCTCTTGGTTCTG
Fungi	Ascomycota	Lecanoromycetes	Lecanorales	Lecanoraceae	Lecidella	Lecidella greenii	AAGTCGTAACAAGGTTTCCGTAGGTGAACCTGCGGAAGGATCATTAATGAGAGAGGGGTTTCGCGCTCCGGCGGCTTCGCGGCCGCCAACTCTTCACCCTGTGTCTAATCTACCTATGTTGCTTTGGCGGGCCCTGGGGGTCACCCCACGCCAACCGTGGGCTTTGCGGCCCGGGTCGGTCAGCGCCCGTCAAAGGCCCTGTATCAACTCTGTTTATCAGTGATGTCCGAGTACAAATATAATAATCAAA
Fungi	Ascomycota	Lecanoromycetes	Teloschistales	Teloschistaceae			AAGTCGTAACAAGGTTTCCGTAGGTGAACCTGCGGAAGGATCATTATCGAGAGGGGGGTTCCATGCCCCGGGGCTCTGTCCCCATACCTTTTCACCCTGTGTGTATTTTTCCCCCGTTGCTTTGGCGGGCCCCGGGTCTTCCCCCGGCGTTGGCCCCCTCGCGGGGTTCGCGAGCGCCCGCCGAAGGCTCATCGAAACTCTGTTGGTCAGTGCAGTCTGAGCGTACGAATAATAAATCAAAACTTTCAAC
Fungi	Ascomycota	Lecanoromycetes	Caliciales	Caliciaceae	Buellia	Buellia frigida	AAGTCGTAACAAGGTTTTCGTAGGTGAATCTGCGGAAGGATCATTATCGAGAGACGAGGTCGCTTCGGTCTCACTCTTCACTCGTGTCTACTTATCTTTGTTGCTTTGGCGGGTCTTCGGGCTTGATCGTTCGACGCGGGTGGGAGGCTTTCGTCTCTCGTCTCGCGAGCGCTCGTCAAAGGTTCTGTTAACTCTGTTTTAGTGTCTTTCGAGCAATCATGTAATAGTTAAAACTTTCAACAATGGATCT
Fungi	Ascomycota	Lecanoromycetes	Teloschistales	Teloschistaceae			AAGTCGTAACAAGGTTTCCGTAGGTGAACCTGCGGAAGGATCATTATCGAGAGGGGGGCTCCATGCCCCGGGGCTCTGTCCCCGTACCTTTTCACCCTGTGTGTATTTTTCCCCCGTTGCTTTGGCGGGCCCCGGGTCTTCCCCCGGCGCTGGCCCCCTCGCGAGGTTCGCGAGCGCCCGCCGAAGGCTCTTCGAAACTCTGTTGATCAGTGCAGTCTGAGCGTACGAACAATAAATCAAAACTTTCAAC
Fungi	Ascomycota	Lecanoromycetes	Caliciales	Caliciaceae	Buellia	Buellia frigida	AAGTCGTAACAAGATTTTCGTAGATGAATCTATAAAAAAATCATTATCGAGAGACGAGATCGCTTCGATCTCACTCTTCATTCGTATCTATTTATCTTTATTGCTTTGACGAGTCTTCGAACTTGATCGTTCGACGCAAGTGAGAGACTTTCGTTTCTCGTTTTGCGAGCGCTTGTCAAAGATTATGTTAACTCTATTTTAATGTCTTTCGAGCAATCATGTAATAATTAAAACTTTCAACAACGAATCT
Fungi	Ascomycota	Lecanoromycetes	Caliciales	Caliciaceae	Buellia	Buellia frigida	AAGTCGTAACAAGGTTTCCGTAGGTGAACCTGCGGAAGGATCATTACCGAGAGACGGGGTCGCTTCGGCCCCACTCTTCACCCGTGTCTACTTACCTTTGTTGCTTTGGCGGGCGCTCGCGAGGCGAGAGGCGAAAGCCTCCCACCCGCGTCGAACGGTCAAGCCCGAAGGCCCGCCAAAGGCCCTGTTAACTCTGTTTTAGTGTCTTCCGAGCAACCATGTAATAGTTAAAACTTTCAACAACGGATCT
Fungi	Ascomycota	Lecanoromycetes	Caliciales	Caliciaceae	Buellia	Buellia frigida	AAATCGTAACAAGATTTTCGTAAATGAATTTACAAAAAAATCATTATCGAGAGACGAAATCGCTTCGATCTCACTCTTCACTCGTATTTACTTATCTTTGTTGCTTTGACGAGTTTTCGAGCTTGATCGTTCGATGCGAGTGAAAGATTTTCGTCTCTCGTTTTGCGAGCGCTCGTCAAAGATTTTGTTAACTCTGTTTTAGTGTCTTCCGAGCAACCATGTAATAGTTAAAACTTTCAACAACGGATCT
Fungi	Ascomycota	Lecanoromycetes	Rhizocarpales	Rhizocarpaceae	Rhizocarpon	Rhizocarpon geminatum	AAGTCGTAACAAGGTTTCCGTAGGTGAACCTGCGGAAGGATCATTACCGAGATAGGGGCTCCGGCCCCGAACCTCCGACCCCTGTCTACCCACCTCTGTTGCTTTGGCGGGCCCGTGCCTGGGCTGGTCCCGGCACCTCCGCCCCCGGGGTGTGCCCGCCGAAGGCCCTTTCAAAACTCGTTTACCGGTGCAGTCTGAGCAAATAATCAATAATTAAAACTTTCAACAACGGATCTCTTGGTTCTG
Fungi	Ascomycota	Lecanoromycetes	Caliciales	Caliciaceae	Buellia	Buellia frigida	AAGTCGTAACAAGATTTTCGTAGATGAACTTGCGAAAGAATCATTATCGAGAGACGAGGTCGCTTCGATCTCACTCTTCACTCGTATCTACTTATCTTTGTTGCTTTGACGAGTCTTCGAGCTTGATCATTCGACGCGAGTGAGAGGCTTTCGTCTCTCGTCTCGCGAGCGCTCGTCAAAGGCTTTGTTAACTCTGTTTTAGTGTCTTTCGAGCAATCATGTAATAGTTAAAACTTTCAACAACGAATTT
Fungi	Ascomycota	Lecanoromycetes	Caliciales	Caliciaceae	Buellia	Buellia frigida	AAGTCGTAACAAGGTTTCCGTAGGTGAACCTGCGGAAGGATCATTACCGAGAGACGAGATCGCTTCGATCTCACTCTTCATTCGTGTCTACTTATCTTTGTTGCTTTGACGAGTCTTCGAACTTGATCGTTCGACGCGAATGAGAGACTTTCGCCTCTCGCCTCGCGAGCGCCCGCCAAAGGCCCTGTTAACTCTGTTTTAGTGTCTTCCGAGCAACCATGTAATAGTTAAAACTTTCAACAACGGATCT
Fungi	Ascomycota	Lecanoromycetes	Caliciales	Caliciaceae	Buellia	Buellia frigida	AAGTCGTAACAAGATTTCCGTAGGTGAATCTACGAAAGGATCATTATCGAGAGACGGGGTCGCTTCGGCCCCACTCTTCACTCGTGTCTACTTATCTTTGTTGCTTTGGCGGGCCTTCGGGCTTGATCGTTCGACGCGGGTGGGAGGCTTTCGTCTCTCGTCTCGCGAGCGCTCGTCAAAGGCTCTGTTAACTCTGTTTTAGTGTCTTCCGAGCAATCATGTAATAGTTAAAACTTTCAACAACGGATCT
Fungi	Ascomycota	Lecanoromycetes	Caliciales	Caliciaceae	Buellia	Buellia frigida	AAGTCGTAACAAGGTTTCCGTAGGTGAACCTGCGGAAGGATCATTACCGAGAGACGGGGCCGCTTCGGCCCCACTCTTCACCCGTGTCTACTTACCTTTGTTGCTTTGGCGGGCCTTCGGGCTTGACCGTTCGACGCGGGTGGGAGGCTTTCGCCTCTCGCCTCGCGAGCGCCCGCCAAAGGCCCTGTTAACTCTGTTTTAGTGTCTTCCGAGCAACCATGTAATAGTTAAAACTTTCAACAACGGATCT
Fungi	Ascomycota	Lecanoromycetes	Caliciales	Caliciaceae	Buellia	Buellia frigida	AAATCGTAACAAGATTTTCATAGATGAATTTGCGAAAGAATTATTATCGAGAGACGAAATCGCTTCGATCTTACTCTTCATTCGTATTTACTTATTTTTGTTACTTTGACGAGTTTTCGAGCTTGATCGTTCGACGCGAGTGAGAGACTTTCGTCTCTCGTTTTGCGAGCGCTCGTCAAAGATTTTGTTAACTCTATTTTAGTGTCTTTCGAGCAATCATGTAATAGTTAAAACTTTCAATAACGAATCT
Fungi	Ascomycota	Lecanoromycetes	Caliciales	Caliciaceae	Buellia	Buellia frigida	AAGTCGTAACAAGATTTTCATAAATGAATTTACGAAAAAATCATTATCGAAAGACGAAATCGTTTCGATCTCACTTTTCACTCGTATTTATTTATCTTTGTTACTTTGACGAGTCTTCGAATTTAATCGTTCGACGCGAGTGAGAAACTTTCGTTTCTCGTTTCGCGAGCGCTCGTCAAAAATCGTGTTAACTCTATTTTAGTGTCTTTCGAACAATCATGTAATAGTTAAAACTTTCAACAATAAATCT
Fungi	Ascomycota	Lecanoromycetes	Caliciales	Caliciaceae	Buellia	Buellia frigida	AAATCGTAACAAGATTTTCGTAAATGAATTTGCGAAAGAATCATTATCGAGAGACGAAATCGCTTCGATCTCATTCTTCACTCGTATCTACTTATCTTTGTTGCTTTGACGAGTCTTCGAACTTGATCGTTCGATGCGAGTGAGAGACTTTCGTCTCTCGTCTCGCGAGCGCTCGTCAAAGATCGTATTAACTTTGTTTTAATGTCTTTCGAGCAATCATGTAATAGTTAAAACTTTCAACAACGAATCT
Fungi	Ascomycota	Lecanoromycetes	Caliciales	Caliciaceae	Buellia	Buellia frigida	AAGTCGTAACAAGATTTTCGTAGATGAATTTGCGAAAGAATCATTATCGAGAGACGAGATCGCTTCGATCTCACTCTTCACTCGTGTCTACTTATCTTTGTTGCTTTGACGAGTCTTCGAGCTTGATCGTTCGACGCGAGTGAGAGACTTTCGTCTCTCGTCTCGCGAGCGCTCGTCAAAGGTCGTGTTAACTTTGTTTTAGTGTCTTTCGAGCAATCATGTAATAGTTAAAACTTTCAACAACGAATCT
Fungi	Ascomycota	Lecanoromycetes	Caliciales	Caliciaceae	Buellia	Buellia frigida	AAGTCGTAACAAGGTTTCCGTAGGTGAACCTGCGGAAGGATCATTACCGAGAGACGGGGTCGCTTGGGCCCCACTCTTCACCCGTGTCTACTTACCTTTGTTGCTTTGGCGGGCCTTCGGGCTTGACCGTTCGACGCGGGTGGGAGGCTTTCGCCTCTCGCCTCGCGAGCGCCCGCCAAAGGCCCTGTTAACTCTGTTTTAGTGTCTTCCGAGCAACCATGTAATAGTTAAAACTTTCAACAACGGATCT
Fungi	Ascomycota	Lecanoromycetes	Lecanorales	Lecanoraceae	Lecanora	Lecanora intricata	AAGTCGTAACAAGGTTTCCGTAGGTGCAGTCCAACGTTCGCCTCTGGAAACCGAGCAGGATCGACTCTAAAATCAACTGCTCCAGTCCGCCCGTGGTGAGGGTTGGCGACGCCATCAGTCTGCGCTGGGAGGGTCCTTTCGGGGTCAACCAGCAGCTCCTCCAGGGAGTTCACAGATCAAACGACGGCGGCCACAGGATCGTGGTTTAGATATGATCGGCCCCAGCCGTCATCGGCTGGCGATATGAAAG
Fungi	Ascomycota	Lecanoromycetes	Teloschistales	Teloschistaceae	Zeroviella		AAGTCGTAACAAGGTTTCCGTAGGTAAGTTATCGAAACACCCCCCCAATATATCCCCTATACGCTTATGCTAACCCCCCTACCCAGGTGAACCTGCGGAAGGATCATTACTAAGAGAGGGATGTACGCTTCCAGCCGAGTCCCGGGGGGCTGCGCCCCTCACCTCTTCAACCCTGTGTCTACCAACCGCTGTTGCTTCGGCGAGCGTCGGGGCGTCCGCGCCCCGGCCCCGGCTTCGGTCGGTGAGCTCT
Fungi	Ascomycota	Lecanoromycetes	Caliciales	Caliciaceae	Buellia	Buellia frigida	AAGTCGTAACAAGATTTTCGTTGATGAATTTGCGAAAGAATCATTATCGAGAGACGAGATCGCTTCGATCTCACTCTTCACTCGTGTCTACTTATCTTTATTGCTTTGACGAGTCTTCGAGCTTGATCGTTCGACGCGAATGAGAGACTTTCGTCTCTCGTCTCGCGAGCGCTCGCCAAAGACTTTGTTAACTCTATTTTAGTGTCTTTCGAGCAATCATGTAATAGTTAAAACTTTCAACAACGAATCT
Fungi	Ascomycota	Lecanoromycetes	Caliciales	Caliciaceae	Buellia	Buellia frigida	AGGTCGTAACAAGATTTTCGTAGATGAATTTGCGAAAGAATCATTATCGAGAGACGAGATCGCTTCGATTTCACTCTTCACTCGTGTCTACTTATCTTTGTTGCTTTGACGAGTCTTCGAACTTGATCGTTCGACGCAAGTGAAAGACTTTCGTCTCTCGTCTTGCGAGCGCTCGTCAAAGATCGTGTTAACTTTGTTTTAGTGTCTTTCGAGCAATCATATAATAATTAAAACTTTCAACAACGAATTT
Fungi	Ascomycota	Lecanoromycetes	Lecanorales	Lecanoraceae	Lecanora	Lecanora intricata	AAGTCGTAACAAGGTTTCCGTAGGTGCAGTCCAACGTTCGCCTGTGGGAACCGTGCAGGATCGACTCTAAATCAACTGCTCCAGTCCGCCCGTGGTTAGGGTTGGCGACGCCATCAGTCTGCGCTGGGAGGGTCCTTTCGGGGTCAACCAGCAGCTCCTCTAGGGAGTCCACAGATCAAACGACGGCGGCCACAAGATCGTGGTTTAGATATGATCGGCCCCAGCCATCATTGGCTGGCGATATGATAGC
Fungi	Ascomycota	Lecanoromycetes	Lecanorales	Lecanoraceae	Rhizoplaca		AAGTCGTAACAAGGTTTCCGTAGGTGAACCTGCGGAAGGATCATTATCGAGAGGGGTCCCCGGACTCCGGGGGCTTCGGCCCCCTACTCTTCACCCTATGTCTACACACCTTTGTTGCTTTGGCGGGCCTCGGGTTCGCTCCGTACCGGCCGTGGGCTTCCATACCCCGGCCGTCCGTGCCCGTCAGAGGCCCATGAACCCTCGTTTATCAGTGTCGTCCGAGTCCAACCATAATAGTAAAAACTTTCAA
Fungi	Ascomycota	Lecanoromycetes	Acarosporales	Acarosporaceae	Pleopsidium	Pleopsidium chlorophanum	CTTTTTCCTTTCTCTTCCTTCCCCTTCTTCCCCCTTTTTCCTTCCGGGTGTCGCCCCTGCCGAAGCCTCCCGCAGCGACTCTACAGAAACCGCGCAGTCTGCCCCCCTGCCTTCAACACTGTCACTGTGCTGGGAGCCAGTCACGCCTGGTTCAGGCGCCGCTACCAGCAACCTGGGCAACAACGCCCAGGCTCACAGATCAGATGATTGTGGCCACACCGTGGTTAAGATATGCCCGGTCCCCGCTGTG
Fungi	Ascomycota	Lecanoromycetes	Trapeliales	Trapeliaceae			AAGTCGTAACAAGGTTTCCGTAGGTGAACCTGCGGAAGGATCATTACCGAGATAGGGTCCCCCGGGCCCGACCCTCCACCCGCTGCGTACCTACCTTTTGTTGCTTTGGCGGGCCGCGGGGCCCCCGGCCCCCCGTCGACCCCGGTGGGCGAGCGCCCGCCAGAGACCCCCCCAACCCGGTTGATCAGTGACGTCCGAGCCCCGATGAAAATCAATTAAAACTTTCAACAACGGATCTCTTGGTTCTG
Fungi	Ascomycota	Lecanoromycetes	Caliciales	Caliciaceae	Buellia	Buellia frigida	AAGTCGTAACAAGGTTTTCGTAGGTGAATCTACGAAAGAATCATTATCGAGAGACGAGGTCGCTTCGACCCCACTCTTCATTCGTGTCTACTTACCTTTGTTGCTTTGGCGAGTTTTCGAGCTTGATCGTTCGACGCGGGTGGAAGACTTTCGTCTCTCGCCTCGCGAGCGCTCGTCAAAGGTCTTGTTAACTCTATTTTAGTGTCTTTCGAGCAATCATGTAATAATTAAAACTTTCAACAACGAATCT
Fungi	Ascomycota	Lecanoromycetes	Caliciales	Caliciaceae	Buellia	Buellia frigida	AAGTCGTAACAAGATTTTCGTAGATGAATTTGCGAAAGAATCATTATCGAGAGACGAGGTCGCTTCGATCTCACTCTTCACTCGTGTCTACTTATCTTTGTTGCTTTGACGAGTCTTCGAGCTTGATCGTTCGACGCGAGTGAGAGGCTTTCGTCTCTCGTCTCGCGAGCGCTCGCCAAAGACTCTATTAACTTTGTTTTAGTGTCTTTCGAGCAATCATGTAATAGTTAAAACTTTCAACAACGAATCT
Fungi	Ascomycota	Lecanoromycetes	Acarosporales	Acarosporaceae			AAGTCGTAACAAGGTTTCCATGCGGAGGGACATTCATCTTACTCGATCTTCACATCTGTAAGCAAACCACCTCTGAAGCCTTGAAATCATGAGTCTGCATCTTTGCAGGCGACACTAGTCCGTTGCTGGGAGTCTCCTGGAGATAATCAGCAGCCACGATACTGGATTGTGGTTCACAGATCAAACACTAGTGGCCCGTTGGGTGACCCACCGGTGGCCTCTGGCTCCCGAGTGCCCGTCAGAGACCCAT
Fungi	Ascomycota	Leotiomycetes	Thelebolales	Thelebolaceae	Thelebolus		AAGTCGTAACAAGGTTTCCGTAGGTGAACCTGCGGAAGGATCATTACCGAAGTACAGGCCCTCTCGAGGGCTAAACTTCCACCCTTTGTTTATTATACTATGTTGCTTTGGCGGATCGCCCTTGGGCCACCGGCTTCGGCTGGTGCGTGTCCGCCAGAGACCCTCAAACCCAAACCATTATACGTGTCGTCTGAAAACAAGTTTAAATTATTAAAACTTTCAACAACGGATCTCTTGGCTCTG
Fungi	Ascomycota	Lecanoromycetes	Caliciales	Caliciaceae	Buellia	Buellia frigida	AAGTCGTAACAAGGTTTCCGTAGATGAACCTGCGAAAGAATCATTATCGAGAGACGGGGTCGCTTCGACCTCACTCTTCACTCGTGTCTACTTATCTTTGTTGCTTTGGCGGGCCTTCGAGCTTGATCGTTCGACGCGAATGGGAGGCTTTCGCCTCTCGCCTCGCGAGCGCTCGTCAAAGGCCTTGTTAACTTTGTTTTAGTGTCTTCCGACCAATCATGTAATAATTAAAACTTTCAACAACGAATCT
Fungi	Ascomycota	Lecanoromycetes	Caliciales	Caliciaceae	Buellia	Buellia frigida	AAGTCGTAACAAGATTTTCGTAGATGAATTTGCGAAAGAATCATTATCGAGAGACGAGATCGCTTCGATCTCACTCTTCATTCGTGTCTACTTATCTTTGTTGCTTTGACGAGTCTTCGAACTTGATCGTTCGACGCGAGTGAGAGGCTTTCGTCTCTCGTTTCGCGAGCGCTCGTCAAAGATTTTGTTAACTCTATTTTAGTGTCTTTCGAGCAATCATGTAATAGTTAAAACTTTCAACAACGAATCT
Fungi	Ascomycota	Lecanoromycetes	Caliciales	Caliciaceae	Buellia	Buellia frigida	AAGTCGTAACAAGGTTTCCGTCGGTGAACCTGCGGCAGGATCATTCCCGCGAGACGGTTTCGCTTCGGCCCCACTCTTCACCCGTGTCTACTTCCCTTTTTTTCTTTTTCTTTCCTTCTTGCTTGCCCGTTCGACGCGGGTGTGCTGCTTTCGCCTCTCGCCTCGCGAGCGCCCGCCCCCGGCCCTGTTAACTCTGTTTTCGTGTCTTCCGAGCAACCCTGTCCTCTTTCCCCATTTCCACAACGGATCT
Fungi	Ascomycota	Lecanoromycetes	Caliciales	Caliciaceae	Buellia	Buellia frigida	AAGTCGTAACAAGGTTTTCGTAGATGAATTTGCGAAAGAATCATTATCGAGAGACGAAATCGCTTCGATCCCACTCTTCACTCGTGTCTACTTACCTTTGTTGCTTTGACGAGCCTTCGAGCTTGATCGTTCAACGCGAGTGGAAGGCTTTCGCCTCTCGCCTCGCGAGCGCTCGCCAAAGGCCCTGTTAACTTTGTTTTAGTGTCTTTCGACCAACCATGTAATAGTTAAAACTTTCAACAACGAATCT
Fungi	Ascomycota	Lecanoromycetes	Caliciales	Caliciaceae	Buellia	Buellia frigida	AAGTCGTAACAAGGTTTCCGTAGGTGAACCTGCGGAAGGATCATTACCGAGTTAGGGTCCTCTGGGCTCGATCTCCAACCCTGTGTCTAAATAACCACGTTGCTTTGGCGGGCCCGCCTGTAATGGGCCGCCGGGGTCGCTTCGGCCCCACTCTTCACCCGTGTCTACTTACCTTTGTTGCTTTGGCGGGCCTTCGGGCTTGACCGTTCGACGCGGGTGGGAGGCTTTCGCCTCTCGCCTCGCGAGCGCC
Fungi	Ascomycota	Dothideomycetes	Capnodiales	Extremaceae	Vermiconia		AAGTCGTAACAAGGTCTCCGTAGGTGAACCTGCGGAGGGATCATTACCGAGTGAGGGTGGAAACACCCGACCTCCAACCCCATGTCGTTACAACCTTTGTTGCCTCGGGGGCGACCCGGCCTCGCGCCGGGGCCCCCGATGGACCATCTCACTCTGCGTCTTTGCGTCGGAGTCACAAGTAAATTGAATCAAAACTTTTAACAACGGATCTCTTGGTTCTG
Fungi	Ascomycota	Lecanoromycetes	Caliciales	Caliciaceae	Buellia	Buellia frigida	AAGTCGTAACAAGATTTTCGTAGATGAATCTACGAAAAAATCATTATCGAGAGACGAAATCGCTTCGATCTCACTCTTCACTCGTGTCTACTTATCTTTGTTACTTTGACGAGTCTTCGAGCTTGATCGTTCAACGCGAGTGAGAGATTTTCGTCTCTCGTCTCGCGAGCGCTCGTCAAAGACTCTATTAACTCTATTTTAGTGTCTTTCGACCAATCATGTAATAGTTAAAACTTTCAACAACGAATCT
Fungi	Ascomycota	Lecanoromycetes	Teloschistales	Teloschistaceae			AAGTCGTAACAAGGTTTCCGTAGGTGAACCTGCGGAAGGATCATTATCGAGAGGGGGGCTCCATGCCCCGGGGCTCTGTCCCCGTACCTTTTCACCCTGTGTGTATTTTTCCCCCGTTGCTTTGGCGGGCCCCGGGTCTTCCCCCGGCGTTGGCCCCCTCGCGGGGTTCGCGAGCGCCCGCCGAAGGCTCATCAAAACTCTGTTGATCAGTGCAGTCTGAGCGTACGAACAATAAATTAAAACTTTCAAC
Fungi	Ascomycota	Lecanoromycetes	Caliciales	Caliciaceae	Buellia	Buellia frigida	AAGTCGTAACAAGATTTTCGTAGATGAATTTGCGAAAGAATCATTATCGAGAGACGAGATCGCTTCGATCTCACTCTTCACTCGTGTCTACTTATCTTTGTTGCTTTGACGAGTCTTCGGGCTTGATCGTTCGACGCGGGTGGGAGGCTTTCGTCTCTCGTCTCGCGAGCGCTCGTCAAAGACCCTGTTAACTCTGTTTTAGTGTCTTTCGAGCAATCATGTAATAGTTAAAACTTTCAACAACGGATCT
Fungi	Ascomycota	Lecanoromycetes	Teloschistales	Teloschistaceae	Zeroviella		AAGTCGTAACAAGGTTTCCGTAGGTGAACCTGCGGAAGGATCATTACTAAGAGAGGGATGTACGCTTCCAGCCGAGTCCCGGGGGGCTGCGCCCCTCACCTCTTCAACCCTGTGTCTACCAACCGCTGTTGCTTCGGCGAGCGTCGGGGCGTCCGCGCCCCGGCCCCGGCTTCGGTCGGTGAGCTCTCGCAGAGGCCTATCTTTATTCTGTTTTGCAGTGACGTCCGAGAATACCAATATAATCAATCAA
Fungi	Ascomycota	Lecanoromycetes	Caliciales	Caliciaceae	Buellia	Buellia frigida	AAGTCGTAACAAGGTTTCCGTAGGTGAACCTGCGGAAGGATCATTACCGAGAGACGGGGTCGCTTCGGCCCCACTCTTCACCCGTGTCTACTTACCTTTGTTGCTTTGGCGGGCCTTCGGGCTTGACCGTTCGACGCGGGTGGGAGGCTTTTGCCTCTCGCCTCGCGAGCGCCCGCCAAAGGCCCTGTTAACTCTGTTTTAGTGTCTTCCGAGCAACCATGTAATAGTTAAAACTTTCAACAACGGATCT
Fungi	Ascomycota	Lecanoromycetes	Caliciales	Caliciaceae	Buellia	Buellia frigida	AAGTCGTAACAAGATTTTCGTAGATGAACTTGCGAAAGAATCATTATCGAGAGACGAGATCGCTTCGATCTCACTCTTCACTCGTGTCTACTTACCTTTGTTGCTTTGACGAGCCTTCGAACTTGATCGTTCGACGCGAGTGGAAGGCTTTCGTCTCTCGTCTCGCGAGCGCTCGCCAAAGGCCTTGTTAACTCTGTTTTAGTGTCTTTCGAGCAATCATGTAATAGTTAAAACTTTCAACAACGAATCT
Fungi	Ascomycota	Lecanoromycetes	Caliciales	Caliciaceae	Buellia	Buellia frigida	AAGTCGTAACAAGATTTTCGTAGATGAATCTGCGAAAGAATTATTATCGAGAGACGAGATCGCTTCGATCCCACTCTTCACTCGTGTCTACTTATCTTTGTTGCTTTGACGAACCTTCGAGCTTGATCGTTCGACGCGAGTGAGAGGCTTTCGTCTCTCGTCTCGCGAGCGCTCGTCAAAGATCTTGTTAACTCTGTTTTAGTGTCTTTCGAGCAATCATGTAATAGTTAAAACTTTCAACAACGAATCT
Fungi	Ascomycota	Lecanoromycetes	Caliciales	Caliciaceae	Buellia	Buellia frigida	AAGTCGTAACAAGGTTTCCGTAGGTGAACCTGCGGAAGGATCATTACCGAGAGACGGGGTCGCTTCGGCCCCACTCTTCACCCGTGTCTACTTACCTTTGTTGCTTTGGCGGGCCTTCGGGCTTGACCGTTCGACGCGGGTAGGAGGCTTTCGCCTCTCGCCTCGCGAGCGCCCGCCAAAGGCCCTGTTAACTCTGTTTTAGTGTCTTCCGAGCAACCATGTAATAGTTAAAACTTTCAACAACGGATCT
Fungi	Ascomycota	Lecanoromycetes	Caliciales	Physciaceae	Physcia	Physcia caesia	AAGTCGTAACAAGGTTTCCGTAGGTGAAGGTTTGCCTACCGAAACCCCTCGCAGCATCGACTCTAAATACATGCGCGGCTTGCACCTTTAGGTGCAAGCGACACCGTTCAAGTGCTGAGAGGGTTTCGGGCTGTGAGCCCGATCCGACCAGCAGCCAGCTTTCACAGTTGGTTCACAGATCAATCGACGGTGGCCTTATGGCTAAAATATGACCGGTCCCCGGCCTCTGGCCCTGGATTTTGCGGAACCT
Fungi	Ascomycota	Lecanoromycetes	Lecanorales	Parmeliaceae	Arctoparmelia	Arctoparmelia centrifuga	CTTTTTCCTTTCTCTTCCTTCCCCTTCTTCCCCCTTTTTCCTTCGGTATGCCCGCCTTCACGTTTGCCTCCGGGAGCCCTCGCCGCGACTCTAAACAAGTGCCTCAGCCTGCTCCCCGAGTGGGACTGGCGACGCCGTCAATCTGCGCTGGGAGGACCCCCTTGGGGCTCAACCAGAAGCTCTTGAATGAGTTCACAGATCAGACGATGGCGGCCACTTGCGAGTGGTTTAGATCTGCCCGGCCCCGGCC
Fungi	Ascomycota	Lecanoromycetes	Acarosporales	Acarosporaceae	Acarospora	Acarospora gwynnii	AAGTCGTAACAAGGTTTCCGTAGGTGAACCTGCGGAAGGATCATTACAGAGTTAGGGTCTTTCCAGGCCCGACCTCCAACCCTATGTGTACCTACCTTTGTTGCTTTGGCGGGCCCGTTGGGTGACCCACCGGTGGCCTCTGGCTCCCGAGTGCCCGTCAGAGACCCATCAAAACCCGTTAATTGTGTCGTCTGAGTACCACTTTAATAATTAAAACTTTCAACAACGGATCTCTTGGTTCTG
Fungi	Ascomycota	Lecanoromycetes	Lecanorales	Parmeliaceae	Arctoparmelia	Arctoparmelia centrifuga	CTTTTTCCTTTCTCTTCCTTCCCCTTCTTCCCCCTTTTTCCTTCGGTATGCCCGCCTTCACGTTTTCCTCCTGGAGCCCTCTCCGCGACTCTACCCAAGTGCCTCAGCCTTCTCCCCGAGTTTTCCTTGCGACGCCGTCAATCTGCGCTGGGAGGACCCCCTTGGGGCTCAACCAGAAGCTCTTGAATGAGTTCACAGATCAGACGATGGCGGCCACTTGCGAGTGGTTTAGATCTGCCCGGCCCCGGCC
Fungi	Ascomycota	Lecanoromycetes	Lecanorales	Lecanoraceae	Rhizoplaca		AAGTCGTAACAAGGTTTCCGTAGGTGAACCTGCGGAAGGATCATTATCGAGAGGGGTCCTCGGACTCCGGGGGCTTCGGCCCCCTACTCTTCACCCTATGTCTACACACCTTTGTTGCTTTGGCGGGCCTCGGGTTCGCCCCGTACCGGCCGTGGACTTCCATACCCCGGCCGTCCGTGCCCGTCAGAGGCCCATGAACCCTCGTTTATCAGTGTCGTCCGAGTCCAACCATAATAGTAAAAACTTTCAA
Fungi	Ascomycota	Lecanoromycetes	Caliciales	Caliciaceae	Buellia	Buellia frigida	AAGTCGTAACAAGATTTTCGTAGATGAACTTGCGAAAGAATCATTATCGAGAGACGAGGTCGCTTCGACCTCACTCTTCACTCGTGTCTACTTATCTTTGTTGCTTTGGCGAGCCTTCGAGCTTGATCGTTCGACCTGAGTGAAAGACTTTCGTCTCTCGTCTCGCGAGCGCTCGTCAAAGATCTTGTTAACTCTGTTTTAGTGTCTTTCGAGCAACCATGTAATAGTTAAAACTTTCAACAACGAATCT
Fungi	Ascomycota	Lecanoromycetes	Acarosporales	Acarosporaceae	Pleopsidium	Pleopsidium chlorophanum	CTTTTTCCTTTCTCTTCCTTCCCCTTCTTCCCCCTTTTTCCTTCCGGGTGTCGCCCCTGCCGAAGCCTCCCTCAGCGACTCTCCCGAAACCGCTCCGTCTGCCCCCCTTCCTTCAACACTGTCCCTTTGCTGGGAGCCAGTCACGCCTGGTTCAGGCGCCGCTACCAGCAACCTGGGCAACAACGCCCAGGCTCACAGATCAGATGATTGTGGCCACACCGTGGTTAAGATATTCCCGGTCCCCGCTGTG
Fungi	Ascomycota	Lecanoromycetes	Lecanorales	Lecanoraceae	Lecanora	Lecanora physciella	AAGTCGTAACAAGGTTTCCGTAGGTGAACCTGCGGAAGGATCATTACCGAGAGCGGGGCTAACCCCCTAAACTCCGCCGCCGAAAGGGGTACTCTCCACCCTATGTATACATATACCACTCTCGCTTTGGCGGGCTGAAGGCTCTTGCCCTACGCCCGCCAGTGGCTCAAAAAATTCTGTTTATCAGTGATGTCCGAGTAAAAACCTAATAGTTAAAACTTTCAACAACGGATCTCTTGGTTCTG
Fungi	Ascomycota	Lecanoromycetes	Caliciales	Caliciaceae	Buellia	Buellia frigida	AAATCGTAACAAAATTTTCGTAAATGAATTTGCGAAAGAATCATTATCGAAAGACGAAGTCGCTTCGATTTCACTCTTCACTCGTATCTACTTATCTTTGTTACTTTGACGAGTTTTCGAATTTGATTATTCGACGCGAGTGAGAGACTTTCGTCTCTCGTTTCGCAAGCGTTCGTCAAAGATCTTGTTAACTTTGTTTTAATGTCTTTCAAGCAATCATGTAATAGTTAAAACTTTTAACAACGAATCT
Fungi	Ascomycota	Lecanoromycetes	Caliciales	Caliciaceae	Buellia		AAGTCGTAACAAGGTTTCCGTAGGTGAAGTGACCTCCTTTGGTTCGCCTGCATCAACCCTCGAGCGACTATAAAAAAGTGTTAGTCGGGTGCTTCGTCCCCGGCCACGCGGCTATTCTGCCCTGGGAGCAAGCTTCGTCGCAAGATCGAGTTGCAACCAGCAGCCCAATTCTCTCTACGACGGGACTGGGTTCACAGATCAAATGCCTGCGGCCACGCTTCAGTGGTTCTAATATGACCGATTCCCGCCA
Fungi	Ascomycota	Lecanoromycetes	Lecanorales	Lecanoraceae	Rhizoplaca		AAGTCGTAACAAGGTTTCCGTAGGTGAACCTGCGGAAGGATCATTATCGAGAGGGGTCCTCGGACTCCGGGGGCTTCGGCCCCCTACTCTTCACCCTATGTCTACACACCTTTGTTGCTTTGGCGGGCCTCGGGTTCGCCCCGTACCGGCCGTGGGCTTCCATACCCCGGCCGTCCGTGCCCGTCAGAGGCCCATGAACCCTCGTTTATCAGTGTCGTCCGAGTCCAACCATAATAGTAAAAACTTTCAA
Fungi	Ascomycota	Lecanoromycetes	Caliciales	Caliciaceae	Buellia	Buellia frigida	AAGTCGTAACAAGGTTTCCGTAGGTGAACCTGCGGAAGGATCATTACCGAGAGACGGGGTCGCTTCGGCCCCACTCTTCACCCGTGTCTACTTACCTTTGTTGCTTTGGCGGGCCTTCGGGCTTGACCGTGCGACGCGGGTGGGAGGCTTTCGCCTCTCGCCTCGCGAGCGCCCGCCAAAGGCCCTGTTAACTCTGTTTTAGTGTCTTCCGAGCAACCATGTAATAGTTAAAACTTTCAACAACGAATCT
Fungi	Ascomycota	Lecanoromycetes	Caliciales	Caliciaceae	Buellia	Buellia frigida	AAGTCGTAACAAGGTTTTCGTAGATGAACTTGCGAAAGAATCATTATCGAGAGACGAGATCGCTTCGACCCCACTCTTCACTCGTGTCTACTTATCTTTGTTGCTTTGACGAGCCTTCGGGCTTGACCATTCGACGCGAGTGAGAGGCTTTCGTCTCTCGCCTCGCGAGCGCCCGCCAAAGGCCCTGTTAACTCTATTTTAGTGTCTTTCGAGCAACCATGTAATAGTTAAAACTTTCAACAACGAATCT
Fungi	Ascomycota	Lecanoromycetes	Caliciales	Caliciaceae	Buellia	Buellia frigida	AAGTCGTAACAAGGTTTTCGTAGATGAATTTGCGAAAGGATCATTATCGAGAGACGAGATCGCTTCGACCCCACACTCTTCACTCGTGTCTACTTACCTTTGTTGCTTTGGCGGGCCTTCGGGCTTGATCGTTCGACGCGAGTGGGAGGCTTTCGCCTCTCGCCTCGCGAGCGCTCGTCAAAGACCCTGTTAACTCTGTTTTAGTGTCTTTCGAGCAACCATGTAATATTTAAAACTTTCAACAACGGAT
Fungi	Ascomycota	Lecanoromycetes	Caliciales	Caliciaceae	Buellia	Buellia frigida	AAGTCGTAACAAGATTTCCGTAGGTGAACCTGCGAAAGAATCATTACCGAGAGACGGGGTCGCTTCGGCCCCACTCTTCACCCGTGTCTACTTACCTTTGTTGCTTTGGCGGGCCTTCGGGCTTGACCGTTCGACGCGGGTGGAAGGCTTTCGCCTGTCGCCTCGCGAGCGCCCGCCAAAGGCCCTGTTAACTCTGTTTTAGTGTCTTCCGAGCAACCATGTAATAGTTAAAACTTTCAACAACGGATCT
Fungi	Ascomycota	Lecanoromycetes	Caliciales	Caliciaceae	Buellia	Buellia frigida	AAGTCGTAACAAGGTTTCCGTAGGTGAACCTGCGGAAGGATCATTACCGAGAGACGGGGTCGCTTCGGCCCCACTCTTCACCCGTGTCTACTTACCTTTGTTGCTTTGGCGGGCCTTCGGGCGCGACCGTTCGACGCGGGTGGGAGGCTTTCGCCTCTCGCCTCGCGAGCGCCCGCCAAAGGCCCTGTTAACTCTGTTTTAGTGTCTTCCGAGCAACCATGTAATAGTTAAAACTTTCAACAACGGATCT
Fungi	Ascomycota	Lecanoromycetes	Teloschistales	Teloschistaceae	Zeroviella		AAGTCGTAACAAGGTTTCCGTAGGTGAACCTGCGGAAGGATCATTACTAAGAGAGGGATGTACGCTTCCAGCCGAGTCCCGGGGGGCTGCGCCCTTCACCTCTTCAACCCTGTGTCTACCAACCGCTGTTGCTTCGGCGAGCGTCGGGGCGTCCGCGCCCCGGCCCCGGCTTCGGTCGGTGAGCTCTCGCAGAGGCCTATCTTTATTCTGTTTTGCAGTGACGTCCGAGAATACCAATATAATCAATCAA
Fungi	Ascomycota	Lecanoromycetes	Acarosporales	Acarosporaceae	Polysporina	Polysporina subfuscescens	AAGTCGTAACAAGGTTTCCGTAGGTGAACCTGCGGAAGGATCATTACAGAGTTAGGGTCTCTTCAGGCCCGATCTCCAACCCTTTGTGTACCTACCTTTGTTGCTTTGGCGGGCCCGCTGGGGCGACCCACCGGCGGCCTTTGGCTCCCGAGTGCCCGTCAGAGACCCTTTCAAACCTGTCAATTGTGTCGTCTGAGTACCAACTTAATAATTAAAACTTTCAACAACGGATCTCTTGGTTCTG
Fungi	Ascomycota	Lecanoromycetes	Caliciales	Caliciaceae	Buellia	Buellia frigida	AAGTCGTAACAAGATTTTCGTAGATGAACTTGCGAAAGAATCATTATCGAGAGACGAGGTCGCTTCGACCTCACTCTTCACTCGTGTCTACTTATCTTTGTTGCTTTGGCGAGCCTTCGAGCTTGATCGTTCGACGCGAGTGAAAGACTTTCGTCTCTCGTCTCGCGAGCGCTCGTCAAAGATCTTGTTAACTCTGTTTTAGTGTCTTTCGAGCAACCATGTAATAGTTAAAACTTTCAACAACGAATCT
Fungi	Ascomycota	Lecanoromycetes	Teloschistales	Teloschistaceae	Shackletonia	Shackletonia insignis	AAGTCGTAACAAGGTTTCCGTAGGTGAACCTGCGGAAGGATCATTATCGAGAGCGGAGCTTCGCGCCCCCGGGGGGCTTCGGCCTCCTACCTCTTCACCCTGTGTATATCAACCTCTGTTGCTTTGGCGAGCCCTGGGTTTATACCCGGCACGGTTCCGGGCGATCCTGCCCGGAGTCGCGGGTGCTCGCCCGAGGCCTTTAACCATCTGTTTACGTGGAACGTCCGAATGACCCAAAAATTAAATAAAA
Fungi	Ascomycota	Lecanoromycetes	Caliciales	Caliciaceae	Buellia	Buellia frigida	AAGTCGTAACAAGATTTTCGTAAATGAATCTACGAAAGAATCATTATCGAGAGACGAGATCGCTTCGATCTCACACTCTTCACTCGTGTCTACTTATCTTTGTTGCTTTGACGAGTCTTCGAGCTTGATCGTTCGACGCGAGTGAGAGATTTTCGTCTCTCGTCTCGCGAGCGCTCGTCAAAGGCTCTATTAACTTTGTTTTAGTGTCTTTCGAGCAATCATGTAATATTTAAAACTTTCAACAACGAAT
Fungi	Ascomycota	Lecanoromycetes	Caliciales				AAGTCGTAACAAGGTTTCCGTAGGTGAACCTGCGGAAGGATCATTATCGAGAGACGGAGTCTAACCGGCCCCACTCTTCACCCGTGTATACCTACCCTTTGTTGCTTTGGCGGGCGGTCGGTCTTTACCGCCCGACGTCGGTCGGAAGGCTCGCGCCTTCCACTCACCGAACGCCCGCCAGAGGCCCCCCAAACCCGTCCATCTGTGTCCGAGCGAGTGAAGCAAATAGTTAAAAACTTTCAACAACGGA
Fungi	Ascomycota	Lecanoromycetes	Caliciales	Caliciaceae	Buellia	Buellia frigida	AAGTCGTAACAAGATTTCCGTAGATGAATCTACGAAAGAATCATTATCGAGAGACGAGATCGCTTCGATCCCACTCTTCACTCGTATCTACTTATCTTTGTTGCTTTGACGAGTCTTTGAGCTTGATCGTTCGACGCGAATGGGAGGCTTTCGTCTCTCGCCTCGCGAGCGCTCGTCAAAGACTCTATTAACTTTGTTTTAGTGTCTTTCGAGCAATCATGTAATAGTTAAAACTTTCAACAACGAATCT
Fungi	Ascomycota	Lecanoromycetes	Teloschistales	Teloschistaceae	Shackletonia	Shackletonia insignis	AAGTCGTAACAAGGTTTCCGTAGGTGAACCTGCGGAAGGATCATTATCGAGAGTGGGGCTTCGCGCCCCCGGGGGGCTTCGGCCTCCTACCTCTTCACCCTGTGTATATCAACCTCTGTTGCTTTGGCGAGCCCTGGGTTTACCCCCCGGCACGGTTTCGGGCGATCCTGCCCGGAGTCGCGGGTGCTCGCCCGAGGCCTTTAACCATCTGTTTACGTGGAACGTCCGAATGACCCAAAAATTAAATAAA
Fungi	Ascomycota	Lecanoromycetes	Caliciales	Caliciaceae	Buellia	Buellia frigida	AAGTCGTAACAAGATTTCCGTAGGTGAACCTACGAAAGAATCATTATCGAGAGACGAGATCGCTTCGACCTCACTCTTCACTCGTGTCTACTTATCTTTGTTGCTTTGACGAGCCTTCGAACTTGATCGTTCGACGCGAATGAGAGACTTTCGTCTCTCGTCTCGCGAGCGCTCGTCAAAGGTCCTGTTAACTCTGTTTTAGTGTCTTTCGAGCAATCATGTAATAGTTAAAACTTTCAACAACGAATCT
Fungi	Ascomycota	Lecanoromycetes	Caliciales	Caliciaceae	Buellia	Buellia frigida	AAGTCGTAACAAGGTTTCCGTAGGTGAACCTGCGGAAGGATCATTACCGAGAGACGGGGTCGCTTCGGCCCCACTCTTCACCCGTGTCTACTTACCTTTGTTGCTTTGGCAGGCCTTCGGGCTTGACCGTTCGACGCGGGTGGGAGGCTTTCGCCTCTCGCCTCGCGAGCGCCCGCCAAAGGCCCTGTTAACTCTGTTTTAGTGTCTTCCGACCAACCATGTAATAGTTAAAACTTTCAACAACGGATCT
Fungi	Ascomycota	Lecanoromycetes	Caliciales	Caliciaceae	Buellia	Buellia frigida	AAGTCGTAACAAGATTTTCGTAAATGAATTTACGAAAAAATCATTATCGAGAGACGAAATCGCTTCGATCTCATTCTTCATTCGTATCTACTTATCTTTGTTGCTTTGACGAGTCTTCGAGCTTGATCGTTCGACGCGAGTGAAAGACTTTCGTCTCTCGTTTCGCGAGCGCTCGTCAAAGATTCTATTAACTTTGTTTTAGTGTCTTTCGAGCAATCATATAATAATTAAAATTTTCAACAACGAATCT
Fungi	Ascomycota	Lecanoromycetes	Caliciales	Caliciaceae	Buellia	Buellia frigida	AAATCGTAACAAGATTTTCATAAATGAATCTACGAAAGAATCATTATCGAGAGACGAGATCGCTTCGATTTCACTCTTCATTCGTATCTACTTATCTTTGTTGCTTTGACGAGTCTTCGAGCTTGATCGTTCGACGCGAGTGAGAGACTTTCGTCTCTCGTTTCGCGAGCGCTCGTCAAAGACTCTATTAACTCTATTTTAGTGTCTTTCGAGCAATCATGTAATAGTTAAAACTTTCAACAACGAATCT
Fungi	Ascomycota	Lecanoromycetes	Caliciales				AAGTCGTAACAAGGTTTCCGTAGGTGAACCTGCGGAAGGATCATTACCGAGAGACGGGGTCCAACCGGCCCCACTCTTCACCCGTGCGAACCTACCTATGTTGCTTTGGCGGGCCTCCTGCTCGGCGTCGGTCCGGGGCCTTTCGGGCTTCTTCCCGGCGAGTGCCCGCCGAAGGCTCTGCAAACTCTTGTTTCGTGTCGTCCGAGTACAAACCTAATAGTTAAAACTTTCAACAACGGATCTCTTGGTT
Fungi	Ascomycota	Lecanoromycetes	Lecanorales	Lecanoraceae	Lecidella	Lecidella greenii	AAGTCGTAACAAGGTTTCCGTAGGTGGTTTGCCTGTCGGATTCCCCCGCAGCGACTCTAAAGAACTGCGCCAGTCGGGCTTCACCTCAGAGCCTGGCGACGCCATCAGTCTGGCTGGGAGCCCCCTACGCGGGGGCTACCAGCAGCTCCTTCGGGAGTCCACAGATCAAACGATGAGCGGCCGCAACACTGCGGTTCAGATATGACCGGCCCCAGCCTTCATCGGCTGGTGACTTCTTGCGGAACCTGCG
Fungi	Ascomycota	Lecanoromycetes	Lecanorales	Lecanoraceae	Lecanora	Lecanora physciella	AAGTCGTAATAAGGTTTCCGTAGGTAAACCTGCGGAAGGATCATTACCGAGAGCGGGGCTAACCCCCTAAACTCCGCCGCCGAAAGGGGTACTCTCCACCCTATATATACATATACCACTCTCGCTTTGGCGGGCTGAAGGCTCTTACCCTACGCCCGCCAGTAGCTCAAAAAATTCTGTTTATCAGTAATATCCGAGTAAAAACCTAATAGTTAAAACTTTCAACAACGGATCTCTTGGTTCTG
Fungi	Ascomycota	Eurotiomycetes	Verrucariales	Verrucariaceae	Bagliettoa		AAGTCGTAACAAGGTTTCCGTAGGTGAACCTGCGGAAGGATCATTACCGAGTTAGGGTCCTCTGGGCTCGATCTCCAACCCTGTGTCTAAATAACCACGTTGCTTTGGCGGGCCCGCCTGTAATGGGCCGCCGGGGGTGCCTTCGGCCCCCTGGTCCGCGCCTGCCAGTAGCCATCTCAAACTCTTCTTAATCGTGACGTCTGAGTAAAAATTATAAATTAAACAAAACTTTCAACAACGGATCTCTTGG
Fungi	Ascomycota	Lecanoromycetes	Caliciales	Caliciaceae	Buellia	Buellia frigida	AAGTCGTAATAAGATTTTCGTAGATGAATTTGCGAAAAAATCATTATCGAGAGACGAAATCGCTTCGATCTCATTCTTCACTCGTATCTACTTATCTTTGTTGCTTTGACGAGCTTTCGAATTTGATCGTTCGACGCAAGTGAAAGACTTTCGTCTCTCGTCTCGCGAGCGCTCGCCAAAGGCTCTATTAACTCTATTTTAGTGTCTTTCGAGCAATCATGTAATAGTTAAAACTTTCAACAACGAATCT
Fungi	Ascomycota	Lecanoromycetes	Acarosporales	Acarosporaceae	Polysporina	Polysporina frigida	AAGTCGTAACAAGGTTTCCGTAGGTGAACCTGCGGAAGGATCATTACAGAGTTAGGGTCTTTCAGGCCCGATCTCCAACCCTATGTGTATTTACCTCTGTTGCTTTGGCGGGCCCGCTGGGAACCCCCACCGGTGGCCACTGGCTCCCGAGTGCCCGTCAGAGACCCATCAAATCCTGTTAAATGTGTAGTCGGAGTATGAATACAATAATCAAAACTTTCAACAACGGATCTCTTGGTTCTG
Fungi	Ascomycota	Lecanoromycetes	Caliciales	Caliciaceae	Buellia	Buellia frigida	AAGTCGTAACAAGATTTCCGTAGGTGAATTTGCGAAAGAATCATTATCGAGAGACGAGATCGCTTCGACCTCACACTCTTCACTCGTGTCTACTTACCTTTGTTGCTTTGGCGGGCCTTCGGGCTTGATCGTTCGACGCGGGTGAGAGACTTTCGCCTCTCGCCTCGCGAGCGCTCGTCAAAGGCTCTGTTAACTCTGTTTTAGTGTCTTCCGAGCAATCATGTAATATTTAAAACTTTCAACAACGGAT
Fungi	Ascomycota	Lecanoromycetes	Caliciales	Caliciaceae	Buellia	Buellia frigida	AAGTCGTAACAAGATTTTCGTAGATGAATCTACGAAAGAATCATTATCGAAAGACGAGATCGCTTCGACTTCACTCTTCACTCGTGTTTACTTATCTTTGTTGCTTTGACGAGTCTTCGAGCTTGATCGTTCGACGCGAGTGAGAGACTTTCGTCTCTCGTTTTGCGAGCGCTCGTCAAAGATCGTATTAACTTTGTTTTAATGTCTTTCGAGCAATTATGTAATAATTAAAACTTTCAACAACGAATCT
Fungi	Ascomycota	Lecanoromycetes	Caliciales	Caliciaceae	Buellia	Buellia frigida	AAGTCGTAACAAGGTTTTCGTAGGTGAATCTACGAAAGGATCATTATCGAGAGACGGGGTCGCTTCGGCCCCACACTCTTCACTCGTGTCTACTTATCTTTGTTGCTTTGACGAGCCTTCGAGCTTGACCGTTCGACGCGAGTGGGAGGCTTTCGCCTCTCGTCTCGCGAGCGCCCGCCAAAGATCCTGTTAACTCTGTTTTAGTGTCTTTCAAGCAATCATGTAATATTTAAAACTTTCAACAACGAAT
Fungi	Ascomycota	Lecanoromycetes	Caliciales	Caliciaceae	Buellia	Buellia frigida	AAGTCGTAACAAGGTTTCCGTAGGTGAACCTGCGGAAGGATCATTACCGAGAGACGGGGTCGCTTCGGCCCCACTCTTCACCCGTGTCTACTTACCTTTGTTGCTTTGGCGGGCCTTCGGGCTTGACCGTTCGACGCGGGTGGGAGGCTTTCGCCTCTCGCCTCGCGAGCGCCCGCCAAAGGCCCTGTTAACTCTGTTTTAGTGTCTTCCGACCAACCATGTAATAGTTAAAACTTTCAACAACGGATCT
Fungi	Ascomycota	Lecanoromycetes	Caliciales	Caliciaceae	Buellia	Buellia frigida	AAGTCGTAACAAGATTTCCGTAGGTGAACCTGCGAAAGAATCATTACCGAGAGACGAGATCGCTTCGACCCCACTCTTCACCCGTGTCTACTTACCTTTGTTGCTTTGACGGGCCTTCGGGCTTGACCGTTCGACGCGAGTGGGAGGCTTTCGCCTCTCGCCTCGCGAGCGCCCGCCAAAGGCCCTGTTAACTCTATTTTAGTGTCTTCCGAGCAACCATGTAATAGTTAAAACTTTCAACAACGGATCT
Fungi	Ascomycota	Lecanoromycetes	Caliciales	Caliciaceae	Buellia	Buellia frigida	AAGTCGTAACAAGGTTTTCGTAGGTGAACTTGCGAAAGAATCATTATCGAGAGACGGGGTCGCTTCGACCCCACTCTTCACTCGTGTCTACTTATCTTTGTTGCTTTGACGGGCCTTCGGGCTTGATCGTTCGACGCGGGTGGGAGACTTTCGTCTCTCGTCTCGCGAGCGCTCGCCAAAGGCCCTATTAACTCTGTTTTAGTGTCTTTCGAGCAACCATGTAATAGTTAAAACTTTTAACAACGAATCT
Fungi	Ascomycota	Lecanoromycetes	Caliciales	Caliciaceae	Buellia	Buellia frigida	AAGTCGTAACAAGATTTCCGTAGGTGAACCTGCGAAAGAATCATTACCGAGAGACGAGATCGCTTCGACCCCACTCTTCACCCGTGTCTACTTACCTTTGTTGCTTTGACGGGCCTTCGGGCTTGACCGTTCGACGCGAGTGGGAGGCTTTCGCCTCTCGCCTCGCGAGCGCCCGCCAAAGGCCCTGTTAACTCTGTTTTAGTGTCTTCCGAGCAACCATGTAATAGTTAAAACTTTCAACAACGGATCT
Fungi	Ascomycota	Lecanoromycetes	Caliciales	Caliciaceae	Buellia	Buellia frigida	AAGTCGTAACAAGATTTTCGTAGATGAATTTACGAAAAAATCATTATCGAAAGACGAAATCGCTTCGATCTCATTCTTCACTCGTATCTACTTATCTTTGTTGCTTTGACGAGTCTTCGAGCTTGATCGTTCGACGCGAGTGAGAGACTTTCGTCTCTCGTCTTGCGAGCGCTCGTCAAAGATCTTGTTAACTCTGTTTTAGTGTCTTTCGAGCAATCATGTAATAGTTAAAACTTTCAACAACGAATCT
Fungi	Ascomycota	Lecanoromycetes	Caliciales	Caliciaceae	Buellia	Buellia frigida	AAGTCGTAACAAGATTTTCGTAGATGAATCTACGAAAAGATCATTATCGAGAGACGAGATCGCTTCGATCTTACTCTTCACTCGTGTCTACTTATCTTTGTTGCTTTGACGAGTCTTCGAGCTTGATCGTTCGACGCGAGTGAGAGACTTTCGTCTCTCGTCTCGCGAGCGCTCGTCAAAGACTTTGTTAACTTTGTTTTAATGTCTTTCGAGCAATCATATAATAGTTAAAACTTTCAACAACGAATCT
Fungi	Ascomycota	Lecanoromycetes	Caliciales	Caliciaceae	Buellia	Buellia frigida	AAGTCGTAACAAGGTTTCCGTAGGTGAACCTGCGGAAGGATCATTACCGAGAGACGGGGTCGCTTCGGCCCCACTCTTCACCCGTGCCTACTTACCTTTGTTGCTTTGGCGGGCCTTCGGGCTTGACCGTTCGACGCGGGTGGGAGGCTTTCGCCTCTCGCCTCGCGAGCGCCCGCCAAAGGCCCTGTTAACTCTGTTTTAGTGTCTTCCGAGCAACCATGTAATAGTTAAAACTTTCAACAACGGATCT
Fungi	Ascomycota	Lecanoromycetes	Lecanorales	Lecanoraceae	Lecanora		AAGTCGTAACAAGGTTTCCGTAGGTGAACCTGCGGAAGGATCATTAACGAGAGGGGTCTCCGGACTCTAGGGGCCTCGGCCCCTACCTCTTCACCCCATGTTGACCTACCTTTCTGCTTTGGCGGGCCTTGAGGGTTCGCCTCATGTCGCCCGAGGGTACTCCTACCCCGGTGGCCCGTGCCCGCCCGAGGCCTCTCCAACCCAGTTTATCCGCGACGTCCGAGCACACAGATAACAGTCAAAACTTTCA
Fungi	Ascomycota	Lecanoromycetes	Caliciales	Caliciaceae	Buellia	Buellia frigida	AAGTCGTAACAAGGTTTTCGTAGATGAATCTACGAAAGAATCATTATCGAGAGACGAGATCGCTTCGATCTCACTCTTCACTCGTGTCTACTTATCTTTGTTGCTTTGACGAGTCTTCGAACTTGATCGTTCGACGCGAGTGAGAGGCTTTCGCCTCTCGTCTCGCGAACGCTCGTCAAAGGCTCTGTTAACTCTGTTTTAGTGTCTTCCGAGCAATCATGTAATAGTTAAAACTTTCAACAACGAATCT
Fungi	Ascomycota	Lecanoromycetes	Caliciales	Caliciaceae	Buellia	Buellia frigida	AAGTCGTAACAAGGTTTCCGTAGGTGAACCTGCGGAAGGATCATTACCGAGAGACGAGGTCGCTTCGGCCCCACTCTTCACCCGTGTCTACTTACCTTTGTTGCTTTGGCGGGCCTTCGGGCTTGACCGTTCGACGCGGGTGGGAGGCTTTCGCCTCTCGCCTCGCGAGCGCCCGCCAAAGGCCCTGTTAACTCTGTTTTAGTGTCTTTCGAGCAACCATGTAATAGTTAAAACTTTCAACAACGGATCT
Fungi	Ascomycota	Lecanoromycetes	Caliciales	Caliciaceae	Amandinea		AAGTCGTAACAAGGTTTCCGTAGGTGAACCTGCGGAAGGATCATTACCGAGAGACGGGGTCTAACCGGCCCCACTCTTCACCCGTGTATACCTACCCATGTTGCTTTGGCGGGCCTCCTGCTAGGCGCCGGTCAGAGGCCGTTCGTGCCTCTTCCCGGCGAGTGCCCGCCGAAGGCTCTGCAAACTCTTGTTTTAGTGTCGTCCGAGTAAAAACCTAATAGTTAAAACTTTCAACAACGGATCTCTTGGT
Fungi	Ascomycota	Lecanoromycetes	Caliciales	Caliciaceae	Buellia	Buellia frigida	AAGTCGTAACAAGGTTTCCGTAGGTGAACCTACGAAAGAATCATTATCGAGAGACGGGGTCGCTTCGGCCCCACTCTTCACCCGTGTCTACTTACCTTTGTTGCTTTGGCGGGCCTTCGAGCTTGACCGTTCGACGCGAGTGGGAGGCTTTCGCCTCTCGCCTCGCGAGCGCCCGCCAAAGGCCCTGTTAACTCTGTTTTAGTGTCTTCCGAGCAACCATGTAATAGTTAAAACTTTCAACAACGAATCT
Fungi	Ascomycota	Lecanoromycetes	Caliciales	Caliciaceae	Buellia	Buellia frigida	AAGTCGTAACAAGGTTTCCGTAGGTGAACCTGCGAAAGAATCATTACCGAGAGACGAAGTCGCTTCGACCCCACTCTTCACCCGTGTCTACTTACCTTTGTTGCTTTGGCGGGCCTTCGGGCTTGACCGTTCGACGCGAGTGGGAGGCTTTCGCCTCTCGCCTCGCGAGCGCCCGCCAAAGGCCCTGTTAACTCTGTTTTAGTGTCTTCCGAGCAACCATGTAATAGTTAAAACTTTCAACAACGAATCT
Fungi	Ascomycota	Eurotiomycetes	Verrucariales	Verrucariaceae	Bagliettoa		AAGTCGTAACAAGGTTTCCGTAGGTGAACCTGCGGAAGGATCATTAGGGATTTGGTCTCCGGACCTTTTTCATATCCATAATACCCCTGTGAACCTGTCGGTCCTCGGGCCAGCGTTTCCAAACCATGTGTAATGAACGTGAATGTGTATGAAACCCTAGTAAAACTTTCAACAACGGATCTCTTGGCTCTC
Fungi	Ascomycota	Lecanoromycetes	Caliciales	Caliciaceae	Buellia	Buellia frigida	AAGTCGTAACAAGATTTTCGTAGATGAACTTGCGAAAGAATCATTATCGAGAGACGAGATCGCTTCGACCCCACTCTTCACTCGTGCCTACTTATCTTTGTTGCTTTGACGAGCCTTCGAGCTTGATCGTTCGACGCGAGTGGAAGGCTTTCGCCTCTCGTCTCGCGAGCGCTCGTCAAAGGCTTTGTTAACTCTGTTTTAGTGTCTTTCGAACAATCATGTAATAATTAAAACTTTCAACAACGAATCT
Fungi	Ascomycota	Lecanoromycetes	Caliciales	Caliciaceae	Buellia	Buellia frigida	AAGTCGTAACAAGATTTTCATAGATGAATCTACGAAAGAATCATTATCGAGAGTCGAGGTCGCTTCGATCTCACTCTTCACTCGTGTCTACTTATCTTTGTTGCTTTGACGAGTCTTCGAACTTGATCGTTCGACGCGAGTGAGAGACTTTCGTCTCTCGTCTCGCGAGCGTTCGTCAAAAGTCGTGTTAACTTTGTTTTAGTGTCTTTCGAGCAATCATATAATAATTAAAACTTTCAACAACGAATCT
Fungi	Ascomycota	Lecanoromycetes	Caliciales	Caliciaceae	Buellia	Buellia frigida	AAGTCGTAACAAGATTTTCGTAGATGAATTTGCGAAAGAATCATTATCGAGAGACGAAGTCGCTTCGATCTCACTCTTCACTCGTGTCTACTTATCTTTGTTGCTTTGACGAGTCTTCGAGCTTGATCGTTCGACGCGAGTGAAAGACTTTCGTCTCTCGTCTCGCGAGCGCTCGTCAAAGATCTTGTTAACTCTGTTTTAGTGTCTTTCGAGCAATCATGTAATAATTAAAACTTTCAACAATGAATCT
Fungi	Ascomycota	Lecanoromycetes	Caliciales	Caliciaceae	Buellia	Buellia frigida	AAGTCGTAACAAGGTTTCCGTAGGTGAACCTGCGGAAGGATCATTACCGAGAGACGGGGTCGCTTCGGCCCCACTCTTCACCCGTGTCTACTTACCTTTGTTGCTTTGGCGGGCCTTCGGGCTTGACCGATTGACGCGGGTGGGAGGCTTTCGCCTCTCGCCTCGCGAGCGCCCGCCAAAGGCCCTGTTAACTCTGTTTTAGTGTCTTCCGAGCAGCCATGTAATTGTTAAAACTTTCAACAACGGATCT
Fungi	Ascomycota	Lecanoromycetes	Teloschistales	Teloschistaceae			AAGTCGTAACAAGGTTTCCGTAGGTGAACCTGCGGAAGGATCATTATCGAGAGGGGGGCTCCATGCCCCGGGGCTCTGTCCCCGTACCTTTTCACCCTGTGTGTATTTTTCCCCCGTTGCTTTGGCGGGCCCCGGGTCTTCCCCCGGCGCTGGCCCCCTCGCGGGGTTCGCGAGCGCCCGCCGAAGGCTCTTCGAAACTCTGTTGATCAGTGCAGTCTGAGCGTACGAACAATAAATCAAAACTTTCAAC
Fungi	Ascomycota	Lecanoromycetes	Caliciales	Caliciaceae	Buellia	Buellia frigida	AAGTCGTAACAAGATTTTCGTAGATGAACCTACGAAAGAATCATTATCGAGAGACGAAATCGCTTCGATCTCACTCTTCACTCGTGTCTACTTATCTTTGTTGCTTTGACGAGTCTTCGAGCTTGATCGTTCGACGCGAGTGAGAGACTTTCGCCTCTCGTCTCGCGAGCGCTCGTCAAAGATTTTGTTAACTCTATTTTAGTGTCTTTCGAGCAATCATGTAATAGTTAAAACTTTCAACAACGAATCT
Fungi	Ascomycota	Lecanoromycetes	Acarosporales	Acarosporaceae	Pleopsidium	Pleopsidium chlorophanum	AAGTCGTAACAAGGTTTCCTTCCGGGTGTAGCACCCGCCGAAGCCTCCCGCAGCGACTCTAAAGAAACCGCGCAGTCTGCCCCCCTGCAGGCAACACTGTCACTGTGCTGGGAGCCTGTCACGCCTGGTTCAGGCGCCGCTACCAGCAACCTGGGCAACAACGCCCAGGCTCACAGATCAGATGATTGTGGCCACACCGTGGTTAAGATATGACCGGTCCCCGCTGTGGACAGCTGGGAGCTTACGTTCC
Fungi	Ascomycota	Lecanoromycetes	Caliciales	Caliciaceae	Buellia	Buellia frigida	AAGTCGTAACAAGATTTTCGTAGATGAATCTACGAAAGAATCATTATCGAGAGACGAGATCGCTTCGACTCCACTCTTCACTCGTGTCTACTTATCTTTGTTGCTTTGACGAGTCTTCGAACTTGATCGTTCGACGCGAGTGAGAGACTTTCGTCTCTCGTTTCGCGAGCGCTCGTCAAAGACCCTATTAACTTTGTTTTAGTGTCTTTCGAGCAATCATGTAATAGTTAAAACTTTTAACAACGAATCT
Fungi	Ascomycota	Lecanoromycetes	Caliciales	Caliciaceae	Buellia	Buellia frigida	AAGTCGTAACAAGATTTTCGTAGATGAACTTGTGAAAGAATCATTATCGAGAGATGAGATCGCTTCGATCTTACTCTTCACTCGTGTCTACTTATCTTTGTTGCTTTGACGAGTTTTCGAGCTTAATCGTTCGACGCGAATGAGAGACTTTCGTCTTTCGTCTCGCGAGCGTTCGTCAAAGACTCTATTAACTTTGTTTTAGTGTCTTTCGAGCAATCATGTAATAATTAAAACTTTCAACAACGAATCT
Fungi	Ascomycota	Lecanoromycetes	Caliciales	Caliciaceae	Buellia	Buellia frigida	AAGTCGTAACAAGATTTTCGTAGATGAATTTGCGAAAGAATCATTATCGAGAGACGAGATCGCTTCGATTTCACTCTTCACTCGTATCTACTTATCTTTGTTGCTTTGACGAGTCTTCGAGCTTGATCGTTCGACGCGAGTGAAAGACTTTCGTCTCTCGTCTTGCGAGCGTTCGTCAAAGACTTTGTTAACTTTGTTTTAATGTCTTTCGAGCAATCATGTAATAATTAAAACTTTCAACAACGAATCT
Fungi	Ascomycota	Lecanoromycetes	Umbilicariales	Umbilicariaceae	Umbilicaria	Umbilicaria decussata	AAGTCGTAACAAGGTTTCCGTAGGTGAACCTGCGGAAGGATCATTACTGAGATAGGGTCCTCCGGGCCCGAACCTCCAACCCTTTGTGTACCTTACCTTTGTTGCTTTGGCGGGCCCGCTGGGGAAACCCACCGCCGGCGTCGAGCCGGTGAGCGCCCGCCGGAGGCCCCCAAAACTCCGTCTTGTCAGTGTCGTCTGAGTACTATACAATAGCTAAAACTTTCAACAACGGATCTCTTGGTTCTG
Fungi	Ascomycota	Lecanoromycetes	Caliciales	Caliciaceae	Buellia	Buellia frigida	AAGTCGTAACAAGATTTTCGTAGGTGAATTTGCGAAAGAATCATTATCGAGAGACGAGATCGCTTCGATCTCACTCTTCACTCGTGTTTACTTATCTTTGTTGCTTTGACGAGTCTTCGAGCTTGATCGTTCGACGCGAATGAGAGACTTTCGTCTCTCGTCTCGCGAGCGCTCGTCAAAGGTCTTGTTAACTCTATTTTAGTGTCTTTCGAGCAATCATGTAATAGTTAAAACTTTCAACAACGAATCT
Fungi	Ascomycota	Lecanoromycetes	Lecanorales	Micareaceae	Micarea	Micarea nitschkeana	AAGTCGTAACAAGGTTTCCGTAGGTGAACCTGCGGAAGGATCATTAATGAGAACGTGCCCTCCGGGGTAGATCTCCAACCCTCTGTCTACCTATCCATGTTGCTTTGACGGGCCCGTCCCCCGGGACCGCCGGCTCCGGCTGGCCCGTGCCCGTCAGAGGTCCACCAAACCCTATCAAATGTACTGTCCGAGTAACACATAATCGTTAAAACTTTCAACAACGGATCTCTTGGTTCTG
Fungi	Ascomycota	Lecanoromycetes	Umbilicariales	Umbilicariaceae	Umbilicaria		AAGTCGTAACAAGGTTTCCGTAGGTGAACCTGCGGAAGGATCATTAATGAGATAGGGTCCTTCGGGGCCCGAACCTCCCAACCCTCTGTGTATCTTACCTTTGTTGCTTTGGCGGGCCTTTGCTCACGCAGCGTACCCCCGGGTGCGAGTGCCCGCCCGAGGCCATTCAAATTCCGATTATCAGTGACGTCTGAGTACTATATAATAGTTAAAACTTTCAACAACGGATCTCTTGGTTCTG
Fungi	Ascomycota	Lecanoromycetes	Caliciales	Caliciaceae	Buellia	Buellia frigida	AAGTCGTAACAAGGTTTTCGTAGGTGAATCTACGAAAAAATCATTATCGAGAGACGGGGTCGCTTCGATTTCACTCTTCACTCGTATCTACTTATCTTTGTTGCTTTGACGAGCCTTCGAGCTTGATCGTTCGACGCGAGTGAGAGGCTTTCGCCTCTCGTTTTGCGAGCGCTCGTCAAAGGCCTTGTTAACTTTGTTTTAGTGTCTTTCGAGCAATCATGTAATAGTTAAAACTTTCAACAACGAATCT
Fungi	Ascomycota	Lecanoromycetes	Caliciales	Caliciaceae	Buellia	Buellia frigida	AAGTCGTAACAAGGTTTCCGTAGGTGAACCTGCGGAAGGATCATTACCGAGAGACGGGGTCGCTTCGGCCCCACTCTTCACCCGTGTCTACTTACCTTTGTTGCTTTGGCGAGCCTTCGGGCTTGACCGTTCGACGCGGGTGGGAGGCTTTCGCCTCTCGCCTCGCGAGCGCCCGCCAAAGGCCCTGTTAACTCTGTTTTAGTGTCTTCCGAGCAACCATGTAATAGTTAAAACTTTCAACAACGGATCT
Fungi	Ascomycota	Lecanoromycetes	Caliciales	Caliciaceae	Buellia	Buellia frigida	AAGTCGTAACAAGGTTTCCGTAGGTGAACCTGCGGAAGGATCATTACCGAGAGACGGGGTCGCTTCGGCCCCACTCTTCACCCGTGTCTACTTACCTGTGTTGCTTTGGCGGGCCTTCGGGCTTGACCGTTCGACGCGGGTGGGAGGCTTTCGCCTCTCGCCTCGCGAGCGCCCGCCAAAGGCCCTGTTAACTCTGTTTTAGTGTCTTCCGAGCAACCATGTAATAGTTAAAACTTTCAACAACGGATCT
Fungi	Ascomycota	Lecanoromycetes	Caliciales	Caliciaceae	Buellia	Buellia frigida	AAGTCGTAACAAGATTTTCGTAGATGAATCTACGAAAGAATCATTATCGAGAGACGAAATCGCTTCGATTTCACTCTTCACTCGTATCTACTTATCTTTGTTGCTTTGGCGAGTCTTCGAGCTTGATCGTTCGATGCGAGTGAAAGACTTTCGTCTCTCGTTTTGCGAGCGTTCGTCAAAGATCGTGTTAACTTTGTTTTAGTATCTTTCGAACAATCATGTAATAGTTAAAACTTTCAACAACGAATCT
Fungi	Ascomycota	Lecanoromycetes	Caliciales	Caliciaceae	Buellia	Buellia frigida	AAGTCGTAACAAGATTTTCGTAGATGAACTTGCGAAAGAATCATTATCGAGAGACGAAATCGCTTCGACCTCACTCTTCACTCGTGTCTACTTACCTTTGTTGCTTTGGCGAGTTTTCGAGCTTGATCGTTCGACGCGAGTGAGAGACTTTCGCCTCTCGCCTCGCGAGCGCTCGTCAAAGGTTCTGTTAACTCTATTTTAGTGTCTTTCGAGCAATCATGTAATAGTTAAAACTTTCAACAACGAATCT
Fungi	Ascomycota	Lecanoromycetes	Caliciales	Caliciaceae	Buellia	Buellia frigida	AAGTCGTAACAAGATTTTCGTAGATGAATCTACGAAAGAATCATTATCGAGAGACGAGGTCGCTTCGATCTCACTCTTCACTCGTGTCTACTTACCTTTGTTGCTTTGGCGAGTCTTTGGGCTTGATCGTTCGACGCGAGTGAGAGGCTTTCGTCTCTCGCCTTGCGAGCGTTCGCCAAAGACTCTGTTAACTTTGTTTTAGTGTCTTTCGAGCAATCATGTAATAGTTAAAACTTTCAACAACGAATCT
Fungi	Ascomycota	Lecanoromycetes	Lecanorales	Lecanoraceae	Lecanora	Lecanora physciella	AAGTCGTAACAAGGTTTCCGTAGGTGAACCTGCGGAAGGATCATTACCGAGAGCGGGGCTAACCCCCCAAACTCCGCCGCCGAAAGGGGTACTCTCCACCCTATGTATACATATACCACTCTCGCTTTGGCGGGCTGAAGGCTCTTGCCCTACGCCCGCCAGTGGCTCAAAAAATTCTGTTTATCAGTGATGTCCGAGTAAAAACCTAATAGTTAAAACTTTCAACAACGGATCTCTTGGTTCTG
Fungi	Ascomycota	Lecanoromycetes	Caliciales	Caliciaceae	Buellia	Buellia frigida	AAGTCGTAACAAGATTTTCGTAGGTGAACCTACGAAAGAATCATTATCGAGAGACGAGGTCGCTTCGACCTCACTCTTCACTCGTGTCTACTTACCTTTGTTGCTTTGACGGGCCTTCGAGCTTGATCGTTCGACGCGAGTGGGAGACTTTCGTCTCTCGTCTCGCGAGCGCTCGTCAAAGACTTTGTTAACTCTGTTTTAGTGTCTTTCGAGCAATCATGTAATAGTTAAAACTTTCAACAACGAATCT
Fungi	Ascomycota	Lecanoromycetes	Caliciales	Caliciaceae	Buellia	Buellia frigida	AAGTCGTAACAAGATTTTCGTAGATGAATTTGCGAAAGAATCATTATCGAGAGACGAGATCGCTTCGATCTCACTCTTCACTCGTATCTACTTATCTTTGTTGCTTTGACGAGTCTTCGAGCTTGATCGTTCGACGCGAGTGAAAGACTTTCGCTTGTCGTCTTGCGAGCGCTCGTCAAAGACTTTGTTAACTCTATTTTAGTGTCTTTCGAGCAATTATGTAATAGTTAAAACTTTCAACAACGAATCT
Fungi	Ascomycota	Lecanoromycetes	Caliciales	Caliciaceae	Buellia	Buellia frigida	AAGTCGTAACAAGATTTTCGTAGATGAATCTACGAAAGAATCATTATCGAGAGACGAGATCGCTTCGATCTCACTCTTCACTCGTATCTACTTATCTTTGTTGCTTTGGCGAGCCTTCGAGCTTGATCGTTCGACGCGAGTGGGAGGCTTTCGTCTATCGTCTCGCGAGCGCCCGCCAAAGACCTTGTTAACTCTATTTTAGTGTCTTTCAAGCAACCATGTAATAGTTAAAACTTTCAACAACGAATCT
Fungi	Ascomycota	Lecanoromycetes	Caliciales	Caliciaceae	Buellia	Buellia frigida	AAGTCGTAACAAGATTTTCGTAGATGAACTTGCGAAAGAATCATTATCGAGAGACGAGGTCGCTTCGATCTCACTCTTCACTCGTGTCTACTTATCTTTGTTGCTTTGGCGAATCTTCGAACTTGATCGTTCGACGCGAGTGAGAGGCTTTCGCCTCTCGTCTCGCGAGCGTTCGCCAAAGACCCTATTAACTCTATTTTAGTGTCTTTCGAGCAATCATGTAATAGTTAAAACTTTCAACAACGAATCT
Fungi	Ascomycota	Lecanoromycetes	Caliciales	Caliciaceae	Amandinea		AAGTCGTAACAAGGTTTCCGTAGGTGAACCTGCGGAAGGATCATTACCGAGAGACGGGGTCGCTTCGGCCCCACTCTTCACCCGTGTATACCTACCCATGTTGCTTTGGCGGGCCTCCTGCTAGGCGCCGGTCAGAGGCCGTTCGTGCCTCTTCCCGGCGAGTGCCCGCCGAAGGCTCTGCAAACTCTTGTTTTAGTGTCGTCCGAGTAAAAACCTAATAGTTAAAACTTTCAACAACGGATCTCTTGGT
Fungi	Ascomycota	Lecanoromycetes	Lecanorales	Catillariaceae	Austrolecia		AAGTCGTAACAAGGTTTCCGTAGGTAGCATGTTTGCCTTCGGAGCCCCCGCAGCGACCTTAAATAAATGCTCTAGTCGGTCCCCTCCAGGGCCGGCGACGCTATCAATCTGTGCTGGGAGCGCCCTCTGGGGTGCGATCAGCAGCTCTCCCCCCCCGGGCAAGAGTTCACAGATCAAACGATAGCGGCCGCCCGGTGCGGTTCAGATATGATCGGCCTCAGCTGCACACCGGCTGGCGACTTTGCGGAAC
Fungi	Ascomycota	Lecanoromycetes	Caliciales	Caliciaceae	Buellia	Buellia frigida	AAGTCGTAACAAGATTTTCGTAGATGAATTTGCGAAAGAATCATTATCGAGAGACGAGATCGCTTCGATTCCACTCTTCACTCGTGTCTACTTATCTTTGTTGCTTTGACGAGTCTTCGAGCTTGATCGTTCGACGCGAATGAGAGACTTTCGTCTCTCGTCTCGCGAGCGCTCGTCAAAGATTCTATTAACTTTGTTTTAGTGTCTTTCGAGCAATCATGTAATAGTTAAAACTTTCAACAACGAATCT
Fungi	Ascomycota	Lecanoromycetes	Caliciales	Caliciaceae	Buellia	Buellia frigida	AAGTCGTAACAAGATTTTCGTAGATGAATCTACGAAAGAATCATTATCGAGAGACGAGATCGCTTCGACCCCACTCTTCACTCGTATCTACTTACCTTTGTTGCTTTGACGAATCTTCGAGCTTGATCGTTCGACGCGAGTGAGAGACTTTCGTCTCTCGTCTCGCGAGCGCTCGTCAAAGGCCCTGTTAACTCTATTTTAGTGTCTTTCGAGCAATCATGTAATAGTTAAAACTTTCAACAACGAATCT
Fungi	Ascomycota	Lecanoromycetes	Caliciales	Physciaceae	Physcia	Physcia dubia	AAGTCGTAACAAGGTTTCCGTAGGTACAAATAGGTTTGCCTGCCGAAACCCCCCGCAACGACGTTAAAAAAACTGCGCGGTCTGCGCCCTTGTGGCGTGGGCAACACCGTTCAAGTGCTGAGAATGCCCGGCAACAGCCCCGCACAACCAGCAGCCAGCGTGTCACTGCTGGTCCACAGATCAATCGACGGTGACCTTTATCGGTTAAGCTATGACCGGTCCAGAGCCCCAACGGGCCCTGGAACGACGG
Fungi	Ascomycota	Lecanoromycetes	Caliciales	Caliciaceae	Buellia	Buellia frigida	AAGTCGTAACAAGATTTTCGTAGATGAATCTACGAAAGAATCATTATCGAGAGACGAGATCGCTTCGATCTCACTCTTCACTCGTGTCTACTTATCTTTGTTGCTTTGACGAGTCTTCGAGCTTGATCGTTCGACGCGAATGAGAGACTTTCGTCTCTCGTCTCGCGAGCGCTCGTCAAAGACTTTGTTAACTTTGTTTTAGTGTCTTTCGAGCAATCATATAATAGTTAAAACTTTCAACAACGAATCT
Fungi	Ascomycota	Lecanoromycetes	Caliciales	Caliciaceae	Buellia	Buellia frigida	AAGTCGTAACAAGATTTTCGTAGATGAATTTGCGAAAGAATCATTATCGAGAGACGAGATCGCTTCGACTTCACTCTTCACTCGTATCTACTTATCTTTGTTGCTTTGACGAGTCTTCGAGCTTGATCATTCGATGCGAGTGAGAGACTTTCGTCTCTCGTTTCGCGAGCGCTCGTCAAAGACTCTATTAACTTTGTTTTAGTGTCTTTCGAGCAATCATGTAATAGTTAAAACTTTCAACAACGAATCT
Fungi	Ascomycota	Lecanoromycetes	Teloschistales	Teloschistaceae	Austroplaca	Austroplaca darbishirei	AAGTCGTAACAAGGTTTCCGTAGGTGAACCTGCGGAAGGATCATTACCGAGAGAGGGGTTTCGCGCCCCCGGGGGGGTTTCGGCCCCCCTTACCTCTTCAACCCTGTGTCTACCAACCTTTGTTGCTTTGGCGAGCGCCGGGGTGCCTTGCGCCTCGGCCCCGGCTTCGGTCGGTGCGCTCTCGTCAGAGGCCCTTTTCCACGCTGTTTTCAGTGACGTCCGAGTGAAACAAACAATAAATTAAAACTTT
Fungi	Ascomycota	Lecanoromycetes	Teloschistales	Teloschistaceae	Shackletonia	Shackletonia insignis	AAGTCGTAACAAGGTTTCCGTAGGTGAACCTGCGGAAGGATCATTATCGAGAGCGGGGCTTCGCGCCCCCGGGGGGCTTCGGCCTCCTACCTCTTCACCCTGTGTATATCAACCTCTGTTGCTTTGGCGAGCCCTGGGTTTACCCCCCGGCACGGTTTCGGGCGATCCTGCCCGGAGTCGCGGGTGCTCGCCCGAGGCCTTTAACCATCTGTTTACGTGCAACGTCCGAATGACCCAAAAATTAAATAAA
Fungi	Ascomycota	Lecanoromycetes	Caliciales	Caliciaceae	Buellia	Buellia frigida	AAGTCGTAACAAGATTTTCGTAGATGAATCTACGAAAGAATCATTATCGAGAGACGAGATCGCTTCGATCTCACACTCTTCACTCGTGTCTACTTATCTTTGTTGCTTTGACGAGTCTTCGAGCTTGATCGTTCGACGCGAGTGAGAGACTTTCGTCTCTCGTTTCGCGAGCGCTCGTCAAAGACTTTGTTAACTTTGTTTTAGTGTCTTTCGAGCAATCATGTAATATTTAAAACTTTCAACAACGGAT
Fungi	Ascomycota	Lecanoromycetes	Caliciales	Caliciaceae	Buellia	Buellia frigida	AAATCGTAACAAGATTTTCGTAGATGAACCTACGAAAAAATCATTATCGAGAGACGAGATCGCTTCGACCCCACTCTTCACTCGTGTCTACTTACCTTTGTTGCTTTGACGAGCCTTCGAGCTTGATCGTTCGACGCGAGTGAGAGACTTTCGTCTCTCGCCTCGCGAGCGCTCGCCAAAGACCCTATTAACTTTGTTTTAGTGTCTTTCGAGCAATCATGTAATAGTTAAAACTTTCAACAATGAATCT
Fungi	Ascomycota	Lecanoromycetes	Caliciales	Caliciaceae	Buellia	Buellia frigida	AAGTTGTAACAAGATTTTCGTAGGTGAATCTACGAAAGAATCATTATCGAGAGACGAGGTCGCTTCGATTTCACTCTTCACTCGTGTCTACTTATTTTTGTTGCTTTGGCGAATCTTCGAGCTTGATCGTTCGACGCGAGTGGAAGGCTTTCGCCTCTCGCCTCGCGAGCGCTCGTCAAAGACCCTATTAACTCTGTTTTAGTGTCTTTCGAGCAATCATGTAATAGTTAAAACTTTCAACAACGAATCT
Fungi	Ascomycota	Lecanoromycetes	Caliciales	Physciaceae	Tetramelas		AAGTCGTAACAAGATTTCCGTAGGTGAATCTGCGGAAGAATCATTATCGAGAAACGGAGTCTAACCGGCCTCACTCTTCACCCGTGTATATCTATCCTTTGTTGCTTTGGCGGGCGGTCGGTCTTTACCGCCCGACGTCGGTCGGAAGGCTCGCGCCTTCCACTCATCGAACGCCCGCCAGAGGCCCTCAAAAGTCGTCCATCTGTGTCCGAGCGAGTGAAGCAAATAGTTAAAAACTTTCAACAACGGA
Fungi	Ascomycota	Lecanoromycetes	Candelariales	Candelariaceae	Candelaria		AAGTCGTAACAAGGTTTCCGTAGGTGTAAGTAACCCCATATCCCCCTGCACACCCTCAAGTGTCACCCCACTAACATCCACCAGGAACCTGCGGAAGGATCATTAAAGAGTAAGGGTCCACTCGGGCCCGACCTCCAACCCTCTGTATATCTACCTCTGTTGCTTTGGCGGGCCCGCTGGGCTCAACCCCCACCGCCGGCCTAGGCTGGTGAGTGCCCGCCAGAGACCGCCTAAATTCTCCTCAACAGTG
Fungi	Ascomycota	Lecanoromycetes	Caliciales	Caliciaceae	Buellia	Buellia frigida	AAGTCGTAACAAGATTTTCGTAGATGAATCTACGAAAAAATCATTATCGAGAGACGAGATCGCTTCGATCTCACTCTTCACTCGTGTCTACTTATCTTTGTTGCTTTGACGAGTCTTCGAGCTTGATCATTCGACGCGAGTGAGAGACTTTCGTCTCTCGTCTCGCGAGCGTTCGTCAAAGACTTTGTTAACTTTGTTTTAGTGTCTTTCGAGCAATCATGTAATAATTAAAACTTTCAACAACGAATCT
Fungi	Ascomycota	Lecanoromycetes	Caliciales	Caliciaceae	Buellia	Buellia frigida	AAGTCGTAACAAGATTTTCGTAGATGAATTTGCGAAAGGATCATTATCGAGAGATGGGATCGCTTCGACCTCACTCTTCACTCGTGTTTACTTATCTTTGTTGCTTTGACGAGTCTTCGAGCTTGATCGTTCGACGCGAGTGAGAGGCTTTCGTCTCTCGTCTCGCGAGCGCTCGCCAAAGGTCTTGTTAACTTTGTTTTAGTGTCTTTCGAGCAATCATGTAATAGTTAAAACTTTCAACAACGAATCT
Fungi	Ascomycota	Lecanoromycetes	Lecanorales	Lecanoraceae	Lecanora	Lecanora physciella	AAGTCGTAACAAGGTTTCCGTAGGTGAACCTGCGGAAGGATCATTACCGAGAGCGGGGCTAACCCCCCAAACTCCGCCGCCGAAAGGGGTACTCTCCACCCTATGTATACATATACCACTCTCGCTTTGGCGGGCTGAAGGCTCTTGCCCTACGCGCCCGCCAGTGGCTCAAAAAATTCTGTTTATTAGTGATGTCCGAGTAAAAACCTAATAGTTAAAACTTTCAACAACGGATCTCTTGGTTCTG
Fungi	Ascomycota	Lecanoromycetes	Caliciales	Caliciaceae	Buellia	Buellia frigida	AAGTCGTAACAAGGTTTCCGTAGGTGAACCTGCGGAAGGATCATTACCGAGAGACGGGGTCGCTTCGGCCCCACTCTTCACCCGTGTCTACTTACCTTTGTTGCTTTGGCGGGCCTTCGGGCTTGACCGTTCGACGCGGGTGGGAGGCTTTCGCCTCTCGCCTCGCGAGCGCCCGCGAAAGGCCCTGTTAACTCTGTTTTAGTGTCTTCCGAGCAACCATGTAATAGTTAAAACTTTCAACAACGGATCT
Fungi	Ascomycota	Lecanoromycetes	Caliciales	Caliciaceae	Buellia	Buellia frigida	AAGTCGTAACAAGGTTTCCGTAGGTGAATTTGCGAAAGAATCATTATCGAGAGACGGGGTCGCTTCGACCTCACACTCTTCACTCGTGTCTACTTACCTTTGTTGCTTTGGCGGGCCTTCGGGCTTGATCGTTCGACGCGGGTGAGAGACTTTCGCCTCTCGCCTCGCGAGCGCTCGTCAAAGGCTCTGTTAACTCTGTTTTAGTGTCTTCCGAGCAATCATGTAATATTTAAAACTTTCAACAACGGAT
Fungi	Ascomycota	Lecanoromycetes	Caliciales	Caliciaceae	Buellia	Buellia frigida	AAGTCGTAATAAGATTTTCGTAGATGAACTTGCGAAAGAATCATTATCGAGAGACGAGATCGCTTCGATCTCACTCTTCACTCGTGTCTACTTATCTTTGTTGCTTTGACGAGTCTTCGAGCTTGATCGTTCGACGCGAGTGAAAGACTTTCGTCTCTCGTCTCGCGAGCGTTCGTCAAAGACTTTGTTAACTCTATTTTAGTGTCTTTCGAGCAATCATGTAATAGTTAAAACTTTTAACAACGAATCT
Fungi	Ascomycota	Lecanoromycetes	Caliciales	Caliciaceae	Buellia	Buellia frigida	AAGTCGTAACAAGGTTTTCGTAGATGAACCTGCGGAAGGATCATTATCGAGAGACGAGGTCGTTTCGGCCCCACTCTTCACCCGTGTCTACTTATCTTTGTTGCTTTGGCGAGCCTTCGGGCCTGATCGTTCGACGCGGGTGGGAGGCTTTCGCCTCTCGTCTCGCGAGCGCTCGCCAAAGACCCTGTTAACTCTGTTTTAGTGTCTTTCGAGCAACCATGTAATAGTTAAAACTTTCAACAACGGATCT
Fungi	Ascomycota	Lecanoromycetes	Caliciales	Caliciaceae	Buellia	Buellia frigida	AAGTCGTAACAAGATTTTCGTAAGTGAACTTGCGAAAGAATCATTATCGAGAGACGAAATCGCTTCGATCTCACTTTTCACTCGTGTCTACTTATCTTTGTTGCTTTGACGAGTCTTCGAGTTTGATCATTCGACGCGAGTGAGAGACTTTCGTCTATCGTCTCGCGAGCGCTCGTCAAAGATCTTGTTAACTCTATTTTAGTGTCTTTCGAGCAATCATATAATAGTTAAAACTTTCAACAATGAATCT
Fungi	Ascomycota	Lecanoromycetes	Rhizocarpales	Rhizocarpaceae	Rhizocarpon	Rhizocarpon geographicum	AAGTCGTAACAAGGTTTCCGTAGGTGAACCTGCGGAAGGATCATTACTGAGATAGGGGCTCCCGGCCCCGAACCTCCACCCGTGCATACCGACCTTTTGTTGCTTTGGCGGGTCTGCGGTCGGATCCGTTCCCGGCCGCCGCAGCGTGCCCGCCGAAAGCCCACCCAAACTCGCTTACCGGTGATGTCTGAGTAACGAAACAATAATCAAAACTTTCAACAACGGATCTCTTGGTTCTG
Fungi	Ascomycota	Lecanoromycetes	Caliciales	Caliciaceae	Buellia	Buellia frigida	AAGTCGTAACAAGATTTTCGTAGATGAATCTACGAAAGAATCATTATCGAGAGACGAGATCGCTTCGATCTCACACTCTTCACTCGTGTCTACTTATCTTTGTTGCTTTGACGAGTCTTCGAGCTTGATCGTTCGACGCGAGTGAGAGACTTTCGTCTCTCGTTTCGCGAGCGCTCGTCAAAGACTTTGTTAACTTTGTTTTAGTGTCTTTCGAGCAATCATGTAATATTTAAAACTTTCAACAACGAAT
Fungi	Ascomycota	Sordariomycetes	Hypocreales	Bionectriaceae			AAGTCGTAACAAGGTCTCCGTTGGTGAACCAGCGGAGGGATCATTACCGAGTTTTCAACTCCCAAACCCATGTGAACATACCACTGTTGCTTCGGCGGACCGCCCCGGGTGCTGCGTGCCCCGGAACCAGGCGCCCGCCGGAGGCCTAAACTCTTGTTTTTACCATGAATCTTCTGAGTAGCGCAAGCAAAAAAAATAAATCAAAACTTTCAACAACGGATCTCTTGGTTCTG
Fungi	Ascomycota	Lecanoromycetes	Caliciales	Caliciaceae	Buellia	Buellia frigida	AAGTCGTAACAAGGTTTCCGTAGGTGAACCTGCGGAAGGATCATTACCGAGAGACGGGGTCGCTTCGGCCCCACTCTTCACCCGTGTCTACTTACCTTTGTTGCTTTGGCGGGCCTTCGGGCTTGACCGTTCGACGCGGGTGGGAGGCTTTCGCCTCTCGCCTCGCGAGCGCTCGCCAAAGGCCCTGTTAACTCTGTTTTAGTGTCTTCCGAGCAACCATGTAATAGTTAAAACTTTCAACAACGGATCT
Fungi	Ascomycota	Lecanoromycetes	Caliciales	Caliciaceae	Buellia	Buellia frigida	CTTTTTCCTTTCTCTTCCTTCCCCTTCTTCCCCCTTTTTCCGTATTTTCCCCTGCGGACTTCTCCTTACCGATCTCCTTGGTCGCTTCTTCCCCACTCTTCCCCCTTGTCTACTTACCTTTGTTGCTTTGGCGGGCCTTCGGGCTTGACCGTTCGCCGCGGGTGGGAGGCTTTCGCCTCTCGCCTCGCGCGCGCCCGCCAAAGGCCCTGTTAACTCTGTTTTAGTGTCTTCCGAGCAACCATGTAATAGT
Fungi	Ascomycota	Lecanoromycetes	Caliciales	Caliciaceae	Buellia	Buellia frigida	AAGTCGTAACAAGATTTTCGTAGATGAATCTACGAAAGAATCATTATCGAGAGACGAGGTCGCTTCGACCCCACTCTTCACTCGTATCTACTTACCTTTGTTGCTTTGGCGAGTCTTCGAGCTTGATCGTTCGACGCGAGTGAGAGACTTTCGTCTCTCGCCTTGCGAGCGCTCGCCAAAGGCTTTGTTAACTTTGTTTTAGTGTCTTCCGAACAATCATGTAATAGTTAAAACTTTCAACAACGAATTT
Fungi	Ascomycota	Lecanoromycetes	Teloschistales	Teloschistaceae			AAGTCGTAACAAGGTTTCCGTAGGTGAACCTGCGGAAGGATCATTATCGAGAGGGGGGCTCCATGCCCCGGGCTTCTGTCCCCGTACCTTTTCACCCTGTGTGTATTTTTCCCCCGTTGCTTTGGCGGGCCCCGGGTCTTCCCCCGGCGTTGGCCCCCTCGCGGGGTTCGCGAGCGCCCGCCGAAGGCTCATCGAAACTCTGTTGATCAGTGCAGTCTGAGCGTACGAACAATAAATCAAAACTTTCAAC
Fungi	Ascomycota	Lecanoromycetes	Caliciales	Caliciaceae	Buellia	Buellia frigida	AAGTCGTAACAAAATTTTCGTAGATGAATTTGCGAAAGAATCATTATCGAGAGACGAGATCGCTTCGATCTCACTCTTCACTCGTATCTACTTATCTTTGTTGCTTTGACGAGCCTTCGAACTTGATCGTTCGACGCGAGTGAGAGGCTTTCGCCTCTCGTCTCGCGAGCGTTCGTCAAAGACTTTGTTAACTTTGTTTTAGTGTCTTTCGAGCAATCATGTAATAATTAAAACTTTCAACAATGAATCT
Fungi	Ascomycota	Lecanoromycetes	Caliciales	Caliciaceae	Buellia	Buellia frigida	AAGTCGTAACAAGATTTTCGTAAATGAATCTGCGGAAGAATCATTATCGAGAGACGGGGTCGCTTCGACCTCACTCTTCACTCGTGTCTACTTATCTTTGTTGCTTTGGCGGGCCTTCGGGCTTGATCGTTCGACGCGGGTGGGAGGCTTTCGCCTCTCGTCTCGCGAGCGCTCGTCAAAGACCCTGTTAACTCTGTTTTAGTGTCTTCCGAGCAATCATGTAATAGTTAAAACTTTCAACAACGGATCT
Fungi	Ascomycota	Lecanoromycetes	Caliciales	Caliciaceae	Buellia	Buellia frigida	AAGTCGTAATAAGATTTTCGTAAATAAATCTACGAAAGAATCATTATCGAGAAACGAAATCGCTTCGATCTCACTCTTCACTCGTGTCTACTTATCTTTGTTGTTTTGACGAGTTTTCGAACTTGATCGTTCGATGCGAGTGAGAGACTTTCGTTTCTCGTTTTGCGAGCGCTCGTCAAAGATTTTGTTAACTTTGTTTTAGTGTTTTTCGAACAATCATGTAATAGTTAAAACTTTCAACAATGAATCT
Fungi	Ascomycota	Lecanoromycetes	Caliciales	Caliciaceae	Buellia	Buellia frigida	AAGTCGTAACAAGGTTTCCGTAAGTGAACCTACGAAAGAATCATTATCGAGAGACGAGGTCGCTTCGACCCCACTCTTCACTCGTGTCTACTTACCTTTGTTGCTTTGGCGAGCCTTCGAGCTTGATCGTTCGACGCGGGTGAGAGGCTTTCGCTTGTCGCCTCGCGAGCGCTCGCCAAAGGCCTTGTTAACTCTGTTTTAGTGTCTTCCGAGCAATCATGTAATAGTTAAAACTTTCAACAACGGATCT
Fungi	Ascomycota	Lecanoromycetes	Caliciales	Caliciaceae	Buellia	Buellia frigida	AAGTCGTAACAAGGTTTCCGTAGGTGAACCTGCGGAAGGATCATTACCGAGAGACGGGGTCGCTTCGGCCCCACTCTTCACCCGTGTCTACTTACCTTTGTTGCTTTGGCGGGCCTTCGAGCTTGACCGTTCGACGCGGGTGGGAGGCTTTCGCCTCTCGCCTCGCGAGCGCCCGCCAAAGGCCCTATTAACTCTGTTTTAGTGTCTTCCGAGCAACCATGTAATAGTTAAAACTTTCAACAACGGATCT
Fungi	Ascomycota	Lecanoromycetes	Teloschistales	Teloschistaceae	Shackletonia	Shackletonia insignis	AAGTCGTAACAAGGTTTCCGTAGGTGAACCTGCGGAAGGATCATTATCGAGAGCGGGGCTTCGCGCCCCCGGGGGGCTTCGGCCTCCTACCTCTTCACCCTGTGTATATCAACCTCTGTTGCTTTGGCGAGCCCTGGGTTTACACCCGGCACGGTTCCGGGCGATCCTGCCCGGAGTCGCGGGTGCTCGCCCGAGGCCTTTAACCATCTGTTTACGTGGAACGTCCGAATGACCCAAAAATTAAATAAAA
Fungi	Ascomycota	Lecanoromycetes	Caliciales	Caliciaceae	Buellia	Buellia frigida	AAGTCGTAACAAGGTTTCCGTAGGTGAACCTGCGGAAGGATCATTACCGAGAGACGGGGTCGCTTCGGCCCCACTCTTCACCCGTGTCTACCTACCTTTGTTGCTTTGGCGGGCCTTCGGGCTTGACCGTTCGACGCGGGTGGGAGGCTTTCGCCTGTCGCCTCGCGAGCGCCCGCCAAAGGCCCTGTTAACTCTGTTTTAGTGTCTTCCGAGCAACCATGTAATAGTTAAAACTTTCAACAACGGATCT
Fungi	Ascomycota	Lecanoromycetes	Caliciales	Caliciaceae	Buellia	Buellia frigida	AAGTCGTAACAAGATTTTCGTAGATGAATTTGCGAAAGAATCATTATCGAGAGACGAAATCGCTTCGATCTCACTCTTCACTCGTGTCTACTTATCTTTGTTGCTTTGACGAATCTTCGAGCTTGATCATTCGACGCGAGTGAGAGACTTTCGTCTCTCGTCTTGCGAGCGCTCGTCAAAGATTTTGTTAACTCTATTTTAGTGTCTTTCGAGTAATCATGTAATAGTTAAAACTTTCAACAACGAATCT
Fungi	Ascomycota	Lecanoromycetes	Caliciales	Caliciaceae	Buellia	Buellia frigida	AAGTCGTAACAAGATTTTCGTAAGTGAATCTACGAAAGAATCATTATCGAGAGACGAGATCGCTTCGATCTCACTCTTCACTCGTATCTACTTATCTTTGTTGCTTTGACGAGTCTTCGAATCTAATCGTTCGACGCGAGTGAAAGACTTTCGTCTCTCGCCTCGCGAGCGCTCGTCAAAGACTCTATTAACTCTGTTTTAGTGTCTTTCGAGCAATCATGTAATAGTTAAAACTTTCAACAACGAATCT
Fungi	Ascomycota	Lecanoromycetes	Caliciales	Caliciaceae	Buellia	Buellia frigida	AAGTCGTAACAAGGTTTCCGTAGGTGAACCTGCGGAAGGATCATTACCGAGAGACGGGGTCGCTTCGGCCCCACTCTTCACCCGTGTCTACTTACCTTTGTTGCTTTGGCGGGCCTTCGGGCTTGACCGTTCGACGCGGGTGGGAGGCTTTCGCCTCTCGCCTCGCGAGCGCCCGCCAAAGGCCCTGTCAACTCTGTTTTAGTGTCTTCCGAGCAACCATGTAATAGTTAAAACTTTCAACAACGGATCT
Fungi	Ascomycota	Lecanoromycetes	Caliciales	Caliciaceae	Buellia	Buellia frigida	AAATCGTAACAAGATTTTCGTAGATGAACTTGCGAAAGAATCATTATCGAGAGACGAAATCGCTTCGATTTCACTCTTCACTCGTGTCTACTTATCTTTGTTGCTTTGACGAGTCTTCGAGCTTGATCGTTCGACGCGAGTGAGAGACTTTCGTCTTTCGTCTCGCGAGCGTTCGTCAAAGACTTTGTTAACTCTATTTTAGTGTCTTTCGAGCAATCATGTAATAGTTAAAACTTTCAACAACGAATCT
Fungi	Ascomycota	Lecanoromycetes	Caliciales	Caliciaceae	Buellia	Buellia frigida	AAGTCGTAACAAAATTTTCGTAAATGAACTTGCGAAAAAATCATTATCGAAAGACGAAATCGCTTCGATCTTACTTTTCACTCGTGTCTACTTATCTTTGTTGCTTTGACGAATCTTCGAATTTGATCGTTCGATGCGAATGAGAGATTTTCGTCTTTCGTTTCGCGAGCGTTCGTTAAAGACTCTATTAATTTTGTTTTAGTGTCTTTCGAACAATCATGTAATAGTTAAAACTTTTAACAACGAATCT
Fungi	Ascomycota	Lecanoromycetes	Caliciales	Caliciaceae	Buellia	Buellia frigida	AAGTCGTAACAAGATTTTCGTAGATGAATCTACGAAAAAATCATTATCGAGAGACGAGATCGCTTCGATCTCATTCTTCACTCGTATCTACTTATCTTTGTTGCTTTGACGAGTCTTTGAATTTGATCGTTCGACGCGAGTGAAAGGCTTTCGTCTATCGTTTCGCGAGCGCTCGTCAAAGACCTTGTTAACTTTGTTTTAATGTCTTTCGAGCAATCATGTAATAGTTAAAACTTTCAACAACGAATCT
Fungi	Ascomycota	Lecanoromycetes	Caliciales	Caliciaceae	Buellia	Buellia frigida	AAGTCGTAACAAGATTTTCGTAAGTGAATTTGCGAAAGAATCATTATCGAGAGACGAGGTCGCTTCGACTTCACTCTTCACTCGTGTCTACTTATCTTTGTTGCTTTGACGAGTCTTCGAACTTGATCGTTCGACGCGAGTGAGAGACTTTCGTCTCTCGTCTCGCGAGCGCTCGTCAAAGACTTTGTTAACTTTGTTTTAGTGTCTTTCGAGCAATCATGTAATAGTTAAAACTTTCAACAACGAATCT
Fungi	Ascomycota	Lecanoromycetes	Caliciales	Caliciaceae	Buellia	Buellia frigida	AAGTCGTAACAAGGTTTCCGTAGGTGAACCTGCGGAAGGATCATTACCGAGAGACGGGGTCGCTTCGGCCCCACTCTTCACCCGTGTCTACTTACCTTTGTTGCTTTGGCGGGCCTTCGGGCTTGACCGTTCGACGCGGGTGGGAGGCTTTCGCCTCCCGCCTCGCGAGCGCCCGCCAAAGGCCCTGTTAACTCTGTTTTAGTGTCTTCCGAGCAACCATGTAATAGTTAAAACTTTCAACAACGGATCT
Fungi	Ascomycota	Lecanoromycetes	Teloschistales	Teloschistaceae	Zeroviella		AGGTCGTAACAAGGTTTCCGTAGGTGAACCTGCGGAAGGATCATTACTAAGAGAGGGATGTACGCTTCCAGCCGAGTCCCGGGGGGCTGCGCCCCTCACCTCTTCAACCCTGTGTCTACCAACCGCTGTTGCTTCGGCGAGCGTCGGGGCGTCCGCGCCCCGGCCCCGGCTTCGGTCGGTGAGCTCTCGCAGAGGCCTATCTTTATTCTGTTTTGCAGTGACGTCCGAGAATACCAATATAATCAATCAA
Fungi	Ascomycota	Eurotiomycetes	Verrucariales	Verrucariaceae	Bagliettoa		AAGTCGTAACAAGGTTTCCGTAGGTGAACCTGCGGAAGGATCATTACCGAGTTAGGGTCCTCTGGGCTCGATCTCCAACCCTGTGTCTAAATAACCACGTTGCTTTGGCGGGCCCGCCTGTAATGGGCCGCCGGGGGTGCCTTCGGCCCCCTGGTCAGCGCCTGCCAGTAGCCATCTCAAACTCTTCTTAATCGTGACGTCTGAGTAAAAATTATAAATTAAACAAAACTTTCAACAACGGATCTCTTGG
Fungi	Ascomycota	Lecanoromycetes	Caliciales	Caliciaceae	Buellia	Buellia frigida	AAATCGTAACAAGATTTCCGTAGATGAATCTACGAAAGAATCATTATCGAGAGACGAGATCGCTTCGATCTCACTCTTCACTCGTGCCTACTTATCTTTGTTGCTTTGACGAGTCTTCGAGCTTGACCATTCGACGCGAGTGAGAGACTTTCGTCTCTCGCCTCGCGAGCGCTCGCCAAAGGCTCTGTTAACTCTATTTTAGTGTCTTCCAAGCAATCATGTAATAGTTAAAACTTTCAACAACGAATCT
Fungi	Ascomycota	Lecanoromycetes	Caliciales	Caliciaceae	Buellia	Buellia frigida	AAGTCGTAACAAGGTTTTCGTAGATGAATTTGCGAAAGAATCATTATCGAGAGACGAGATCGCTTCGATCTCACTCTTCACTCGTGTCTACTTATCTTTGTTGCTTTGACGGGTCTTTGGGCTTGATCGTTCGACGCGAGTGAGAGACTTTCGTCTCTCGCTTTGCGAGCGCTCGTCAAAGATCTTGTTAACTTTGTTTTAGTGTCTTTCGAGCAATCATGTAATAGTTAAAACTTTCAACAATGAATCT
Fungi	Ascomycota	Lecanoromycetes	Caliciales	Caliciaceae	Buellia	Buellia frigida	AAGTCGTAACAAGATTTTCGTAGATGAATTTGCGAAAAAATCATTATCGAGAGACGAAATCGCTTCGACTTCACTCTTCACTCGTGTCTACTTATCTTTGTTGCTTTGACGAGTCTTCGAGCTTGATCGTTCGACGCGAGTGAGAGACTTTCGTCTCTCGTCTCGCGAGCGTTCGTCAAAGACTTTGTTAACTTTGTTTTAGTGTCTTTCGAGCAATCATGTAATAGTTAAAACTTTCAACAACGAATCT
Fungi	Ascomycota	Lecanoromycetes	Caliciales	Caliciaceae	Buellia	Buellia frigida	AAGTCGTAACAAGATTTTCGTAGATGAATCTACGAAAGAATCATTATCGAGAGACGAGATCGCTTTGATCTCACTCTTCATTCGTGCCTACTTATCTTTGTTGCTTTGACGAGCCTTCGAGCTTGATCGTTCGACGCGAGTGAGAGGCTTTCGTCTCTCGTCTCGCGAACGCTCGTCAAAGATTTTGTTAACTTTGTTTTAGTGTCTTTCAAGCAATCATGTAATAGTTAAAACTTTCAACAACGAATTT
Fungi	Ascomycota	Lecanoromycetes	Caliciales	Caliciaceae	Buellia	Buellia frigida	AAGTCGTAACAAGATTTTCGTAGATGAATTTGCGAAAGAATCATTATCGAGAGACGAGATCGCTTCGATCTCACTCTTCACTCATGTCTACTTATCTTTGTTGCTTTGACGAGTTTTCGAGCTTGATCGTTCGACGCGAGTGAGAGGCTTTCGTCTCTCGTTTCGCGAGCGCTCGTCAAAGACTTTGTTAACTCTATTTTAGTGTCTTTCGAGCAATCATGTAATAGTTAAAACTTTCAACAACGAATCT
Fungi	Ascomycota	Lecanoromycetes	Caliciales	Caliciaceae	Buellia	Buellia frigida	AAGTCGTAACAAGGTTTCCGTAGGTGAACCTGCGGAAGGATCATTACCGAGAGACGAGGTCGCTTCGGCCCCACTCTTCACCCGTGTCTACTTACCTTTGTTGCTTTGGCGGGCCTTCGGGCTTGACCGTTCGACGCGGGTGGGAGGCTTTCGCCTCTCGCCTCGCGAGCGCCCGCCAAAGGCCCTGTTAACTCTGTTTTAGTGTCTTCCGAGCAACCATGTAATAGTTAAAACTTTCAACAACGGATCT
Fungi	Ascomycota	Lecanoromycetes	Caliciales	Caliciaceae	Buellia	Buellia frigida	AAGTCGTAACAAGATTTTCGTAAATGAATTTGCGAAAGAATCATTATCGAGAGACGAAATCGCTTCGATCTCATTCTTCACTCGTGTCTACTTATCTTTGTTGCTTTGACGAATTTTCGAACTTGATCGTTCGACGCGAGTGAGAGACTTTCGTCTCTCGTTTCGCGAGCGTTCGTCAAAGATCTTGTTAACTTTGTTTTAGTGTCTTTCGAACAATCATGTAATAATTAAAACTTTCAACAACGAATCT
Fungi	Ascomycota	Lecanoromycetes	Lecanorales	Parmeliaceae	Usnea		AAGTCGTAACAAGGTTTCCGTAGGCGGAACATTGCGTCCTTTCGGGTACATCTGCTGAAACCTTAGTGAATTGATTAGGCGACTCTAAACAAGTATAATCCTCGGGGCTTGCCCTTGAGCACTAGCCATTTCTTTTAGATGGCAACATTACCAGTATGCGGGAACATTCAACTAAGTTGGATAACCCGCAGTCACATTTGTGGCCCACAGGCTAAATGGTAATGGGCATAGATGCAAGGCAGCTATGCTT
Fungi	Ascomycota	Lecanoromycetes	Caliciales				AAGTCGTAACAAGGTTTCCGTAGGTGAACCTGCGAAAGGATCATTATCGAGAGACGGAGTCTAACCGGCCCCACTCTTCACCCGTGTATACCTACCCTTTATTGCTTTGGCGGGCGGTCGGTCTTTACCGCCCGACGTCGGTCGGAAGGCTCGCGCCTTCCACTCACCGAACGCCCGCCAGAGGCCCCCAAAAGCCGTCCATCTGTGTCCGAGCGAGTGAAGCAAATAGTTAAAAACTTTCAACAACGGA
Fungi	Ascomycota	Lecanoromycetes	Caliciales	Caliciaceae	Buellia	Buellia frigida	AAGTCGTAACAAGATTTTCGTAGATGAATTTACGAAAGAATCATTATCGAGAGATGAAATCGCTTCGATCTCACTCTTCACTCGTGTCTACTTATCTTTGTTGCTTTGACGAGTCTTCGAGCTTGATCGTTCGACGCGAGTGAGAGACTTTCGTTTCTCGTCTCGCGAGCGCTCGTCAAAGATTCTATTAACTTTGTTTTAGTGTCTTTCGAGCAATCATGTAATAGTTAAAACTTTCAACAACGAATCT
Fungi	Ascomycota	Lecanoromycetes	Caliciales				AAGTCGTAACAAGGTTTCCGTAGGTGAACCTGCGGAAGGATCATTATCGAGAGACGGGGTCTAACCGGCCCCACTCTTCACCCGTGTATACCTACCCTTTGTTGCTTTGGCGGGCGGTCGGTCTTTACCGCCCGACGTCGGTCGGAAGGCTCGCGCCTTCCACTCACCGAACGCCCGCCAGAGGCCCCCAAAACCCGTCCATCTGTGTCCGAGCGAGTGAAGCAAATAGTTAAAAACTTTCAACAACGGA
Fungi	Ascomycota	Lecanoromycetes	Caliciales	Physciaceae	Physcia	Physcia dubia	AAGTCGTAACAAGGTTTCCGTAGGTACAAATAGGTTTGCCTGCCGAAACCCCCCGCAACGACGTTAAAAAACTGCGCGGTCTGCGCCCTTGTGGCGTGGGCAACACCGTCCAAGTGCTGAGAATGCCCGGCAACAGCCCCGCACAACCAGCAGCCAGCGTGTCACCGCTGGTCCACAGATCAATCGACGGTGACCTTTATCGGTTAAGCTATGACCGGTCCAGAGCCCCAACGGGCCCTGGAGCGACGGA
Fungi	Ascomycota	Lecanoromycetes	Caliciales	Physciaceae	Physcia	Physcia dubia	AAGTCGTAACAAGGTTTCCGTAGGTGAGAACAGGTTTGCCTCCGGAAAACCCCCGCAACGACGTTAAACAAGTGCGTGGTCTGCACCTTAGCAGTGCAGGCAACACCGTTCAAATGCTGAGAGCACCGAGACACTCGGGGTAACCAGCAGCCAGCACGCTCGCGTCTGGTGCACAGATCATTCGATGGTGACCTTATGGTTGAGATATGACCGGCTCCAGGCCTTGAAAGCCCCGGAACCTGCGGAACCT
Fungi	Ascomycota	Lecanoromycetes	Caliciales	Caliciaceae	Buellia	Buellia frigida	AAGTCGTAATAAAATTTTTATAAATGAATTTGCGAAAGAGATATTATCGAGAGACGAAATCGCTTCGATCTCACTCTTCATTCGTATCTACTTATCTTTGTTGCTTTGACGAATTTTCGAACTTGATCGTTCGACGCGAGTGAGAGACTTTCGTCTCTCGTTTTGCGAGCGTTCGTCAAAGATTTTGTTAACTTTGTTTTAGTGTCTTTCGAGCAATCATGTAATAGTTAAAACTTTTAACAACGAATTT
Fungi	Ascomycota	Lecanoromycetes	Caliciales	Caliciaceae	Dimelaena	Dimelaena oreina	AAGTCGTAATAAGATTTTCGTAAGTGAATCTGCGAAAGGATCATTATCGAGAGACGAAATCTAACCGGCCCCACTCTTCACTCGTGTATATTTATTCTTTGTTGTTTTGACGGGCGGTCGGTCTTTATCGCTCGACGTCGGTCGAAAAACTCGCGCCTTTCACTCATCGAACGCCCGCCAGAGATTTTCAAAACTCGTTTATTTGTGTTCGAGCGAGTGAAATAAATAATTAAAAACTTTCAACAACGGA
Fungi	Ascomycota	Lecanoromycetes	Caliciales	Caliciaceae	Buellia	Buellia frigida	AAGTCGTAACAAGATTTTCGTAAATGAATTTACGAAAGAATCATTATCGAGAGACGAGATCGCTTCGATCTCACTCTTCACTCGTGTCTACTTATCTTTGTTGCTTTGACGAGTCTTCGAGCTTGATCGTTCGACGCGAGTGAGAGGCTTTCGCCTCTCGTCTCGCGAGCGCTCGTCAAAGACTCTGTTAACTCTGTTTTAGTGTCTTTCGAGCAATCATGTAATAGTTAAAACTTTCAACAACGAATCT
Fungi	Ascomycota	Lecanoromycetes	Caliciales	Caliciaceae	Buellia	Buellia frigida	AAGTCGTAACAAGATTTTCGTAGATGAACTTGCGAAAGAATCATTATCGAGAGACGAAGTCGCTTCGATCTCACTCTTCACTCGTGTCTACTTATCTTTGTTGCTTTGACGAGCCTTCGAGCTTGATCGTTCGACGCGAGTGAGAGACTTTCGTCTCTCGTCGCGCGAGCGCTCGTCAAAGACTCTGTTAACTTTGTTTTAGTGTCTTTCGAGCAATCATGTAATAGTTAAAACTTTCAACAACGAATCT
Fungi	Ascomycota	Lecanoromycetes	Caliciales	Caliciaceae	Buellia	Buellia frigida	AAGTCGTAACAAGATTTTCGTAGATGAACTTGCGAAAAAATCATTATCGAGAGACGAGATCGCTTCGATTTCACTCTTCACTCGTGTCTACTTATCTTTGTTGCTTTGACGAATCTTCGAGCTTGATCGTTCGACGCGAGTGAAAGGCTTTCGTCTCTCGTCTTGCGAGCGCTCGTCAAAGACTTTGTTAACTTTGTTTTAGTGTCTTTCGAGCAATCATGTAATAGTTAAAACTTTCAACAACGAATCT
Fungi	Ascomycota	Lecanoromycetes	Caliciales				AAGTCGTAACAAGGTTTCCGTAGGTGAACCTGCGGAAGGATCATTATCGAGAGACGGAGTCTAACCGGCCCCACTCTTCACCCGTGTATACCTACCCTTTGTTGCTTTGGCGGGCGGTCGGTCTTTACCGCCCGACGTCGGTCGGAAGGCTCGCGCCTTCCACTCACCGAACGCCCGCCAGAGGTTCCCAAAACCCGTCCATCTGTGTCCGAGCGAGTGAAGCAAATAGTTAAAAACTTTCAACAACGGA
Fungi	Ascomycota	Lecanoromycetes	Lecanorales	Lecanoraceae	Rhizoplaca		AAGTCGTAACAAGGTTTCCGTAGGTGAACCTGCGGAAGGATCATTATCGAGAGGGGTCCCCGGACTCCGGGGGCTTCGGCCCCCTACTCTTCACCCTATGTCTACACACCTTTGTTGCTTTGGCGGGCCTCGGGTTCGCCCCGTACCTGCCGTGGGCTTCCATACCCCGGCCGTCCGTGCCCGTCAGAGGCCCATGAACCCTCGTTTATCAGTGTCGTCCGAGTCCAACCATAATAGCAAAAACTTTCAA
Fungi	Ascomycota	Lecanoromycetes	Acarosporales	Acarosporaceae	Pleopsidium	Pleopsidium chlorophanum	AAGTCGTAACAAGGTTTCCTTCCGGGTGTAGCACCTGCCGAAGCCTCCCGCAGCGACTCTAAAGAAACCGCGCAGTCTGCCCCCCTGCAGGCAACACTGTCACTGTGCTGGGAGCCAGTCACGCCTGGTTCAGGCGCCGCTACCAGCAACCTGGGCAACAACGCCCAGGCTCACAGATCAGATGATTGTGGCCACACCGTGGTTAAGATATGACCGGTCCCCGCTGTGGACAGCTGGGAGCTTACGTTCC
Fungi	Ascomycota	Lecanoromycetes	Caliciales	Caliciaceae	Buellia	Buellia frigida	AAGTCGTAACAAGGTTTTCGTAGGTGAATCTACGAAAGAATCATTATCGAGAGACGGGGTCGCTTCGGTCTCACACTCTTCACTCGTGTCTACTTATCTTTGTTGCTTTGGCGGGCCTTCGAGCTTGATCGTTCGACGCGAGTGGGAGGCTTTCGCCTCTCGTCTCGCGAGCGCTCGTCAAAGATTCTGTTAACTCTGTTTTAGTGTCTTTCGAGCAATCATGTAATATTTAAAACTTTCAACAACGAAT
Fungi	Ascomycota	Lecanoromycetes	Caliciales	Caliciaceae	Buellia	Buellia frigida	AAGTCGTAACAAGATTTTCGTAGATGAACCTACGAAAGGATCATTATCGAGAGACGAGGTCGCTTCGACCCCACTCTTCACTCGTGTCTACTTACCTTTGTTGCTTTGACGAGCCTTCGAGCTTGATCGTTCGACGCAAGTGAGAGACTTTCGTCTCTCGCCTCGCGAGCGCTCGTCAAAGGCCTTGTTAACTCTATTTTAGTGTCTTTCGACCAACCATGTAATAGTTAAAACTTTCAACAACGAATCT
Fungi	Ascomycota	Lecanoromycetes	Caliciales	Caliciaceae	Buellia	Buellia frigida	AAGTCGTAACAAGGTTTTCGTAAGTGAATTTGCGAAAGAATCATTATTGAGAGACGAGATCGCTTCGATCTCACTCTTCACTCGTGTCTACTTATCTTTGTTGCTTTGACGAGTTTTCGAGCTTGATCGTTCGACGCGGGTGAGAGGCTTTCGTCTCTCGTCTCGCGAGCGCTCGTCAAAGGTCTTGTTAACTTTGTTTTAGTGTCTTTCGAGCAATCATGTAATAGTTAAAACTTTCAACAACGAATCT
Fungi	Ascomycota	Lecanoromycetes	Caliciales	Caliciaceae	Buellia	Buellia frigida	AAGTCGTAACAAGATTTTCGTAGATAAATCTACGAAAAAATCATTATCGAGAGACGAGATCGCTTCGATCTCACTCTTCACTCGTACCTACTTATCTTTGTTGCTTTGACGAGTCTTCGAGCTTGATCGTTCGACGCGAGTGAGAGACTTTCGTCTCTCGTCTCGCGAGCGCTCGTCAAAGGTCTTGTTAACTTTGTTTTAGTGTCTTTCGAGCAATCATGTAATAGTTAAAACTTTCAACAACGAATCT
Fungi	Ascomycota	Lecanoromycetes	Caliciales	Caliciaceae	Buellia	Buellia frigida	AAGTCGTAACAAGATTTTCGTAAATGAATTTGCGAAAGAATCATTATCGAGAGACGAGATCGCTTCGATCTCACTCTTCACTCGTGTCTACTTATCTTTGTTGCTTTGACGAGTCTTCGGGCTTGATCGTTCGACGCGAGTGGAAGACTTTCGTCTCTCGTCTCGCGAGCGCTCGTCAAAGATTCTGTTAACTCTGTTTTAGTGTCTTTCGAGCAATCATGTAATAGTTAAAACTTTCAACAACGAATCT
Fungi	Ascomycota	Lecanoromycetes	Caliciales	Caliciaceae	Buellia	Buellia frigida	AAGTCGTAACAAGATTTTCGTAGATGAATTTGCGAAAGAATCATTATCGAGAGACGAGATCGCTTCGACTTCACTCTTCACTCGTGTCTACTTATCTTTGTTGCTTTGACGAGTCTTCGAGCTTGATCGTTCGACGCGAGTGAAAGACTTTCGTCTCTCGTCTTGCGAGCGCTCGTCAAAGACTCTGTTAACTTTGTTTTAGTGTCTTTCGAGCAATCATGTAATAGTTAAAACTTTCAACAACGAATTT
Fungi	Ascomycota	Eurotiomycetes	Verrucariales	Verrucariaceae	Bagliettoa		AAGTCGTAACAAGGTTTCCGTAGGTGAACCTGCGGAAGGATCATTACCGAGTTAGGGTCCTCTGGGCTCGATCTCCAACCCTGTGTCTAAATAACCACACGTTGCTTTGGCGGGCCCGCCTGTAATGGGCCGCCGGGGGTGCCTTCGGCCCCCTGGTCAGCGCCTGCCAGTAGCCATCTCAAACTCTTCTTAATCGTGACGTCTGAGTAAAAATTATAAATTAAACAAAACTTTCAACAACGGATCTCTT
Fungi	Ascomycota	Lecanoromycetes	Caliciales	Caliciaceae	Buellia	Buellia frigida	AAGTCGTAACAAGGTTTCCGTAGATGAACCTGCGAAAGAATCATTATCGAGAGACGAGGTCGCTTCGGTTCCACTTTTCATCCGTGTCTATTTATCTTTGTTGCTTTGGCGGGTTTTCGAGCTTGATCGTTCAACGCGGGTGGGAGGCTTTCGTCTCTCGCCTCGCGAGCGCTCGTCAAAGACTTTGTTAACTCTGTTTTAGTGTCTTTCGAGCAACCATGTAATAGTTAAAACTTTCAACAACGGATCT
Fungi	Ascomycota	Lecanoromycetes	Caliciales	Caliciaceae	Buellia	Buellia frigida	AAGTCGTAACAAGGTTTCCGTAGGTGAACCTGCGGAAGGATCATTACCGAGAGACGAGGTCGCTTCGGCCCCACTCTTCACCCGTGTCTACTTACCTTTGTTGCTTTGACGAGCCTTCGGGCTTGACCGTTCGACGCGGGTGGGAGACTTTCGCCTCTCGCCTCGCGAGCGCCCGCCAAAGGCCCTGTTAACTCTGTTTTAGTGTCTTCCGAGCAACCATGTAATAGTTAAAACTTTCAACAACGGATCT
Fungi	Ascomycota	Lecanoromycetes	Caliciales	Caliciaceae	Buellia	Buellia frigida	AAGTCGTAACAAGGTTTCCGTAGGTGAACCTGCGAAAGAATCATTACCGAGAGACGGGGTCGCTTCGGCCCCACACTCTTCACCCGTGTCTACTTACCTTTGTTGCTTTGGCGGGCCTTCGGGCTTGACCGTTCGACGCGGGTGGGAGGCTTTCGCCTCTCGCCTCGCGAGCGCCCGCCAAAGGCCCTGTTAACTCTGTTTTAGTGTCTTCCGAGCAACCATGTAATAGTTAAAACTTTCAACAACGGAT
Fungi	Ascomycota	Lecanoromycetes	Caliciales	Caliciaceae	Buellia	Buellia frigida	AAGTCGTAACAAGATTTTCGTAGATGAATCTACGAAAAAATCATTATCGAGAGACGAAGTCGCTTCGACCCCACTCTTCACTCGTGTCTACTTATCTTTGTTGCTTTGACGAGCCTTCGAGCTTAATCGTTCGACGCGAGTGAGAGACTTTCGTCTCTCGTCTCGCGAGCGCTCGCCAAAGACCTTGTTAACTCTATTTTAGTGTCTTTCGAGCAATCATGTAATAGTTAAAACTTTCAACAACGAATCT
Fungi	Ascomycota	Lecanoromycetes	Caliciales	Caliciaceae	Buellia	Buellia frigida	AAGTCGTAACAAGGTTTTCGTAGATGAACCTGCGGAAGGATCATTATCGAGAGACGGGGTCGCTTCGGCCCCACTCTTCACCCGTGTCTACTTATCTTTGTTGCTTTGGCGGGCCTTCGGGCCTGACCGTTCGACGCGGGTGGGAGGCTTTCGCCTCTCGCCTCGCGAGCGCTCGCCAAAGACCCTGTTAACTCTGTTTTAGTGTCTTCCGAGCAATCATGTAATAGTTAAAACTTTCAACAATGGATCT
Fungi	Ascomycota	Lecanoromycetes	Caliciales	Caliciaceae	Buellia	Buellia frigida	AAGTCGTAACAAGGTTTCCGTAGGTGAACCTGCGAAAGAATCATTACCGAGAGACGGGGTCGCTTCGGCCCCACACTCTTCACCCGTGTCTACTTACCTTTGTTGCTTTGGCGGGCCTTCGGGCTTGACCGTTCGACGCGGGTGGGAGGCTTTCGCCTCTCGCCTCGCGAGCGCCCGCCAAAGGCCCTGTTAACTCTGTTTTAGTGTCTTCCGAGCAACCATGTAATATTTAAAACTTTCAACAACGGAT
Fungi	Ascomycota	Lecanoromycetes	Teloschistales	Teloschistaceae			AAGTCGTAACAAGGTTTCCGTAGGTGAACCTGCGGAAGGATCATTATCGAGAGGGGGGCTCCATGCCCCGGGGCTCTGTCCCCGTACCTTTTCACCCTGTGTGTATTTTCCCCCCGTTGCTTTGGCGGGCCCCGGGTCTTCCCCCGGCGTTGGCCCCCTCGCGGGGTTCGCGAGCGCCCGCCGAAGGCTCATCGAAACTCTGTTGATCAGTGCAGTCTGAGCGTACGAACAATAAATCAAAACTTTCAAC
Fungi	Ascomycota	Lecanoromycetes	Caliciales	Caliciaceae	Buellia	Buellia frigida	AAGTCGTAACAAGGTTTTCGTAGGTGAACCTACGAAAGGATCATTATCGAGAGACGAGGTCGCTTCGGCCCCACACTCTTCACCCGTGTCTACTTACCTTTGTTGCTTTGGTGGGCCTTCGGGCTTGATCGTTCGACGCGGGTGGGAGACTTTCGCCTCTCGCCTCGCGAGCGCTCGCCAAAGGCCTTGTTAACTCTGTTTTAGTGTCTTTCGAGCAATCATGTAATATTTAAAACTTTCAACAACGAAT
Fungi	Ascomycota	Lecanoromycetes	Caliciales	Caliciaceae	Buellia	Buellia frigida	AAGTCGTAACAAGGTTTTCGTAGGTGAATCTACGAAAGAATCATTATCGAGAGATGGGGTCGCTTCGACCCCACTCTTCACTCGTATCTACTTACCTTTGTTGCTTTGACGAGCCTTCGAGCATGATCGTTCGACGCGGGTGGGAGGCTTTCGCCTCTCGCCTCGCGAGCGCTCGTCAAAGGCCCTGTTAACTCTATTTTAGTGTCTTCCGAGCAATCATGTAATAGTTAAAACTTTCAACAACGAATCT
Fungi	Ascomycota	Lecanoromycetes	Caliciales	Caliciaceae	Buellia	Buellia frigida	AAGTCGTAACAAGATTTTCGTAGATGAATCTACAAAAGAATCATTATCGAGAGACGAGATCGCTTCGACTTCACTCTTCACTCGTGTCTACTTATCTTTGTTGCTTTGACGAGTCTTCGAGCGCGATCGTTCGACGCGAGTGAGAGACTTTCGTCTCTCGCCTCGCGAGCGCTCGTCAAAGACCCTGTTAACTCTGTTTTAGTGTTTTTCGAGCAATCATGTAATAGTTAAAACTTTCAACAACGAATCT
Fungi	Ascomycota	Lecanoromycetes	Caliciales	Caliciaceae	Buellia	Buellia frigida	AAGTCGTAACAAGGTTTCCGTAGGTGAACCTGCGAAAGAATCATTATCGAGAGACGAGGTCGCTTCGACCCCACTCTTCACTCGTGTCTACTTACCTTTGTTGCTTTGACGAGCCTTCGGGCTTGACCGTTCGACGCGGGTGGGAGGCTTTCGTCTCTCGCCTCGCGAGCGCCCGCCAAAGGCTTTGTTAACTCTGTTTTAGTGTCTTCCGAGCAACCATGTAATAGTTAAAACTTTCAACAACGAATCT
Fungi	Ascomycota	Lecanoromycetes	Lecanorales	Lecanoraceae	Lecanora	Lecanora physciella	AAGTCGTAACAAGGTTTCCGTAGGTGAACCTGCGGAAGGATCATTACCGAGAGCGGGGCTAACCCCCCAAACTCCGCCGCCGAAAGGGGTACTCTCCACCCTATGTATACATATACCACTCTCGCTTTGGCGGGCTGAAGGCTCTTGCCCTACGCCCGCCAGTGGCTCAAAAAATTCTGTTTATCAGTGATGTCCGAGTAAAAACCTAATAGTTTAAAACTTTCAACAACGGATCTCTTGGTTCTG
Fungi	Ascomycota	Lecanoromycetes	Caliciales	Caliciaceae	Buellia	Buellia frigida	AAGTCGTAACAAGGTTTCCGTAGGTGAACCTGCGGAAGGATCATTACCGAGAGACGGGGTCGCTTCGGCCCCACTCTTCACCCGTGTCTACTTACCTTCGTTGCTTTGGCGGGCCTTCGGGCTTGACCGTTCGACGCGGGTGGGAGGCTTTCGCCTCTCGCCTCGCGAGCGCCCGCCAAAGGCCCTGTTAACTCTGTTTTAGTGTCTTCCGAGCAACCATGTAATAGTTAAAACTTTCAACAACGGATCT
Fungi	Ascomycota	Lecanoromycetes	Caliciales	Caliciaceae	Buellia	Buellia frigida	AAGTCGTAACAAGATTTTCGTAGATGAACTTGCGAAAGAATCATTATCGAGAGACGAGATCGCTTCGATCTCACTCTTCACTCGTGTTTACTTATCTTTGTTGCTTTGACGAGCCTTCGAGCTTGATCGTTCGACGCGAGTGGGAGACTTTCGTCTCTCGTCTCGCGAGCGTTCGTCAAAGATCTTGTTAACTCTATTTTAGTGTCTTTCGAGCAATCATGTAATAGTTAAAACTTTCAACAATGAATTT
Fungi	Ascomycota	Lecanoromycetes	Caliciales	Caliciaceae	Buellia	Buellia frigida	AAGTCGTAACAAGGTTTCCGTAGGTGAACCTGCGGAAGGATCATTATCGAGAGACGGGGTCGCTTCGGCCCCACTCTTCACCCGTGTCTACTTACCTTTGTTGCTTTGGCGGGCCTTCGGGCTTGACCGTTCGACGCGGGTGGGAGGCTTTCGCCTCTCGCCTCGCGAGCGCCCGCCAAAGGCCCTGTTAACTCTGTTTTAGTGTCTTCCGAGCAACCATGTAATAGTTAAAACTTTCAACAACGGATCT
Fungi	Ascomycota	Lecanoromycetes	Caliciales	Caliciaceae	Buellia	Buellia frigida	AAGTCGTAACAAGATTTTCGTAGATGAATTTGCGAAAGAATCATTATCGAGAGACGAGGTCGCTTCGACTTCACTCTTCATTCGTGTCTACTTATCTTTGTTGCTTTGACGAGTCTTCGAGCTTGATCGTTCGACGCGAGTGAGAGACTTTCGTCTCTCGTCTCGCGAGCGCTCGTCAAAGACTTTGTTAACTCTGTTTTAGTGTCTTTCGAGCAATCATGTAATAGTTAAAACTTTCAATAACGAATCT
Fungi	Ascomycota	Lecanoromycetes	Umbilicariales	Umbilicariaceae	Umbilicaria	Umbilicaria decussata	AAGTCGTAACAAGGTTTCCGTAGGTGAACCTGCGGAAGGATCATTACTGAGATAGGGTCCTCCGGGCCCGAACCTCCAACCCTTTGCGTACCTTACCTTTGTTGCTTTGGCGGGCCCGCTGGGGAAACCCACCGCCGGCGTCGAGCCGGTGAGCGCCCGCCGGAGGCCCTCAAAACTCCGTCTTGTCAGTGTCGTCTGAGTACTATACAATAGCTAAAACTTTCAACAACGGATCTCTTGGTTCTG
Fungi	Ascomycota	Lecanoromycetes	Caliciales	Caliciaceae	Buellia		AAGTCGTAACAAGGTTTCCGTAGGTGTCACGACCCGCCCGGTTCGCCTACATCGCCTCGGAGCGACTATAAAGAAAGGTTTAGTCGGGCGCTCTTGCGTCCGGCCACGCGGCTATTCTGCCCTGGGAGCAAACCAATCTCTTCGGAGGCTCGGGTGTAACCAGCAGCCCATACCTCTCTGGCGGTACTGGGTTCACAGATCAAATGCCTGCGGCCACGCCTTAGTGGTTCTTATATGACCGACCTCCGCC
Fungi	Ascomycota	Lecanoromycetes	Caliciales	Caliciaceae	Buellia		AAGTCGTAACAAGGTTTCCGTAGGTGAACCTGCGGAAGGATCATTACCGAGAGACGGGGTCGCTTCGGCCCCACTCTTCACCCGTGTCTATTTACCTTTGTTGCTTTGGCGGGCCTTCGGGCTTGATCGTTTGGCGCTGGTTGGGGGGCGTTGGCCTCTCGCCCAGCGAGTGCCTGCCAAAGACCTTGTTAACTCCGTTCTTAATGTCCTCTGAGCCACCATATAATAGTTAAAACTTTCAACAACGGAT
Fungi	Ascomycota	Lecanoromycetes	Caliciales	Caliciaceae	Buellia	Buellia frigida	AAGTCGTAACAAGGTTTCCGTAGGTGAACCTGCGGAAGGATCATTACCGAGAGACGGGGTCGCTTCGGCCCCACTCTTCACCCGTGTCTACTTACCTTTGTTGCTTTGGCGGGCCTTCGGGCTTGATCGTTCGACGCGGGTGGGAGGCTTTCGCCTCTCGCCTCGCGAGCGCTCGCCAAAGGCCTTGTTAACTCTGTTTTAGTGTCTTCCGAGCAACCATGTAATAGTTAAAACTTTCAACAACGGATCT
Fungi	Ascomycota	Lecanoromycetes	Caliciales	Caliciaceae	Dimelaena	Dimelaena oreina	AAGTCGTAACAAGGTTTTCGTAGGTGAATTTGCGGAAGGATCATTATCGAGAGACGGAGTCTAACCGGCCCCACTCTTCACTCGTGTATACCTACCCTTTGTTGCTTTGGCGGGCGGTCGGTCTTTACCGCCCGACGTCGGTCGGAAGGCTCGCGCCTTCCACTCACCGAACGCCCGCCAGAGGTCTCCAAAACCCGTCCATTTGTGTTCGAGCGAGTGAAGCAAATAATTAAAAACTTTCAATAACGGA
Fungi	Ascomycota	Lecanoromycetes	Caliciales	Caliciaceae	Buellia	Buellia frigida	AAGTCGTAACAAGGTTTCCGTAGGTGAACCTGCGGAAGGATCATTATCGAGAGACGGGGTCGCTTCGGCCCCACTCTTCACTCGTGTCTACTTACCTTTGTTGCTTTGGCGGGCCTTCGGGCTTGACCGTTCGACGCGGGTGGGAGGCTTTCGTCTCTCGCCTCGCGAGCGCCCGCCAAAGGCTTTGTTAACTTTGTTTTAGTGTCTTCCGAGCAATCATGTAATAGTTAAAACTTTCAACAACGGATCT
Fungi	Ascomycota	Lecanoromycetes	Caliciales	Caliciaceae	Buellia	Buellia frigida	AAGTCGTAACAAGGTTTCCGTAGGTGAACCTGCGGAAGGATCATTACCGAGAGACGGGGTCGCTTCGGCCCCACTCTTCACCCGTGTCTACTTACCTGTGTTGCTTTGGCGGGCCCTCGGGCTTGACCGTTCGACGCGGGTGGGAGGCTTTCGCCTCTCGCCTCGCGAGCGCCCGCCAAAGGCCCTGTTAACTCTGTTTTAGTGTCTTCCGAGCAACCATGTAATAGTTAAAACTTTCAACAACGGATCT
Fungi	Ascomycota	Lecanoromycetes	Caliciales	Caliciaceae	Buellia	Buellia frigida	AAGTCGTAACAAGATTTTCGTAGATGAACTTGCGAAAGAATCATTATCGAGAGACGAGATCGCTTCGATCTCACTTTTCATTCGTGTCTACTTATCTTTGTTGCTTTGACGAGCCTTCGAGCTTGATCGTTCGACGCGGGTAGAAGGCTTTCGCCTCTCGTCTCGCGAGCGCTCGTCAAAGATTCTGTTAACTTTGTTTTAGTGTCTTTCGAGCAATCATGTAATAATTAAAACTTTCAACAATGAATCT
Fungi	Ascomycota	Lecanoromycetes	Caliciales	Caliciaceae	Buellia	Buellia frigida	AAGTCGTAACAAGATTTTCGTAGATGAATTTGCGAAAGAATCATTATCGAGAGACGAGGTCGCTTCGATTTCACTCTTCACTCGTGTCTACTTATCTTTGTTGCTTTGGCGAGTTTTCGAGCTTGATCGTTCGACGCGAGTGAGAGACTTTCGTCTCTCGTCTCGCGAGCGCTCGTCAAAGACTTTGTTAACTTTGTTTTAGTGTCTTTCGAGCAATCATGTAATAGTTAAAACTTTCAACAACGAATCT
Fungi	Ascomycota	Lecanoromycetes	Caliciales	Caliciaceae	Buellia	Buellia frigida	AAGTCGTAACAAGATTTTCGTAGATGAATCTACGAAAGAATTATTATCGAGAGACGAAATCGTTTCGATCTCACTCTTCACTCGTATCTACTTATCTTTGTTGCTTTGACGAGTCTTCGAGCTTGATCGTTCGACGCGAGTGAGAGACTTTCATCTCTCGTTTCGCGAGCGTTCATCAAAGATCTTGTTAACTTTGTTTTAATGTCTTTCGAACAATCATGTAATAATTAAAACTTTCAATAACGAATTT
Fungi	Ascomycota	Lecanoromycetes					AAGTCGTAACAAGGTTTCCGTAGGTGAACCTGCGGAAGGATCATTATCGAGAGACGGAGTCTAACCGGCCCCACTCTTCATTCGTGTATACCTACCCTTTGTTGCTTTGGCGGGCGGTCGGTCTTTACCGCCCGACGTCGGTCGGAAGGCTCGCGCCTTCCACTCACCGAACGCCCGCCAGAGGCCCCCAAAACCCGTTCATCTGTGTCCGAGCGAGTGAAGCAAATAGTTAAAAACTTTCAACAACGGA
Fungi	Ascomycota	Lecanoromycetes	Caliciales				AAGTCGTAACAAGGTTTCCGTAGGTGAACCTGCGGAAGGATCATTATCGAGAGACGGAGTCTAACCGGCCCCACTCTTCACCCGTGTATACCTACCCTTTGTTGCTTTGGCGGGCGGTCGGTCTTTACCGCCCGACGTCGGTCGGAAGGCTCGCGCCTTCCACTCACCGAACGCCCGCCAGAGGCCCCCAAAAGCCGTCCATCTGTGTCCGAGCGAGTGAAGCAAATAGTTAAAAACTTTCAACAACGGA
Fungi	Ascomycota	Lecanoromycetes	Caliciales	Caliciaceae	Buellia	Buellia frigida	AAGTCGTAACAAGGTTTCCGTAGGTGAACCTGCGGAAGGATCATTACCGAGAGACGGGGTCGCTTCGGCCCCACTCTTCACCCGTGTCTACTTACCTTTGTTGCTTTGGCGGGCCTTCGGGCTTGACCGTTCGACGCGGGTGGGAGGCTTTCGCCTCTCGCCTCGCGAGCGCCCGCCAAAGGTCCTGTTACCTCTGTTTTAGTGTCTTCCGAGCAACCATGTAATAGTTAAAACTTTCAACAACGGATCT
Fungi	Ascomycota	Lecanoromycetes	Lecanorales	Catillariaceae	Austrolecia	Austrolecia antarctica	AAGTCGTAACAAGGTTTCCGTAGGTGAACCTGCGGAAGGATCATTAATGAGAGAGGGGCTTCGCGCTCCCGGGGGCTCCGGCCCCCAACTCTTCACCCTCTGTTTACCTACCTTTGTTGCTTTGGCGCGCCCTGGGGTTCCGCCCCACGCCGGCCCCAGGCCTTCGGCTTGGGCTGGTGAGAGCCCGTCAGAGGCCCATTCCAACCCTTATATCAGTGATGTCCGAGTACAATCTTAATAGATAAAACTT
Fungi	Ascomycota	Lecanoromycetes	Acarosporales	Acarosporaceae	Pleopsidium	Pleopsidium chlorophanum	AAGTCGTAACAAGGTTTCCGTAGGTGAACCTGCGGAAGGATCATTACAGAGTTAGGGTCTTCCGGGCCCGATCTCCAACCCTATGTCTACCTACCTTTGTTCTTTGGCGGGCCCGCTGGGGGAGACCCACCGGTGGCTCCGGCTGCCGAGCGCCCGTCAGAGACCCATCGAACCCTGTTAATCATGTAGTCTGAGTACCAATACAATAGTTAAAACTTTCAACAACGGATCTCTTGGTTCTG
Fungi	Ascomycota	Lecanoromycetes	Caliciales	Caliciaceae	Buellia	Buellia frigida	AAGTCGTAACAAGGTTTCCGTAGGTGAATCTGCGGAAGGATCATTATCGAGAGACGAGGTCGCTTCGGCCCCACTCTTCACCCGTGTCTACTTATCTTTGTTGCTTTGGCGGGCCTTCGGGCTTGATCGTTCGACGCGGGTGGGAGGCTTTCGCCTCTCGCCTCGCGAGCGCCCGCCAAAGGCTCTGTTAACTCTGTTTTAGTGTCTTCCGAGCAATCATGTAATAGTTAAAACTTTCAACAACGGATCT
Fungi	Ascomycota	Lecanoromycetes	Teloschistales				AAGTCGTAACAAGGTTTCCGTAGGTGAACCTGCGGAAGGATCATTACCGAGATAGGGTTTCTTCGGAGCCCGACCTCCAACCCATTGTCTACCATACCTCTGTTGCCTCGGCGGGCCGCCGGCGCCTTTACGGGCGTCGCCGTTGGTCTTTACGGGCTTTCGAGCGCCCGCCGCAGGACTTATAAACTCTTTTTTAAAGTAGTATTCTGAGTGGGAATTTAATAACTTCAAAACTTTCAACAACGGATCT
Fungi	Ascomycota	Lecanoromycetes	Caliciales	Caliciaceae	Buellia	Buellia frigida	AAGTCGTAACAAGGTTTCCGTAGGTGAACCTGCGGAAGGATCATTACCGAGAAACGGGGTCGCTTGGGCCCCACTCTTCACCCGTGTCTACTTACCTTTGTTGCTTTGGCGGGCCTTCGGGCTTGACCGTTCGACGCGGGTGGGAGGCTTTCGCCTCTCGCCTCGCGAGCGCCCGCCAAAGGCCCTGTTAACTCTGTTTTAGTGTCTTCCGAGCAACCATGTAATAGTTAAAACTTTCAACAACGGATCT
Fungi	Ascomycota	Lecanoromycetes	Lecanorales	Lecanoraceae	Lecanora		AAGTCGTAACAAGGTTTCCGTAGGTGAACCTGCGGAAGGATCATTACTGAGAGGGGTTCTCGGACCCCGGGGGCCCCGGCCCCCAACTCATCACCCTGTGCATACCTACCTTTGTTCCTTTGGCGGGCCTTGGAGCCTGCTCCATGGTGGCTTCGGGCTTCACTGTCCGGCCGTCCCGCGCCCGTCAGAGACCTATCCAACCTCTTTTATCCGTATCGTCCGAGTCAAACCACAATTGTAAAAAACTTTC
Fungi	Ascomycota	Lecanoromycetes	Caliciales	Caliciaceae	Buellia	Buellia frigida	AAGTCGTAACAAGATTTTCGTAAATGAATTTGCGAAAGAATCATTATCGAGAGACGAAATCGCTTCGATTTCACTCTTCACTCGTGTCTACTTATCTTTGTTGCTTTGACGAATCTTCGAGCTTAATCGTTCGATGCGAGTGAGAGGCTTTCGTCTCTCGTCTCGCGAGCGCTCGTCAAAGACTTTGTTAACTTTGTTTTAGTGTCTTTCGAGCAATCATGTAATAGTTAAAACTTTCAACAACGAATCT
Fungi	Ascomycota	Lecanoromycetes	Caliciales	Caliciaceae	Buellia	Buellia frigida	AAGTCGTAACAAGGTTTTCGTAGATGAACCTACGAAAGAATCATTATCGAGAGACGAGATCGCTTCGACCCCACTCTTCACCCGTGTCTACTTATCTTTGTTGCTTTGACGAGCCTTCGAACTTGATCGTTCGACGCGAGTGGGAGGCTTTCGTCTCTCGCCTCGCGAGCGCTCGCCAAAGACTTTGTTAACTCTGTTTTAGTGTCTTTCGAGCAATTATGTAATAGTTAAAACTTTCAACAACGAATCT
Fungi	Ascomycota	Lecanoromycetes	Caliciales	Caliciaceae	Buellia	Buellia frigida	AAGTCGTAACAAGGTTTGCGTAGATGAATCTGCGAAAGGATCATTATCGAGAGACGAGGTCGCTTCGGCCCCACTCTTCACTCGTGTCTACTTACCTTTGTTGCTTTGACGAGCCTTCGAGCTTGATCGTTCGACGCGGGTGGGAGGCTTTCGCCTGTCGCCTCGCGAGCGCCCGCCAAAGGCCCTGTTAACTCTGTTTTAGTGTCTTCCGAGCAACCATGTAATAGTTAAAACTTTCAACAACGGATCT
Fungi	Ascomycota	Lecanoromycetes	Caliciales	Caliciaceae	Buellia	Buellia frigida	AAGTCGTAACAAGGTTTTCGTAGGTGAATCTGCGAAAGGATCATTATCGAGAGACGAGGTCGCTTCGGCCTCACTCTTCACTCGTGTCTACTTATCTTTGTTGCTTTGGCGGGCCTTCGGGCTTAATCGTTCGACGCGGGTGGGAGGCTTTCGCCTCTCGCCTCGCGAGCGCCCGCCAAAGGCCCTGTTAACTCTGTTTTAGTGTCTTCCGAGCAACCATGTAATAGTTAAAACTTTCAACAACGGATCT
Fungi	Ascomycota	Lecanoromycetes	Teloschistales	Teloschistaceae	Xanthoria	Xanthoria elegans	CTTGTTCCTTTCTCTTCCTTCCCCTTCTTCCCCCTTTTTCCGTAGGTGAACCTGCGGAAGGATCATTACTCCGAGAGGGATGTACGCTTCCAGCCGAGTCCCGGGGGGCTGCGCCCCTCACCTCTTCCACCCTGTGTCTACCAACCGCTGTTGCTTCGGCGAGCGTCGGGGCGTCCGCGCCCCGGCCCCGGCTTCGGTCGGTGAGCTCTCGCAGAGGCCTATCTTTATTCTGTTTTGCAGTGACGTCCGA
Fungi	Ascomycota	Lecanoromycetes	Acarosporales	Acarosporaceae	Acarospora		AAGTCGTAACAAGGTTTCCGTAGGTGAACCTGCGGAAGGATCATTACCGAGATAGGGTTTCTTCGGAGCCCGACCTCCAACCCTATGTGTACCTACCTTTGTTGCTTTGGCGGGCCCGTTGGGTGACCCACCGGTGGCCTCTGGCTCCCGAGTGCCCGTCAGAGACCCATCAAAACCCGTTAATTGTGTCGTCTGAGTACCACTTTAATAATTAAAACTTTCAACAACGGATCTCTTGGTTCTG
Fungi	Ascomycota	Lecanoromycetes	Caliciales				AAGTCGTAACAAGGTTTCCGTAGGTGAACCTGCGAAAGGATCATTATCGAGAGACGGAGTCTAACCGGCCCCACTCTTCACCCGTGTATACCTACCCTTTGTTGCTTTGGCGGGCGGTCGGTCTTTACCGCCCGACGTCGGTCGGAAGGCTCGCGCCTTCCACTCACCGAACGCCCGCCAAAGACCTTCAAAAGCCGTCCATCTGTGTCCGAGCGAGTGAAGTAAATAGTTAAAAACTTTCAACAACGGA
Fungi	Ascomycota	Lecanoromycetes	Caliciales	Caliciaceae	Buellia	Buellia frigida	AAGTCGTAACAAGATTTTCGTAAGTGAACTTGCGAAAGAATCATTATCGAGAGACGAGATCGCTTCGATCTCACTCTTCACTCGTGTCTACTTATCTTTGTTGCTTTGACGAGTCTTCGAGCTTGATCGTTTGATGCGAGTGAAAGACTTTCGCCTCTCGTCTCGCGAGCGCTCGTCAAAGATCTTGTTAACTTTGTTTTAGTGTCTTTCGAGCAATCATGTAATAGTTAAAACTTTCAACAACGAATCT
Fungi	Ascomycota	Lecanoromycetes	Caliciales	Caliciaceae	Buellia	Buellia frigida	AAGTCGTAACAAGATTTTCGTAGATGAATCTACGAAAGAATCATTATCGAGAGACGAGGTCGCTTCGACCCCATTCTTCACTCGTGTCTACTTACCTTTGTTGCTTTGGCGAGTCTTCGAACTTGATCGTTCGACGCGAGTGAGAGACTTTCGTCTCTCGCCTCGCGAGCGCTCGTCAAAGGCCTTGTTAACTTTGTTTTAATGTCTTTCGAGCAATCATGTAATAGTTAAAACTTTCAACAACGAATCT
Fungi	Ascomycota	Lecanoromycetes					AAGTCGTAACAAGGTTTCCGTAGGTGAACCTGCGGAAGAATCATTATCGAGAGACGGAGTCTAACCGGCCCCACTCTTCACCCGTGTATACCTACCCTTTGTTGCTTTGGCGGGCGGTCGGTCTTTACCGTCCGACGTCGGTCGGAAGGCTCGCGCCTTCCACTCACCGAACGCCCGTCAGAGGCTCTCAAAAGCCGTCCATCTGTGTCCGAGCGAGTGAAGCAAATAGTTAAAAACTTTCAACAACGGA
Fungi	Ascomycota	Lecanoromycetes	Caliciales	Caliciaceae	Buellia	Buellia frigida	CTTTTTCCTTTCTCTTCCTTCCCCGTCGTCCCCCGGTTTCCGTAGGTGAACCTGCGGAAGGATCATTACCGAGAGCCGGGGTCGCTTCGGCCCCACTCTTCACCCGTGTCTACTTACCTTTGTTGCTTTGGCGGGCCTTCGGGCTTGACCGTTCGACGCGGGTGGGAGGCTTTCGCCTCTCGCCTCGCGAGCGCCCGCCAAAGGCCCTGTTAACTCTGTTTTAGTGTCTTCCGAGCAACCATGTAATAGT
Fungi	Ascomycota	Lecanoromycetes	Caliciales	Caliciaceae	Buellia	Buellia frigida	AAGTCGTAACAAGATTTTCATAAGTGAATCTACGAAAGAATCATTATCGAGAGACGAAATCGCTTCGACTTCACTCTTCACTCGTGTCTACTTATCTTTGTTGCTTTAACGAGTCTTCGAGCTTGATCGTTCGACGCGAGTGAGAGACTTTCGTCTCTCGTCTCGCAAGCGCTCGTCAAAGATCGTGTTAACTCTATTTTAGTGTCTTTCGAGCAATCATGTAATAGTTAAAACTTTCAACAACGAATCT
Fungi	Ascomycota	Lecanoromycetes	Caliciales	Caliciaceae	Buellia	Buellia frigida	AAGTCGTAACAAGGTTTCCGTAGGTGAACCTGCGGAAGGATCATTACCGAGAGACGGGGTCGCTTCGGCCCCACTCTTCACCCGTGTCTACTTACCTTTGTTGCTTTGGCGGGCCTTCGGGCTTGACCGTTCGACGCGGGTGGGAGGCTTTCGCCTCTCGCCTCGCGAGCGCCCGCCAAGGGCCCTGTTAACTCTGTTTTAGTGTCTTCCGAGCAACCATGTAATAGTTAAAACTTTCAACAACGGATCT
Fungi	Ascomycota	Lecanoromycetes	Caliciales	Caliciaceae	Buellia	Buellia frigida	AAGTCGTAACAAGGTTTTCGTAGGTGAACTTGCGGAAGGATCATTATCGAGAGACGGGGTCGCTTTGGCCCCACTCTTCACTCGTGTTTACTTACCTTTGTTGCTTTGGCGGGCCTTCGGGCTTGACCGTTCGACGCGGGTGGGAGGCTTTCGCCTCTCGTCTCGCGAGCGCTCGTCAAAGGCCTTGTTAACTCTGTTTTAGTGTCTTTCGAGCAATCATGTAATAGTTAAAACTTTCAACAATGGATCT
Fungi	Ascomycota	Lecanoromycetes	Teloschistales	Teloschistaceae			AAGTCGTAACAAGGTTTCCGTAGGTGAACCTGCGGAAGGATCATTATCGAGAGGGGGGCTCCATGCCCCGGGGCTCTGTCCCCGTACCTTTTCACCCTGTGTGTATTTTTCCCCCGTTGCTTTGGCGGGCCCCGGGTCTTCCCCCGGCGCTGGCTCCCTCGCGGGGTTCGCGAGCGCCCGCCGAAGGCTCTTCGAAACTCTGTTGATCAGTGCAGTCTGAGCGTACGAACAATAAATCAAAACTTTCAAC
Fungi	Ascomycota	Lecanoromycetes	Caliciales	Caliciaceae	Buellia	Buellia frigida	AAGTCGTAACAAGATTTTCGTAAATGAATTTGCGAAAGAATCATTATCGAGAGACGAGATCGCTTCGACTTCACTCTTCACTCGTGTTTACTTATCTTTGTTGCTTTGACGAATCTTCGAGCTTGATCGTTCGACGCGAGTGAGAGACTTTCGTCTCTCGTTTTGCGAGCGCTCGTCAAAGATCTTGTTAACTTTGTTTTAGTGTCTTTCGAGCAATCATGTAATAATTAAAACTTTCAACAACGAATCT
Fungi	Ascomycota	Lecanoromycetes	Caliciales	Caliciaceae	Buellia	Buellia frigida	AAGTCGTAACAAGGTTTTCGTAGGTGAATTTGCGAAAGGATCATTATCGAGAGACGAAGTCGCTTCGGCCCCACTCTTCACCCGTGTCTACTTATCTTTGTTGCTTTGGCGGGCCTTCGAGCTTGATCGTTCGACGCGGGTGGGAGGCTTTCGCCTCTCGCCTCGCGAGCGCTCGCCAAAGGTCGTGTTAACTCTGTTTTAGTGTCTTCCGAGCAACCATGTAATAGTTAAAACTTTCAACAACGGATCT
Fungi	Ascomycota	Lecanoromycetes	Caliciales	Caliciaceae	Buellia	Buellia frigida	AAGTCGTAACAAGATTTTCGTAGATGAACTTGCGAAAAAATCATTATCGAGAGACGAGATCGCTTCGATCTCACTTTTCATTCGTGTCTACTTATCTTTGTTGCTTTGACGAGCCTTCGAGCTTGATCGTTCGACGCGGGTAGAAGGCTTTCGCCTCTCGTCTCGCGAGCGCTCGTCAAAGATTCTGTTAACTTTGTTTTAGTGTCTTTCGAGCAATCATGTAATAATTAAAACTTTCAACAATGAATCT
Fungi	Ascomycota	Lecanoromycetes	Caliciales	Caliciaceae	Buellia	Buellia frigida	AAGTCGTAACAAGATTTTCGTAGATGAACTTGCGAAAGAATCATTATCGAGAGACGAGATCGCTTCGATTTCACTCTTCACTTGTGTCTACTTATCTTTGTTGCTTTGACGAATCTTTGAGCTTGATCGTTCGACGCGAGTGAGAGACTTTCGCCTCTCGCCTCGCGAGCGCTCGCCAAAGACCCTGTTAACTTTGTTTTAGTGTCTTCCAAGCAACCATGTAATAGTTAAAACTTTCAACAACGAATCT
Fungi	Ascomycota	Lecanoromycetes	Caliciales	Caliciaceae	Buellia	Buellia frigida	AAGTCGTAACAAGGTTTCCGTAGGTGAACCTGCGGAAGGATCATTACCGAGAGACGGGGTCGCTTCGGCCCCACTCTTCACCCGTGTCTACTTACCTTTGTTGCTTTGGCGGGCCTTCGGGCTTGATCGTTCGACGCGGGTGGGAGGCTTTCGCCTCTCGCCTCGCGAGCGCCCGCCAAAGACTCTGTTAACTCTGTTTTAGTGTCTTCCGAGCAACCATGTAATAGTTAAAACTTTCAACAACGGATCT
Fungi	Ascomycota	Lecanoromycetes	Caliciales	Caliciaceae	Buellia	Buellia frigida	AAGTCGTAACAAGATTTTCGTAGGTAAATTTGCGAAAGAATCATTATCGAGAGACGAAGTCGCTTCGATCTCACTCTTCACTCGTGTCTACTTATCTTTGTTGCTTTGGCGAGTCTTCGAGCTTGATCGTTCGACGCGAGTGAGAGGCTTTCGTCTCTCGTCTCGCGAGCGTTCGCCAAAGGTCTTGTTAACTTTGTTTTAGTGTCTTTCGAGCAATCATGTAATAGTTAAAACTTTCAACAACGAATCT
Fungi	Ascomycota	Lecanoromycetes	Teloschistales				AAGTCGTAACAAGGTTTCCGTAGGTGAACCTGCGGAAGGATCATTACCGAGATAGGGTTTCTTCGGAGCCCGACCTCCAACCCATTGTCTACCATACCTCTGTTGCCTCGGCGGGCCACCGGCGCCTTTACGGGCGTCGCCGTCGGTCTTTACGGGCTTTCGAGCGCCCGCCGCAGGACTTATAAACTCTTTTTTAAAGTAGTATTCTGAGTGGGAATTTAATAACTTCAAAACTTTCAACAACGGATCT
Fungi	Ascomycota	Eurotiomycetes	Verrucariales	Verrucariaceae	Bagliettoa		AAGTCGTAACAAGGTTTCCGTAGGTGAACCTGCGGAAGGATCATTACCGAGTTAGGGTCCTCTGGGCTCGATCTCCAACCCTGTGTCTAAATAACCACGTTGCTTTGGCGGGCCCGCCTGTCATGGGCCGCCGGGGGTGCCTTCGGCCCCCTGGTCCGCGCCTGCCAGTAGCCATCTCAAACTCTTCTTAATCGTGACGTCTGAGTAAAAATTATAAATTAAACAAAACTTTCAACAACGGATCTCTTGG
Fungi	Ascomycota	Lecanoromycetes	Caliciales	Caliciaceae	Buellia	Buellia frigida	AAGTCGTAACAAGATTTTCGTAGATGAATTTGCGAAAGAATCATTATCGAGAGACGAAATCGCTTCGATCTCACTCTTCACTCGTGTCTACTTATCTTTGTTGCTTTGACGAATCTTCGAATTTGATCGTTCGACGCGAATGAGAGACTTTCGTTTCTCATTTCGCGAGCGCTCGTCAAAGACTTTGTTAACTCTATTTTAGTGTCTTTTGAGCAATCATGTAATAATTAAAACTTTCAATAACGAATCT
Fungi	Ascomycota	Lecanoromycetes	Caliciales	Caliciaceae	Buellia	Buellia frigida	AAGTCGTAACAAGATTTTCGTAAATGAATTTGCGAAAGAATCATTATCGAGAGACGAGATCGCTTCGATCTCACTCTTCACTCGTGTCTACTTATCTTTGTTGCTTTGACGAGTCTTCGAACTTGATCGTTCGACGCGAGTGAGAGACTTTCGTCTCTCGTCTCGCGAGCGCTCGTCAAAGATCTTGTTAACTCTATTTTAGTGTCTTTCGAGCAATCATGTAATAGTTAAAACTTTCAACAACGAATCT
Fungi	Ascomycota	Lecanoromycetes	Caliciales				AAGTCGTAACAAGGTTTCCGTAGGTGAACCTGCGGAAGGATCATTATCGAGAGACGGAGTCTAACCGGCCCCACTCTTCACCCGTGTATACCTACCCTTTGTTGCTTTGGCGGGCGGTCGGTCTTTATCGCCCGACGTCGGTCGGAAGGCTCGCGCCTTCCATTCACCGAACGCCCGCCAGAGGCCCCCAAAAGCCGTCCATCTGTGTCCGAGCGAGTGAAGCAAATAGTTAAAAACTTTCAACAACGGA
Fungi	Ascomycota	Lecanoromycetes	Acarosporales	Acarosporaceae	Acarospora		AAGTCGTAACAAGGTTTCCGTAGGTGAACCTGCGGAAGGATCATTACAGAGTTAGGGTCTTTCCAGGCCCGACCTCCAACCCTATGTGTACCTACCTTTGTTGCTTTGGCGGGCCCGTCGGGTGACCCACCGGTGGCCTCTGGCTCCCGAGTGCCCGTCAGAGACCCATCAAAACCCGTTAATTGTGTCGTCTGAGTACCACTTTAATAATTAAAACTTTCAACAACGGATCTCTTGGTTCTG
Fungi	Ascomycota	Lecanoromycetes	Caliciales	Caliciaceae	Buellia	Buellia frigida	AAGTCGTAACAAGGTTTTCGTAGGTGAATTTGCGAAAGGATCATTATCGAGAGACGAGGTCGCTTCGACTCCACTCTTCACTCGTGTCTACTTACCTTTGTTGCTTTAGTGGGCCTTCGAGCTTGATCGTTCGATGCGAGTGGGAGACTTTCGTCTCTCGTCTCGCGAGCGCTCGCCAAAGGCTTTGTTAACTCTATTTTAGTGTCTTTCGAGCAATCATGTAATAGTTAAAACTTTCAACAACGAATCT
Fungi	Ascomycota	Lecanoromycetes	Caliciales				AAGTCGTAACAAGGTTTCCGTAGGTGAACCTGCGGAAGGATCATTATCGAGAGACGGAGTCTAACCGGCCCCACTCTTCACCCGTGTATACCTACCCTTTATTGCTTTGGCGGGCGGTCGGTCTTTACCGCCCGACGTCGGTCGGAAGGCTCGCGCCTTCCACTCACCGAACGCCCGCCAGAGGCCCCCAAAAGCCGTCCATCTGTGTCCGAGCGAGTGAAGCAAATAGTTAAAAACTTTCAACAACGGA
Fungi	Ascomycota	Lecanoromycetes	Caliciales	Caliciaceae	Buellia	Buellia frigida	AAGTCGTAACAAGATTTTCGTAAATGAATCTACGAAAGAATCATTATCGAAAGACGAAATCGCTTCGATCTCACTCTTCACTCGTGTCTACTTATCTTTGTTACTTTGACGAGTCTTCGAGCTTGATCGTTCGACGCGAGTGAGAGACTTTCGTCTCTCGTCTTGCGAGCGCTCGTCAAAGATTTTGTTAACTCTATTTTAGTGTCTTTCGAGCAATTATGTAATAGTTAAAACTTTCAACAACAAATCT
Fungi	Ascomycota	Lecanoromycetes	Caliciales	Caliciaceae	Buellia	Buellia frigida	AAGTCGTAACAAGGTTTTCGTAGGTGAACCTGCGGAAGGATCATTATCGAGAGACGGGGTCGCTTCGGCCTCACTCTTCACTCGTGTCTACTTATCTTTGTTGCTTTGGCGGGCCTTCGGGCTTGATCGTTCGACGCGGGTGGGAGGCTTTCGCCTCTCGTCTCGCGAGCGCTCGTCAAAGGCCTTGTTAACTCTGTTTTAGTGTCTTCCGAGCAACCATGTAATAGTTAAAACTTTCAACAACGGATCT
Fungi	Ascomycota	Lecanoromycetes	Teloschistales	Teloschistaceae	Calogaya	Calogaya pusilla	AAGTCGTAACAAGGTTTCCGTAGGTGAACCTGCGGAAGGATCATTACCGAGAGGGACATGCGCCTCGCGGCCATGTCCCGGGGGGTTCCGCCCCCATCTCTTCAACCCTTGCCTATCTACCTCTGTTGCTTCGGCGAGCGCTCGGGTGCCATTGCGCCCGGGCCCCGGCTTCGGTCGGTGCGCTCTCGCCGGAGGCCATATTGAACCTGTCTGTAGTGATGTCTGAGTGTACCGATTAAAATCAAAACTT
Fungi	Ascomycota	Lecanoromycetes	Lecanorales	Catillariaceae	Austrolecia	Austrolecia antarctica	AAGTCGTAACAAGGTTTCCGTAGGTGAACCTGCGGAAGGATCATTAATGAGAGAGGGGCTTCGCGCTCCCGGGGGCTCCGGCCCCCAACTCTTCACCCTCTGTCTACCTACCTTTGTTGCTTTGGCGCGCCCTGGGGTTCCGCCCCACGCCGGCCTCAGGCCTTCGGCTTGGGCTGGTGAGAGCCCGTCAGAGGCCCATTCTAATCCTTATATCAGTGATGTCCGAGTACAATTTTAATAAATAAAACTT
Fungi	Ascomycota	Lecanoromycetes	Caliciales	Caliciaceae	Buellia	Buellia frigida	AAGTCGTAACAAGATTTTCGTAGATGAATCTACGAAAGAATCATTATCGAGAGACGAAATCGCTTCGATCTCACTCTTCACTCGTATCTACTTATCTTTGTTGCTTTGACGAGTCTTCGAGCTTGATCGTTCGACGCGAGTAAGAGACTTTCGTCTCTCGTCTCGCGAGCGCTCGTCAAAGACTTTGTTAACTCTATTTTAGTGTCTTTCGAGCAATCATGTAATAGTTAAAACTTTCAACAACGAATCT
Fungi	Ascomycota	Lecanoromycetes	Caliciales	Caliciaceae	Buellia	Buellia frigida	AAGTCGTAACAAGATTTTCGTAAGTGAACTTGCGAAAGAATCATTATCGAGAGACGAGATCGCTTCGATCTCACTCTTCACTCGTGTCTACTTATCTTTGTTGCTTTGACGAGTCTTCGAGCTTGATCGTTTGATGCGAGTGAAAGACTTTCGCCTCTCGTCTCGCGAGCGCTCGTCAAAGATCTTGTTAACTTTGTTTTAGTGTCTTTCGAGCAATCATGTAATAGTTAAAACTTTCAACAACGGATCT
Fungi	Ascomycota	Lecanoromycetes	Caliciales	Caliciaceae	Buellia	Buellia frigida	AAGTCGTAACAAGATTTTCGTAAATGAATTTGCGAAAGAATTATTATCGAGAGACGAGATCGCTTCGATTTCACTCTTCACTCGTATCTACTTATCTTTGTTGCTTTAACGAATCTTCGAGCTTGATCGTTCGACGCGAATGAGAGACTTTCGTCTCTCGTTTCGCGAGCGCTCGTTAAAGATTTTGTTAACTCTATTTTAGTGTCTTTCGAGCAATTATGTAATAGTTAAAACTTTCAACAACGAATCT
Fungi	Ascomycota	Lecanoromycetes	Caliciales	Caliciaceae	Buellia	Buellia frigida	AAGTCGTAACAAGATTTTCATAGATGAATCTACGAAAAAATCATTATCGAGAGACGAGATCGCTTCGATTTCACTCTTCATTCGTATCTACTTATCTTTGTTGCTTTGACGAGTCTTCGAGCTTAATCGTTCGACGCGAGTGAGAGACTTTCGTCTCTCGTCTCGCGAGCGCTCGTCAAAGATCTTATTAACTTTGTTTTAGTGTCTTTCAAGTAGTCATGTAATAGTTAAAACTTTCAACAACGAATCT
Fungi	Ascomycota	Lecanoromycetes	Caliciales	Caliciaceae			AAGTCGTAACAAGGTTTCCGTAGGTGAACCTGCGGAAGGATCATTATCGAGAGACGGAGTCTAACCGGCCCCACTCTTCACCCGTGTATACCTACCCTTTGTTGCTTTGGCGGGCGGTCGGTCTTTACCGCCCGACGTCGGTCGGAAGGCTCGCGCCTTTCACTCACCGAACGCCCGCCAGAGGCTTCCAAAAGCCGTCCATCTGTGTTCGAGCGAGTGAAGCAAATAGTTAAAAACTTTCAACAACGGA
Fungi	Ascomycota	Lecanoromycetes	Caliciales	Caliciaceae	Buellia	Buellia frigida	AAGTCGTAACAAGGTTTTCGTAAATGAATTTGCGAAAGAATCATTATCGAGAGACGAAATCGCTTCGACCTCACTCTTCACTCGTGTCTACTTACCTTTGTTGCTTTGGCGAGTCTTCGAACTTGATCGTTCGACGCGAGTGAGAGACTTTCGCCTCTCGTCTTGCGAGCGCTCGCCAAAGGCCTTGTTAACTTTGTTTTAGTGTCTTTCGAGCAATCATGTAATAGTTAAAACTTTCAACAACGAATCT
Fungi	Ascomycota	Lecanoromycetes	Caliciales	Caliciaceae	Buellia	Buellia frigida	AAGTCGTAACAAGATTTTCGTAGATGAACTTGCGAAAGAATCATTATCGAGAGACGAGATCGCTTCGATCTCACTCTTCACTCGTATCTACTTATCTTTGTTGCTTTGACGAGTCTTCGAGCTTGATCGTTCGACGCGAGTGGGAGGCTTTCGTCTCTCGTCTCGCGAGCGCTCGTCAAAGGTCTTGTTAACTCTATTTTAATGTCTTTCGAGCAATCATGTAATAGTTAAAACTTTCAACAACGAATCT
Fungi	Ascomycota	Lecanoromycetes	Caliciales	Caliciaceae	Buellia	Buellia frigida	AAGTCGTAACAAGATTTTCGTAGATGAACCTGCGGAAGGATCATTATCGAGAGACGGGATCGCTTCGGCCCCACTCTTCACTCGTGTCTACTTACCTTTGTTGCTTTGACGAGTCTTCGAGCTTGATCGTTCGACGCGGGTGGGAGGCTTTCGCCTCTCGCCTCGCGAGCGCCCGCCAAAGGCCCTGTTAACTCTGTTTTAGTGTCTTCCGAGCAACCATGTAATAGTTAAAACTTTCAACAACGGATCT
Fungi	Ascomycota	Lecanoromycetes	Lecanorales	Lecanoraceae	Lecanora	Lecanora fuscobrunnea	AAGTCGTAACAAGGTTTCCGTAGGTGAACCTGCGGAAGGATCATTATCGAGAGGGGTCCCCGGACTCCGGGGGCTTCGGCCCCCTACTCTTCACCCTATGTCTACACACCTTTGCTGCTTTGGCGGGCCTCGGGTTCGCCCCGTACCGGCCGTGGGCTTCCATACCCCGGCTGTCCGTGCCCGTCAGAGGCCCATGAACCCTCGTTTATCAGTGTCGTCCGAGTCCAACCACAATAGTAAAAACTTTCAA
Fungi	Ascomycota	Lecanoromycetes	Caliciales	Caliciaceae	Buellia	Buellia frigida	AAGTCGTAACAAGGTTTTCGTAGATGAATCTACGAAAGAATCATTATCGAAAGACGAGATCGCTTCGACCTCACTCTTCACTCGTGTCTACTTATCTTTGTTGCTTTGACGAGTCTTCGAGCTTGATCGTTCGACGCGAGTGAGAGACTTTCGTCTCTCGTTTCGCGAGCGTTCGTCAAAGGCCCTGTTAACTTTGTTTTAGTGTCTTTCGAGCAATCATGTAATAGTTAAAACTTTCAACAACGAATCT
Fungi	Ascomycota	Lecanoromycetes	Caliciales	Caliciaceae	Buellia	Buellia frigida	AAGTCGTAACAAGGTTTTCGTAGGTGAATCTGCGAAAGGATCATTATCGAGAGACGAGGTCGCTTCGGCCTCACTCTTCACTCGTGTCTACTTATCTTTGTTGCTTTGGCGGGCCTTCGGGCTTAATCGTTCGACGCGGGTGGGAGGCTTTCGCCTCTCGCCTCGCGAGCGCTCGCCAAAGGCCTTGTTAACTTTGTTTTAGTGTCTTTCGAGCAACCATGTAATAGTTAAAACTTTCAACAACGGATCT
Fungi	Ascomycota	Lecanoromycetes	Caliciales	Caliciaceae	Buellia	Buellia frigida	AAGTCGTAACAAGATTTTCGTAGATGAACTTGCGAAAAAATCATTATCGAGAGACGAAATCGCTTCGATTTCACTCTTCACTCGTGTCTACTTATCTTTGTTGCTTTGACGAGTCTTCGAGCTTGATCGTTCGACGCGAGTGAGAGACTTTCGTCTCTCGTCTCGCGAGCGCTCGTCAAAGGTCTTGTTAACTCTATTTTAGTGTCTTTCGAACAATCATGTAATAGTTAAAACTTTCAACAACGAATCT
Fungi	Ascomycota	Lecanoromycetes	Caliciales	Caliciaceae	Buellia	Buellia frigida	CTTTTTCCTTTCTCTTCCTTCCCCTTCGTCCCCCGGTTTCCGTAGGTGCCCCTGCGGACGTCTCCTTACCGAGCGCCTGGGTCGCTTCGGCCCCACTCTTCACCCGTGTCTACTTACCTTTGTTGCTTTGGCGGGCCTTCGGGCTTGACCGTTCGACGCGGGTGGGAGGCTTTCGCCTCTCGCCTCGCGAGCGCCCGCCAAAGGCCCTGTTAACTCTGTTTTAGTGTCTTCCGAGCAACCATGTAATAGT
Fungi	Ascomycota	Lecanoromycetes	Caliciales	Caliciaceae	Buellia	Buellia frigida	AAGTCGTAACAAGGTTTCCGTAGGTGAATCTGCGGAAGGATCATTATCGAGAGACGGGGTCGCTTCGGCCCCACTCTTCACCCGTGTCTACTTACCTTTGTTGCTTTGGCGGGTCTTCGGGCTTGATCGTTCGACGCGGGTGGGAGGCTTTCGCCTCTCGTCTCGCGAGCGCTCGCCAAAGGCCCTGTTAACTCTGTTTTAGTGTCTTTCGAGCAATCATGTAATAGTTAAAACTTTCAACAACGGATCT
Fungi	Ascomycota	Lecanoromycetes	Caliciales				AAGTCGTAACAAGGTTTCCGTAGGTGAACCTGCGGAAGGATCATTACCGAGAGACGGGGCCTAATCGGCCCCACTCTTCACCCGTGTATACCTATCCTTTGTTGCTTTGGCGGGCCGTCGAGCCTTACCGCTCGGCGCCAGTCGGAAGGCTAGCGTCCTCCGCCCGGCGAGCGTCCGCCAGAGGCCTTCAATACTCCATCTCAGTGATGTCCGAGCAAACTAAGCAATAGTTAAAACTTTCAACAACGGA
Fungi	Ascomycota	Lecanoromycetes	Caliciales	Caliciaceae	Buellia	Buellia frigida	AAGTCGTAACAAGGTTTTCGTAGGTGAATCTGCGGAAGGATCATTACCGAGAGACGAGGTCGCTTCGGTCTCACTCTTCACTCGTGTCTACTTATCTTTGTTGCTTTGGCGGGCCTTCGGGCTTGACCGTTCGACGCGGGTGGGAGGCTTTCGCCTCTCGCCTCGCGAGCGCCCGCCAAAGGTTCTGTTAACTCTGTTTTAGTGTCTTTCGAGCAACCATGTAATAGTTAAAACTTTCAACAACGGATCT
Fungi	Ascomycota	Lecanoromycetes	Caliciales	Caliciaceae	Buellia	Buellia frigida	AAGTCGTAATAAGATTTTCGTAGATGAATTTGCGAAAGAATCATTATCGAGAGACGAGATCGCTTCGATCTCACTCTTTACTCGTGTCTACTTATCTTTGTTGCTTTGACGAGTCTTTGAGCTTGATCGTTCGACGCGAGTGAAAGACTTTCGTCTCTCGTCTCGCGAGCGCTCGTCAAAGACTCTATTAACTCTGTTTTAGTGTCTTTCGAGCAATCATGTAATAGTTAAAACTTTCAACAACGAATCT
Fungi	Ascomycota	Lecanoromycetes	Caliciales	Caliciaceae	Buellia	Buellia frigida	AAGTCGTAACAAGGTTTTCGTAGGTGAACTTGCGGAAGGATCATTATCGAGAGACGGGGTCGCTTCGGCCCCACTCTTCACTCGTGTCTACTTACCTTTGTTGCTTTGGCGGGTCTTCGGGCTTGATCGTTCGACGCGGGTGGGAGGCTTTCGCCTCTCGCCTTGCGAGCGCCCGCCAAAGGTCGTGTTAACTCTGTTTTAGTGTCTTCCGAGCAATCATGTAATAGTTAAAACTTTCAACAACGGATCT
Fungi	Ascomycota	Lecanoromycetes	Caliciales	Caliciaceae	Buellia	Buellia frigida	AAGTCGTAACAAGGTTTTCATAGATGAATTTGCGAAAGGATCATTATCGAGAGACGGGGTCGCTTCGATCTCATTCTTCACTCGTGTCTACTTATCTTTGTTGCTTTGGCGAGCCTTCGGGCTTGATCGTTCGACGCGGGTGGGAGGCTTTCGTTTGTCGTCTCGCGAGCGCTCGTCAAAGGCCCTGTTAACTTTGTTTTAGTGTCTTTCGAGCAATCATGTAATAGTTAAAACTTTCAACAATGAATCT
Fungi	Ascomycota	Lecanoromycetes	Caliciales	Caliciaceae	Buellia	Buellia frigida	AAGTCGTAACAAGGTTTTCGTAGGTGAACTTGCGAAAGGATCATTATCGAGAGACGGGGTCGCTTCGGCCCCACTCTTCACTCGTGTCTACTTACCTTTGTTGCTTTGGCGGGCCTTCGGGCTTGATCGTTCGACGCGGGTGGAAGGCTTTCGCCTCTCGCCTCGCGAGCGCCCGCCAAAGGCCCTGTTAACTCTGTTTTAGTGTCTTTCGATCAACCATGTAATAGTTAAAACTTTCAACAACGGATCT
Fungi	Ascomycota	Lecanoromycetes	Teloschistales	Teloschistaceae			AAGTCGTAACAAGGTTTCCGTAGGTGAACCTGCGGAAGGATCATTACTAAGAGAGGGATGTACGCTTCCAGCCGAGTCCCGGGGGGCTGCGCCCCTCACCTCTTCAACCCTGTGTATATCAATCCATGTTGCTTTGGCGAGCGCCGGGGAGCGATTCCCGGCCCTGGCTTCGGTCAGTCAGCCCTCGTCAGAGGCCCATCCAAATTCTGTTTCAGTGACGTCCGAGTATACCAGCAAATAAATTAAAACT
Fungi	Ascomycota	Lecanoromycetes	Caliciales	Caliciaceae	Buellia	Buellia frigida	AAGTCGTAACAAGATTTTCGTAGATGAATTTGCGAAAGAATCATTATCGAGAGACGAAATCGCTTCGATCTCACTCTTCACTCGTATTTACTTATCTTTGTTGCTTTGACGAGTCTTCGAGCTTGATCGTTCGACGCGAGTGAGAGACTTTTGTTTCTCGTCTCGCGAGCGTTCGTCAAAGACTTTGTTAACTTTGTTTTAATGTCTTTCGAGCAATCATGTAATAGTTAAAACTTTCAACAACGAATCT
Fungi	Ascomycota	Lecanoromycetes	Lecanorales	Lecanoraceae	Lecanora	Lecanora intricata	AAGTCGTAACAAGGTTTCCGTAGGTGCAGTCCAACGTTCGCCTGTGGGAACCGTGCAGGATCGACTCTAAATCAACTGCTCCAGTCCGCCCGTGGTTAGGGTCGGCGACGCCATCAGTCTGCGCTGGGAGGGTCCTTTCGGGGTCAACCAGCAGCTCCTCTAGGGAGTCCACAGATCAAACGACGGCGGCCACAAGATCGTGGTTTAGATATGATCGGCCCCAGCCATCATTGGCTGGCGATATGATAGC
Fungi	Ascomycota	Lecanoromycetes	Teloschistales	Teloschistaceae			CTTTTTCCTTTCTCTTCCTTCCCCTTCTTCCCCCTTTTTCCTTCGGTGAACCTGCGGCAGGATCATTCCTCCGAGAGGGATGTCCGCTTCCAGCCGAGTCCCGGGGGGCTTCTCCCCTCACCTCTTCCACCCTGTGTCTACCAACCGCTGTTGCTTCGGCGAGCGTCGGGGCGTCCGCGCCCCGGCCCCGGCTTCGGTCGGTGAGCTCTCGCAGAGGCCTATCTTTATTCTGTTTTGCCGTGACGTCCGC
Fungi	Ascomycota	Lecanoromycetes	Caliciales	Caliciaceae	Buellia	Buellia frigida	AAGTCGTAACAAGGTTTTCGTAGATGAACCTACGAAAGAATCATTATCGAGAGACGAGGTCGCTTCGATCCCACTCTTCACCCGTGTCTACTTACCTTTGTTGCTTTGGCGAGCCTTCGGGCTTGATCGTTCGACGCGGGTGGGAGGCTTTCGCCTCTCGCCTCGCGAGCGCCCGCCAAAGGCCCTGTTAACTCTGTTTTAGTGTCTTCCGAGCAACCATGTAATAGTTAAAACTTTCAACAACGGATCT
Fungi	Ascomycota	Lecanoromycetes	Caliciales	Caliciaceae	Buellia	Buellia frigida	AAGTCGTAACAAGGTTTTCGTAGATGAATTTGCGAAAGAATCATTATCGAGAGACGAGGTCGCTTCGATCTCACTCTTCACTCGTATCTACTTATCTTTGTTGCTTTGACGAGTCTTCGAGCTTAATCGTTCGACGCGAATGAGAGGCTTTCGTTTTTCGTCTCGCGAGCGTTCGTCAAAGACTTTGTTAACTTTGTTTTAGTGTCTTTCGAGCAATCATGTAATAGTTAAAACTTTCAACAACGAATCT
Fungi	Ascomycota	Lecanoromycetes	Caliciales	Caliciaceae	Buellia	Buellia frigida	AAGTCGTAACAAAATTTTCGTAAATGAACTTGCGAAAAAATCATTATCGAAAGACGAAATCGCTTCGATCTTACTTTTCACTCGTGTCTACTTATCTTTGTTGCTTTGACGAATCTTCGAATTTGATCGTTCGATGCGAATGAGAGATTTTCGTCTTTCGTTTCGCGAGCGTTCGTTAAAGACTCTATTAATTTTGTTTTAGTGTCTTTCGAACAATCATGTAATAATTAAAACTTTTAACAACGAATCT
Fungi	Ascomycota	Lecanoromycetes	Acarosporales	Acarosporaceae			AAGTCGTAACAAGGTTTCCATGCGGAGGGACATCCATCTTACTCGATCTTCACATCTGTAAGCAAACCACCTCTGAAGCCTTGAAATCATGAGTCTGCATCTTTGCAGGCGACACTAGTCCGTTGCTGGGAGTCTCCTGGAGATAATCAGCAGCCACGATACTGGATTGTGGTTCACAGATCAAACACTAGTGGCCCGTTGGTGGGTTAAAATATGACCGGCTCCATCTGGAAATAGATGGACGATTGCG
Fungi	Ascomycota	Lecanoromycetes					AAGTCGTAACAAGGTTTCCGTAGGTGAACCTGCGGAAGGATCATTACTGAGAGGGGTTTTCGGACCCCGGGGGCTCCGGCCCCCAACTCATCACCCTTTGTGTATCTACCTTTGTTGCTTTGGCGGGCCTTGAGGTTCGCCTCATGGCGGCTCCGGGCTTTGTTGCCCCGGCCGTCTCGTGCTCGTCAGAGACCCATCAAACTCCATTCTATCAGTATCGTCCGAGTAAAAACACAATAGTAAAAAACTT
Fungi	Ascomycota	Lecanoromycetes	Caliciales	Caliciaceae	Buellia	Buellia frigida	AAGTCGTAACAAGATTTTCGTAAATGAATTTGCGAAAGAATCATTATCGAAAGACGAAATCGCTTCGATCTCACTCTTCATTCGTGTCTACTTATCTTTGTTGCTTTGACGAGTCTTTGAGCTTGATCGTTCGATGCGAGTGAGAGACTTTCGTCTCTCGTCTCGCGAGCGCTCGTCAAAGACTTTGTTAACTTTGTTTTAGTGTCTTTCGAACAATCATGTAATAATTAAAACTTTCAACAACGAATCT
Fungi	Ascomycota	Lecanoromycetes	Caliciales	Caliciaceae	Buellia	Buellia frigida	AAGTCGTAACAAGATTTTCGTAGATGAATTTACGAAAAAATCATTATCGAAAGACGAAATCGCTTCGATTTCACTCTTCACTCGTGTTTACTTATCTTTGTTGCTTTAACGAGTTTTCGAACTTGATCGTTCGACGCGAATGAGAGACTTTCGTCTCTCGTTTCGCGAGCGTTCGTCAAAAATCTTGTTAACTTTGTTTTAATGTCTTTCGAGCAATCATGTAATAGTTAAAACTTTCAACAACGAATTT
Fungi	Ascomycota	Lecanoromycetes	Caliciales				AAGTCGTAACAAGGTTTCCGTAGGTGAACCTGCGGAAGGATCATTACCGAGAGACGGGGTCGCTGCGGCCCCACTCTTCACCCGTGTATACATACCTTTGTTGCTTTGGCGCGCCCTCGGGCCTGACCGTCTGGCGCTGGTAGGGGGGTCCCGCCCCTCGCCCAGCGAGCGCCGGCCAAAGACCCCTAAAATTCTGTCTTCCATGTCGTCCGAGCAACCATATAATAGTTAAAACTTTCAACAACGGATC
Fungi	Ascomycota	Lecanoromycetes	Caliciales	Caliciaceae	Buellia	Buellia frigida	AAATCGTAACAAGATTTTCGTAGATGAATTTACGAAAGAATCATTATTGAGAGACGAAATCGCTTCGATCTCACTCTTCACTCGTATTTATTTATCTTTGTTGCTTTGACGAATCTTCGAACTTGATCATTCGACGCGAGTGAGAGACTTTCGTCTCTCGTCTCGCGAGCGCTCGTCAAAGATTCTATTAACTTTATTTTAGTGTCTTTCGAACAATCATGTAATAGTTAAAACTTTCAACAACGAATCT
Fungi	Ascomycota	Lecanoromycetes	Caliciales				AAGTCGTAACAAGGTTTCCGTAGGTGAATCTGCGGAAGAATCATTATCGAGAGACGGAGTTTAACCGGCCCCACTCTTCACCCGTGTATACCTACCCTTTGTTGCTTTGGCGGGCGGTCGGTCTTTACCGTCCGACGTCGGTCGGAAGGCTCGCGCCTTCCACTCACCGAACGCCCGCCAGAGGCTCTCAAAAGCCGTCCATCTGTGTCCGAGCGAGTGAAGCAAATAGTTAAAAACTTTCAACAACGGA
Fungi	Ascomycota	Lecanoromycetes	Caliciales	Caliciaceae	Buellia	Buellia frigida	AAGTCGTAACAAGATTTTCGTAGATGAATTTGCGAAAGAATCATTATCGAGAGACGAAATCGCTTCGATCTCACTCTTCACTCGTATTTACTTATCTTTGTTGCTTTGACGAGTCTTCGAGCTTGATCGTTCGACGCGAGTGAGAGACTTTTGTTTCTCGTCTCGCGAGCGTTCGTCAAAGACTTTGTTAACTTTGTTTTAATGTCTTTCGAGCAATCATGTAATAGTTAAAACTTTCAACAACGGATCT
Fungi	Ascomycota	Lecanoromycetes	Acarosporales	Acarosporaceae	Acarospora	Acarospora gwynnii	AAGTCGTAACAAGGTTTCCGTAGGTGAACCTGCGGAAGGATCATTACAGAGTTAGGGTCTTTCCAGGCCCGACCTCCAACCCTATGTGTACCTACCTTTGTTGCTTTGGCGGGCCCGTTGGGTGACCCACCGGTGGCCTCTGGCTCCCGAGTGCCCGTCAGAGACCCATCAAAACCTGTTAATTGTGTCGTCTGAGTACCACTTTAATAATTAAAACTTTCAACAACGGATCTCTTGGTTCTG
Fungi	Ascomycota	Lecanoromycetes	Caliciales	Caliciaceae	Buellia	Buellia frigida	AAGTCGTAACAAGGTTTTCGTAGATGAATTTGCGAAAGAATCATTATCGAGAGACGAGGTCGCTTCGGCCTCACTCTTCACTCGTGTCTACTTATCTTTGTTGCTTTGACGGGCCTTCGGGCTTGATCGTTCGACGCGGGTGGAAGGCTTTCGCCTCTCGTCTCGCGAGCGCTCGTCAAAGGCCCTATTAACTTTGTTTTAGTGTCTTTCGAGCAATCATGTAATAGTTAAAACTTTCAACAACGAATCT
Fungi	Ascomycota	Lecanoromycetes	Caliciales	Caliciaceae	Buellia	Buellia frigida	AAGTCGTAACAAGATTTTCGTAAATGAATTTACGAAAGAATCATTATCGAAAGACGAAATCGCTTCGATCTCACTCTTCACTTGTATTTACTTATCTTTGTTACTTTGACGAATCTTCAAACTTGATCGTTCGACGCGAGTGAGAGACTTTCGTCTCTCGTTTTGCGAACGTTCGTCAAAGATTTTGTTAATTCTATTTTAATGTCTTTCGAGTAATCATGTAATAGTTAAAACTTTCAATAACGAATCT
Fungi	Ascomycota	Lecanoromycetes	Caliciales	Caliciaceae	Buellia	Buellia frigida	AAGTCGTAACAAGATTTTCGTAAATGAATTTACGAAAGAATCATTATCGAAAGACGAGATCGCTTCGACTTCACTCTTTACTCGTGTCTACTTATCTTTGTTGCTTTGACGAATCTTTGAGCTTGATCGTTCGACGCGAGTGAGAGACTTTCGTCTCTCGTCTCGCGAGCGTTCGTCAAAGATCTTGTTAACTCTATTTTAGTGTCTTTCGAGCAATCATGTAATAGTTAAAACTTTCAACAACAAATTT
Fungi	Ascomycota	Lecanoromycetes	Lecanorales	Lecanoraceae	Lecanora	Lecanora physciella	AAGTCGTAACAAGGTTTCCATAGGTGAACCTGCGGAAAGATCATTACCGAGAGCGGGGCTAACCCCCCAAACTCCGCCGCCGAAAGGGGTACTCTCCACCCTATGTATACATATACCACTCTCGCTTTGGCGGGCTGAAGGCTCTTGCCCTACGCCCGCCAGTGGCTCAAAAAATTCTGTTCATCAGTGATGTCCGAGTAAAAACCTAATAGTTAAAACTTTCAACAACGGATCTCTTGGTTCTG
Fungi	Ascomycota	Lecanoromycetes	Umbilicariales	Umbilicariaceae	Umbilicaria	Umbilicaria decussata	AAGTCGTAACAAGGTTTCCGTAGGTGAACCTGCGGAAGGATCATTACTGAGATAGGGTCCTCCGGGCCCGAACCTCCAACCCTTTGCGTACCTTACCTTTGTTGCTTTGGCGGGCCCGCTGGGGAAACCCACCGCCGGCGTTGAGCCGGTGAGCGCCCGCCGGAGGCCCCCAAAACTCCGTCTTGTCAGTGTCGTCTGAGTACTATACAATAGCTAAAACTTTCAACAACGGATCTCTTGGTTCTG
Fungi	Ascomycota	Lecanoromycetes	Caliciales				AAGTCGTAACAAGGTTTCCGTAGGTGAACCTGCGGAAGGATCATTATCGAGAGACGGAGTCTAACCGGCCCCACTCTTCACCCGTGTATACCTACCCTTTGTTGCTTTGGCGGGCGGTCGGTCTTTACCGCCCGACGTCGGTCGGAAGGCTCGCGCCTTCCACTCACCGAACGCCCGCCAGAGGCCCCCAAAACCCGTCCATCTGTGTCCGAGCGAGTGAAGCAAATAGTTAAAAACTTTCAACAACGGA
Fungi	Ascomycota	Lecanoromycetes	Caliciales				AAGTCGTAACAAGGTTTCCGTAGGTGAACCTGCGGAAGGATCATTATCGAGAGACGGAGTCTAACCGGCCCCACTCTTCACCCGTGTATACCTACCCTTTGTTGCTTTGGCGGGCGGTCGGTCTTTACCGCCCGACGTCGGTCGGAAGGCTCGCGCCTTCCACTCACCGAGCGCCCGCCAGAGGCCCCCAAAAGCCGTCCATCTGTGTCCGAGCGAGTGAAGCAAATAGTTAAAAACTTTCAACAACGGA
Fungi	Ascomycota	Lecanoromycetes	Caliciales	Caliciaceae	Buellia	Buellia frigida	AAGTCGTAACAAGATTTTCGTAGATGAATCTACGAAAGAATCATTATCGAGAGACGAGATCGCTTCGACCCCACTCTTCACTCGTGTCTACTTATCTTTGTTGCTTTGACGAGCCTTCGAACTTGATCGTTCGACGCGAGTGAGAGGCTTTCGTCTCTCGTCTCGCGAGCGCTCGTCAAAGGCCCTGTTAACTCTATTTTAGTGTCTTTCGAGCAATCATGTAATAGTTAAAACTTTCAACAACGAATCT
Fungi	Ascomycota	Lecanoromycetes	Caliciales	Caliciaceae	Buellia	Buellia frigida	AAGTCGTAACAAGGTTTTCGTAGATGAATTTGCGAAAGAATCATTATCGAGAGACGGGGTCGCTTCGGCCCCACTCTTCACTCGTGTCTACTTATCTTCGTTGCTTTGGCGAGCCTTCGAGCTTGATCGTTCGACGCGAGTGAAAGGCTTTCGCCTCTCGTCTCGCGAGCGCTCGTCAAAGATTCTATTAACTCTGTTTTAGTGTCTTTCGAACAACCATGTAATAGTTAAAACTTTTAACAACGAATCT
Fungi	Ascomycota	Lecanoromycetes	Caliciales	Caliciaceae	Buellia		AAGTCGTAACAAGGTTTCCGTAGGTGAACCTGCGGAAGGATCATTACCGAGAGACGGGGTCGCTTCGGCCCCACTCTTCACCCGTGTCTATTTATCTTTGTTGCTTTGGCGGGCCTTCGGGCTTGATCGTTCGACGCTGGCTGGGGGTTAGCCTCGCGCCCAGCGAGCGCCTGCCAAAGACCTTGTTAACTCTGTTCTTAGTGTCCTCTGAGCAACCACATAATAGTTAAAACTTTCAACAACGGATCTC
Fungi	Ascomycota	Lecanoromycetes	Caliciales				AAGTCGTAACAAGGTTTCCGTAGGTGAACCTGCGGAAGGATCATTATCGAGAGACGGAGTCTAACCGGCCCCACTCTTCACCCGTGTATACCTACCCTTTGTTGCTTTGGCGGGCGGTCGGTCTTTACCGCCCGACGTCGGTCGGAAGGCTCGCGTCTTCCACTCACCGAACGCCCGCCAGAGGCCCCCAAAAGCCGTCCATCTGTGTTCGAGCGAGTGAAGCAAATAGTTAAAAACTTTCAACAACGGA
Fungi	Ascomycota	Lecanoromycetes	Caliciales	Caliciaceae	Buellia	Buellia frigida	AAGTCGTAACAAGATTTTCGTAGATGAATTTGCGAAAGAATCATTATCGAGAGACGAGGTCGCTTCGATCTCACTCTTCATTCGTGTCTACTTATCTTTGTTGCTTTGACGAGTCTTCGAGCTTGATCGTTCGACGCGAGTGAGAGACTTTCGCCTCTCGTCTCGCGAGCGCTCGTCAAAGATTTTGTTAACTCTATTTTAGTGTCTTTCAAGCAATCATGTAATAGTTAAAACTTTCAACAACGAATCT
Fungi	Ascomycota	Lecanoromycetes	Teloschistales	Teloschistaceae	Xanthoria	Xanthoria elegans	CTTTTTCCTTTCTCTTCCTTCCCCTTCTTCCCCCGGTTTCCGTAGGTGAACCTGCGGCAGGATCATTACTACGAGAGGGATGTACGCTTCCAGCCGAGTCCCGGGGGGCTGCGCCCCTCACCTCTTCAACCCTGTGTCTACCAACCGCTGTTGCTTCGGCGAGCGTCGGGGCGTCCGCGCCCCGGCCCCGGCTTCGGTCGGTGAGCTCTCGCAGAGGCCTATCTTTATTCTGTTTTGCAGTGACGTCCGA
Fungi	Ascomycota	Lecanoromycetes	Caliciales	Caliciaceae	Buellia	Buellia frigida	AAGTCGTAACAAGATTTTCGTAGATGAATTTACGAAAAGATCATTATCGAGAGACAAAGTCGCTTCGATCTCACTCTTCATTCGTATCTACTTATCTTTGTTGCTTTGACGAGTTTTCGAGCTTGATCGTTCGACGCGAGTGAGAGACTTTCGTCTCTCGTCTTGCGAACGTTCGTCAAAGACTTTGTTAACTTTGTTTTAATGTCTTTCAAGCAATCATGTAATAGTTAAAACTTTCAACAACGAATCT
Fungi	Ascomycota	Lecanoromycetes	Caliciales	Caliciaceae	Buellia	Buellia frigida	AAGTCGTAACAAGATTTCCGTAGGTGAACCTGCGAAAGGATCATTATCGAGAGACGGGGTCGCTTCGACCCCACTCTTCACCCGTGTCTACTTACCTTTGTTGCTTTGACGAGCCTTCGAGCTTGACCGTTCGACGCGAGTGGGAGGCTTTCGCCTCTCGCCTCGCGAGCGCCCGCCAAAGGCCCTGTTAACTCTGTTTTAGTGTCTTCCGAGCAACCATGTAATAGTTAAAACTTTCAACAACGAATCT
Fungi	Ascomycota	Lecanoromycetes	Caliciales	Caliciaceae	Buellia	Buellia frigida	AAGTCGTAACAAGGTTTTCGTAGGTGAACCTGCGGAAGGATCATTATCGAGAGACGGGGTCGCTTCGGCCCCACTCTTCACTCGTGTCTACTTACCTTTGTTGCTTTGGCGGGCCTTCGGGCTTGATCGTTCGACGCGGGTGGGAGGCTTTCGCCTGTCGCCTCGCGAGCGCTCGTCAAAGGCCCTGTTAACTCTGTTTTAGTGTCTTCCGAGCAACCATGTAATAGTTAAAACTTTCAACAACGAATCT
Fungi	Ascomycota	Lecanoromycetes	Caliciales	Caliciaceae	Buellia	Buellia frigida	AAGTCGTAACAAGGTTTTCGTAGGTGAATTTGCGGAAGGATCATTATCGAGAGACGGGGTCGCTTCGACTTCACTCTTCACTCGTGTCTACTTACCTTTGTTGCTTTGGCGGGTCTTCGAGCTTGATCGTTCGACGTGGGTGGGAGGCTTTCGCCTGTCGTCTCGCGAGCGCTCGCCAAAGGCCCTGTTAACTTTGTTTTAGTGTCTTTCGAGCAATCATGTAATAGTTAAAACTTTCAACAACGAATCT
Fungi	Ascomycota	Lecanoromycetes	Caliciales	Caliciaceae	Buellia	Buellia frigida	AAGTCGTAACAAGATTTTCGTAGATGAATTTGCGAAAGAATCATTATCGAGAGACGAGATCGCTTTGGTCTCACACTCTTCACTCGTATCTACTTATCTTTGTTGCTTTGACGAGTCTTCGAGCTTAATCGTTCGACGCGAGTGAAAGGCTTTCGTCTCTCGTTTCGCGAGCGCTCGTCAAAGGCTCTGTTAACTCTATTTTAGTGTCTTTCGAGCAATCATGTAATATTTAAAACTTTCAATAACGAAT
Fungi	Ascomycota	Lecanoromycetes	Caliciales	Caliciaceae	Buellia	Buellia frigida	AAGTCGTAACAAGGTTTTCGTAGATGAATCTACGAAAGAATCATTATCGAGAGACGAGATCGCTTCGATCTCACTCTTCACTCGTGTCTACTTATCTTTGTTGCTTTGACGAGTCTTCGAGCTTGATCGTTCGACGCGTGAGAAGGCTTTCGCCTCTCGCCTCGCGAGCGCTCGTCAAAGGTCCTATTAACTCTATTTTAGTGTCTTTCGAGCAATCATGTAATAATTAAAACTTTCAACAACGAATCTC
Fungi	Ascomycota	Lecanoromycetes	Caliciales	Caliciaceae	Buellia	Buellia frigida	AAGTCGTAACAAGATTTTCGTAGATGAATTTGCGAAAGAATCATTATCGAGAGACGAAATCGCTTCGACTTCACTCTTCACTCGTATCTACTTATCTTTGTTGCTTTGACGAGTCTTCGAGCTTGATCATTCGATGCGAGTGAGAGACTTTCGTCTCTCGTTTCGCGAGCGCTCGTCAAAGATCTTGTTAACTTTGTTTTAATGTCTTTCGAGCAATCATGTAATAGTTAAAACTTTCAACAATGAATCT
Fungi	Ascomycota	Lecanoromycetes	Caliciales	Caliciaceae	Buellia	Buellia frigida	AAGTCGTAACAAGGTTTCCGTAGGTGAACCTGCGGAAGGATCATTACCGAGAGACGGGGTCGCTTCGGCCCCACTCTTCACCCGTGTCTACTTACCTTCGTTGCTTTGGCGGGCCTTCGGGCTTGACCGTTCGACGCGGGTGGGAGGCTTTCGCCTCTCGCCTCGCGAGCGCCCGCCAAAGGCCCTGTTAACTCTGTTTTAAGTGTCTTCCGAGCGACCATGTAATAGTTAAAACTTTCAACAACGGATC
Fungi	Ascomycota	Lecanoromycetes	Teloschistales	Teloschistaceae			AAGTCGTAACAAGGTTTCCGTAGGTGAACCTGCGGAAGGATCATTACTAAGAGAGGGATGTACGCTTCCAGCCGAGTCCCGGGGGGCTGCGCCCCTCACCTCTTCAACCCTGTGTCTACCAACCGCTGTTGCTTCGGCGAGCGTCGGGGCGTCCGCGCCCCGGCCCCGGCTTCGGTCAGTCAGCCCTCGTCAGAGGCCCATCCAAATTCTGTTTCAGTGACGTCCGAGTATACCAGCAAATAAATTAAAA
Fungi	Ascomycota	Lecanoromycetes	Caliciales	Caliciaceae	Buellia	Buellia frigida	AAGTCGTAACAAGGTTTCCGTAGGTGAACCTGCGGAAGGATCATTACCGAGAGACGGGGTCGAACCGGCCCCACTCTTCACCCGTGCCTACCTACCTATGTTGCTTTGGCGGGCCTCCTGCTCGGCGTCGGTCCGAGGCCTTTCGTGCCTCTTCCCGGCGAGTGCCCGCCGAAGGCTCTGCAAACTCTTGTTCAGTGTCGTCCGAGTAACAACCTAATAGTTAAAACTTTCAACAACGGATCTCTTGGTT
Fungi	Ascomycota	Lecanoromycetes	Caliciales	Caliciaceae	Buellia	Buellia frigida	AAGTCGTAACAAGATTTTCGTAGATGAATTTGCGAAAGAATCATTATCGAGAGACGAGATCGCTTCGATCTCACTCTTCATTCGTATCTACTTATCTTTGTTGCTTTGACGAGTCTTCGAGCTTGATCGTTCGACGCGAGTGAGAGGCTTTCGCCTCTCGTCTCGCGAGCGCTCGTCAAAGATCTTGTTAACTCTATTTTAGTGTCTTTCGAGCAATCATGTAATAGTTAAAACTTTCAACAACGAATCT
Fungi	Ascomycota	Lecanoromycetes	Caliciales				AAGTCGTAACAAGGTTTCCGTAGGTGAACCTGCGGAAGGATCATTATCGAGAGACGGAGTCTAACCGGCCCCACTCTTCACCCGTGTATACCTACCCGTTGTTGCTTTGGCGGGCGGTCGGTCTTTACCGCCCGACGTCGGTCGGAAGGCTCGCGCCTTCCACTCACCGAACGCCCGCCAGAGGCCCCCAAAAGCCGTCCATCTGTGTCCGAGCGAGTGAAGCAAATAGTTAAAAACTTTCAACAACGGA
Fungi	Ascomycota	Lecanoromycetes	Caliciales	Caliciaceae	Buellia	Buellia frigida	AAGTCGTAACAAGGTTTTCGTAGGTGAACCTGCGGAAGGATCATTATCGAGAGACGGGGTCGCTTCGGTCTCACTCTTCACTCGTGTCTACTTACCTTTGTTGCTTTGGCGGGCCTTCGGGCTTGATCGTTCGACGTGGGTGGGAGGCTTTCGCCTCTCGCCTCGCGAGCGCTCGTCAAAGGCTCTGTTAACTCTGTTTTAGTGTCTTTCGACCAATCATGTAATAGTTAAAACTTTCAACAACGGATCT
Fungi	Ascomycota	Lecanoromycetes	Caliciales	Caliciaceae	Buellia	Buellia frigida	AAGTCGTAACAAGATTTTCGTAAATGAATCTACGAAAGAATCATTATCGAGAGACGAGATCGCTTCGACCTCACACTCTTCACTCGTGTCTACTTATCTTTGTTGCTTTGACGAGTCTTCGAGCTTGATCGTTCGACGCGAGTGAGAGATTTTCGTCTCTCGTCTCGCGAGCGCTCGTCAAAGGCTCTATTAACTTTGTTTTAGTGTCTTTCGAGCAATCATGTAATATTTAAAACTTTCAACAACGAAT
Fungi	Ascomycota	Lecanoromycetes	Acarosporales	Acarosporaceae	Acarospora		AAGTCGTAACAAGGTTTCCGTAGGTGAACCTGCGGAAGGATCATTAATGAGATAGGGTCCTTCGGGGCCCGAACCTCCAACCCTCTGTGTATCTTACCTTTGTTGCTTTGGCGGGCCCGTTGGGTGACCCACCGGTGGCCTCTGGCTCCCGAGTGCCCGTCAGAGACCCATCAAAACCCGTTAATTGTGTCGTCTGAGTACCACTTTAATAATTAAAACTTTCAACAACGGATCTCTTGGTTCTG
Fungi	Ascomycota	Lecanoromycetes	Caliciales	Caliciaceae	Buellia	Buellia frigida	CTTTTTCCTTTCTCTTCCTTCCCCTTCGTCCCCAGGTTTCCGTAGGTGAACCTGCGGAAGGATCATTACCGAGAGACGGGGTCGCTTCGGCCCCACTCTTCACCCGTGTCTACTTACCTTTGTTGCTTTGGCGGGCCTTCGGGCTTGACCGTTCGACGCGGGTGGGAGGCTTTCGCCTCTCGCCTCGCGAGCGCCCGCCAAAGGCCCTGTTAACTCTGTTTTAGTGTCTTCCGAGCAACCATGTAATAGT
Fungi	Ascomycota	Lecanoromycetes	Caliciales	Caliciaceae	Buellia	Buellia frigida	AAGTCGTAACAAGGTTTCCGTAGGTGAACCTGCGGAAGGATCATTACCGAGAGACGAGGTCGCTTCGGCCCCACTCTTCACCCGTGTCTACTTACCTTTGTTGCTTTGGCGGGCCTTCGGGCTTGACCGTTCGACGCGGGTGGGAGGCTTTCGCCTCTCGCCTCGCGAGCGCCCGCCAAAGGCCCTGTTAACTCTGTTTTAGTGTCTTCCGAGCAACCATGTAACAGTTAAAACTTTCAACAACGGATCT
Fungi	Ascomycota	Lecanoromycetes	Caliciales	Caliciaceae	Buellia	Buellia frigida	AAGTCGTAACAAGGTTTTCGTAGGTGAATCTGCGAAAGGATCATTATCGAGAGACGAGGTCGCTTCGGCCTCACTCTTCACTCGTGTCTACTTATCTTTGTTGCTTTGGCGGGCCTTCGGGCTTAATCGTTCGACGCGGGTGGGAGGCTTTCGCCTCTCGCCTCGCGAGCGCTCGCCAAAGGCCTTGTTAACTTTGTTTTAGTGTCTTTCGAGCAACCATGTAATAGTTAAAACTTTCAACAACGAATCT
Fungi	Ascomycota	Lecanoromycetes	Caliciales	Physciaceae	Phaeophyscia		AAGTCGTAACAAGGTTTCGCCCGTCACGGAAGCCTTGCACCACCAGTCTGCTCCCCGGAGCGGGCAACGCTTGATTGATGCTGGGAGAACGCCTCGCCCGGGGCCTAACCAGCAGCCGTCGTGCCTAGCACTTCGGTCCACAGATCATCTTCAGGCGGTCCTCAGGGATCAAGATATGACCGGAACCGCCCGTCACAGGGTGGGAGCCTCGTTCCGTAGGTGGGCAATTCGCCTACCCAAGCCCCAGCAG
Fungi	Ascomycota	Lecanoromycetes	Caliciales	Caliciaceae	Buellia	Buellia frigida	AAGTCGTAACAAGATTTTCGTAGATGAACTTGCGAAAGAATCATTATCGAGAGACGAAATCGCTTCGACCTCACTCTTCACTCGTGTCTATTTATCTTTGTTGCTTTGACGAGTCTTCGAGCTTGATCGTTCGACGCGAGTGAGAGACTTTCGTCTCTCGTCTCGCGAGCGTTCGTCAAAGACTCTATTAACTTTGTTTTAGTGTCTTTCGAACAATCATGTAATAGTTAAAACTTTTAACAACGAATTT
Fungi	Ascomycota	Lecanoromycetes	Teloschistales	Teloschistaceae			AAGTCGTAACAAGGTTTCCGTAGGTGAACCTGCGGAAGGATCATTATCGAGAGGGGGGGCTCTATGCCCCGGGGCTCTGTCCCCGTACCTTTTCACCCTGTGTGTATTTTTCCCCCGTTGCTTTGGCGGGCCCCGGGTCTTCCCCCGGCGTTGGCCCCCTCGCGGGGTTCGCGAGCGCCCGCCGGAAGGCTTATCGAAACTCTAATCAGTGCAGTCTGAGCGTACGAATAATAAATTAAAACTTTTAATA
Fungi	Ascomycota	Lecanoromycetes	Caliciales	Caliciaceae	Buellia	Buellia frigida	AAGTCGTAACAAGATTTTCGTAAATGAACTTGCGAAAAAATCATTATCGAGAAACGAGATCGCTTCGATCTCACTCTTCACTCGTATCTACTTATCTTTGTTGCTTTGACAAGTCTTCGAGCTTGATCGTTCGACGCGAATGAGAGACTTTCGTCTCTCGTCTTGCGAGCGCTCGTCAAAGACTCTATTAACTCTATTTTAGTGTCTTTCGAGCAATCATGTAATAGTTAAAACTTTCAATAACGAATCT
Fungi	Ascomycota	Lecanoromycetes	Acarosporales	Acarosporaceae			AAGTCGTAACAAGGTTTCCATGCGGAGGGACATTCATCTTACTCGATCTTCACATCTGTAAGCAAACCACCTCTGAAGCCTTGAAATCATGAGTCTGCATCTTTGCAGGCGACACTAGTCCGTTGCTGGGAGTCTCCTGGAGATAATCAGCAGCCACGATACTGGATTGTGGTTCACAGATCAAACACTAGTGGCCCGTTGGTGGGTTAAAATATGACCGGCTCCATCTGGAAATAGATGGACGATTGCG
Fungi	Ascomycota	Lecanoromycetes	Caliciales	Caliciaceae	Buellia	Buellia frigida	AAGTCGTAACAAGATTTTCGTAGATGAATTTGCGAAAGAATCATTATCGAGAGATGAGATCGCTTCGATCTCACTCTTTACTCGTGTCTACTTATCTTTGTTGCTTTGACGAGTCTTCGAGCTTGATCGTTCGACGCGAGTGAGAGACTTTCGCTTGTCGTCTCGCGAGCGCTCGTCAAAGACTTTGTTAACTCTGTTTTAGTGTCTTCCGAGCAACCATGTAATAGTTAAAACTTTCAACAACGGATCT
Fungi	Ascomycota	Lecanoromycetes	Caliciales	Caliciaceae			AAGTCGTAACAAGGTTTCCGTAGGTGAACCTGCGGAAGGATCATTACCGAGAGACGGGGTCGCTTCGGCCCCACTCTTCACCCGTGTATACATACCTTTGTTGCTTTGGCGCGCCCTCGGGCCTGACCGTCTGGCGCTGGTAGGGGGGTCCCGCCCCTCGCCCAGCGAGCGCCGGCCAAAGACCCCTAAAATTCTGTCTTCCATGTCGTCCGAGCAACCATATAATAGTTAAAACTTTCAACAACGGATC
Fungi	Ascomycota	Lecanoromycetes	Caliciales	Caliciaceae	Buellia	Buellia frigida	AAGTCGTAACAAGATTTCCGTAGATGAACTTGCGAAAGAATCATTATCGAGAGACGAGGTCGCTTCGACCCCACTCTTCACTCGTGCCTACTTATCTTTGTTGCTTTGACGAGCCTTCGAGCTTGATCGTTCGACGCGAGTGAGAGACTTTCGCCTCTCGTCTCGCGAGCGCTCGTCAAAGGCTCTGTTAACTCTGTTTTAGTGTCTTTCGAGCAACCATGTAATAGTTAAAACTTTCAACAACGAATCT
Fungi	Ascomycota	Lecanoromycetes	Caliciales	Caliciaceae	Buellia	Buellia frigida	AAGTCGTAACAAGATTTTCGTAGATGAATTTGCGAAAGAATCATTATCGAGAGACGAGATCGCTTCGACTTCACTCTTCACTCGTGTCTACTTATCTTTGTTGCTTTGACGAGTCTTCGAGCTTGATCGTTCGACGCGAGTGAAAGACTTTCGTCTCTCGTTTCGCGAGCGCTCGTTAAAGACTCTATTAACTTTGTTTTAGTGTCTTTCGAGCAATCATGTAATAGTTAAAACTTTCAACAACGAATCT
Fungi	Ascomycota	Lecanoromycetes	Caliciales	Caliciaceae	Buellia	Buellia frigida	CTTTTTCCTTTCTCTTCCTTCCCCTTCTTCCCCCTTTTTCCGTATTTTCCCCTGCGGACTTCTCCTTACCGATCTCCTTGGTCGCTTCTTCCCCACTCTTCCCCCGTGTCTACTTACCTTTGTTGCTTTGGCGGGCCTTCGGGCTTGACCGTTCGCCGCGGGTGGGAGGCTTTCGCCTCTCGCCTCGCGAGCGCCCGCCAAAGGCCCTGTTAACTCTGTTTTAGTGTCTTCCGAGCAACCATGTAATAGT
Fungi	Ascomycota	Lecanoromycetes	Caliciales	Caliciaceae	Buellia	Buellia frigida	AAGTCGTAACAAGATTTTCGTAGATGAATCTACGAAAGAATCATTATCGAGAGACGAGATCGCTTCGATTTCACTCTTCACTCGTGTTTACTTATCTTTGTTACTTTGACGAGTCTTCGAGCTTGATCGTTCGACGCGAGTGAGAGACTTTCGTCTCTCGTTTCGCGAGCGCTCGTCAAAGACTCTGTTAACTCTATTTTAGTGTCTTTCGAACAATCATGTAATAGTTAAAACTTTCAACAACGAATCT
Fungi	Ascomycota	Lecanoromycetes	Caliciales	Caliciaceae	Buellia	Buellia frigida	AAGTCGTAACAAGGTTTCCGTAGGTGAACTTGCGGAAGGATCATTATCGAGAGACGGGGTCGCTTCGGCCTCATTCTTCACTCGTGTCTACTTACCTTTGTTGCTTTGGCGGGCCTTCGGGCTTGATCGTTCGACGCGGGTGGGAGGCTTTCGCCTCTCGCCTCGCGAGCGCCCGCCAAAGGCCCTGTTAACTCTGTTTTAGTGTCTTCCGAGCAACCATGTAATAGTTAAAACTTTCAACAATGGATCT
Fungi	Ascomycota	Lecanoromycetes	Caliciales	Caliciaceae	Buellia	Buellia frigida	AAGTCGTAACAAGATTTCCGTAGGTGAACTTGCGAAAGAATCATTATCGAGAGACGAGGTCGCTTCGACCTCACTCTTCACTCGTGTCTACTTATCTTTGTTGCTTTGGCGAGCTTTCGAGCTTGATCGTTCGACGCGAGTGAGAGGCTTTCGCCTCTCGCCTCGCGAGCGCTCGCCAAAGGCTTTGTTAACTTTGTTTTAGTGTCTTTCGAGCAATCATGTAATAGTTAAAACTTTCAACAACGAATCT
Fungi	Ascomycota	Lecanoromycetes	Caliciales	Caliciaceae	Buellia	Buellia frigida	AAGTCGTAACAAGGTTTCCGTAGATGAACCTGCGGAAGAATCATTACCGAGAGACGAGGTCGCTTCGGCCCCACTCTTCACCCGTGTCTACTTACCTTTGTTGCTTTGGCGGGCCTTCGGGCTTGACCGTTCGACGCGGGTGGGAGGCTTTCGCCTCTCGCCTCGCGAGCGCCCGCCAAAGGCCCTGTTAACTCTGTTTTAGTGTCTTCCGAGCAACCATGTAATAGTTAAAACTTTCAACAACGGATCT
Fungi	Ascomycota	Lecanoromycetes	Caliciales	Caliciaceae	Buellia	Buellia frigida	AAATTGTAACAAGATTTTCGTAGATGAATTTGCGAAAGAATCATTATCGAGAGACGAAATCGCTTCGATCTCATTCTTCACTCGTGTCTACTTATCTTTGTTGCTTTGACGAGTCTTCGAGCTTGATCGTTCGACGCGAGTGAGAGACTTTCGTCTCTCGTCTTGCGAGCGCTCGTCAAAGATTTTATTAACTTTATTTTAGTGTCTTTCGAGCAATCATGTAATAGTTAAAACTTTCAACAATGAATCT
Fungi	Ascomycota	Lecanoromycetes	Caliciales	Caliciaceae	Buellia	Buellia frigida	AAGTCGTAACAAGATTTTCGTAGATGAATCTACGAAAAAATCATTATCGAAAGACGAGATCGCTTCGATCTTACTCTTCACTCGTATCTACTTATCTTTGTTGCTTTGACGAGTCTTCGAACTTGATCGTTCGATGCGAGTAAGAGACTTTCGTTTGTCGTTTCGCGAGCGCTCGTTAAAGACTTTGTTAACTCTATTTTAGTGTCTTTCGAGCAATCATGTAATAGTTAAAACTTTCAACAACGAATCT
Fungi	Ascomycota	Lecanoromycetes	Caliciales	Caliciaceae	Dimelaena	Dimelaena oreina	AAGTCGTAACAAGATTTTCGTAAATGAATTTGCGAAAGGATCATTATCAAGAGACGAAGTCTAACCGGCCCCACTCTTCACCCGTGTATATCTACCCTTTATTGCTTTAACGAGCGGTCGATCTTTACCGCCCGACGTCGGTCGAAAGACTCGCGCCTTTCATTCATCGAACGCCCGCCAGAGATTCTTCAAACCCGTTCATTTATGTTCGAGCGAGTGAAGTAAATAATTAAAAACTTTCAACAACGGA
Fungi	Ascomycota	Lecanoromycetes	Caliciales	Caliciaceae	Buellia	Buellia frigida	AAGTCGTAACAAGATTTTCGTAGATGAACTTGCGAAAGAATCATTATCGAGAGACGAGGTCGCTTCGACCTCACTCTTCACTCGTGTCTACTTATCTTTGTTGCTTTGGCGAGCCTTCGAGCTTGATCGTTCGACGCGAGTGAAAGACTTTCGTCTCTCGCCTCGCGAGCGCTCGTCAAAGATCTTGTTAACTCTGTTTTAGTGTCTTTCGAGCAACCATGTAATAGTTAAAACTTTCAACAACGAATCT
Fungi	Ascomycota	Lecanoromycetes	Caliciales	Caliciaceae	Buellia	Buellia frigida	AAGTCGTAACAAGGTTTCCGTAGGTGAACCTGCGAAAGGATCATTATCGAGAGACGGGGTCGCTTCGACCCCACTCTTCACTCGTGTCTACTTACCTTTGTTGCTTTGGCGGGCCTTCGGGCTTGATCGTTCGACGCGGGTGAGAGGCTTTCGCCTCTCGCCTCGCGAGCGCTCGCCAAAGGCCCTATTAACTCTGTTTTAGTGTCTTTCGACCAACCATGTAATAGTTAAAACTTTCAACAACGGATCT
Fungi	Ascomycota	Lecanoromycetes	Teloschistales	Teloschistaceae	Caloplaca	Caloplaca nivalis	AAGTCGTAATAAGGTTTCCGTAGGTGAACCTGCGGAAGGATTATTATCGAGAGGGGGGGCTTTATACCCCGGGGCTCTGTCCCCGTACCTTTTCACCCTGTGTGTATTTTTCCCCCGTTGCTTTAGCGGGCCCCGGGTCTTCCCCCGGCGTTGGCCCCCTCGCGGGGTTCGCGAGCGCCCGCCGGAAGGCTTATCGAAACTCTAATTAGTGTAGTCTAAGCGTACGAATAATAAATCAAAACTTTCAACA
Fungi	Ascomycota	Lecanoromycetes	Caliciales	Caliciaceae	Dimelaena	Dimelaena oreina	AAGTCGTAATAAGGTTTTCGTAAGTGAATCTGCGAAAGGATCATTATCGAGAGACAAAATCTAACCGGCCCCACTCTTTACTCGTGTATATTTATTCTTTATTGTTTTGACGGGCGGTCGGTCTTTACCGCCCGACGTCGGTCGAAAGACTCGCGCCTTTCACTCATCGAACGCCCGTCAAAGATTTTCAAAACTCGTTTATTTATGTTCGAGCGAGTGAAATAAATAATTAAAAACTTTCAACAACGGA
Fungi	Ascomycota	Lecanoromycetes	Teloschistales	Teloschistaceae			AAGTCGTAACAAGGTTTCCGTAGGTGAACCTGCGGAAGGATCATTATCGAGAGGGGGGTTCCATGCCCCGGGGCTCTGTCCCCGTACCTTTTCACCCTGTGTGTATTTTTCCCCCGTTGCTTTGGCGGGCCCCGGGTCTTCCCCCGGCGTTGGCCCCCTCGCGGGGTTCGCGAGCGCCCGCCGAAGGCTCATCGAAACTCTGTTGGTCAGTGCAGTCTGAGCGTACGAATAATAAATCAAAACTTTCAAC
Fungi	Ascomycota	Lecanoromycetes	Caliciales	Caliciaceae	Buellia	Buellia frigida	AAGTCGTAACAAGATTTTCGTAGATGAACTTGCGAAAGAATCATTATCGAGAGACGAGATCGCTTCGATCTCACTCTTCACTCGTGTCTACTTACCTTTGTTGCTTTGACGAGTCTTCGAGCTTGATCGTTCGACGCAAATGAGAGGCTTTCGCCTCTCGTCTCGCGAGCGCTCGTCAAAGGCCTTGTTAACTCTGTTTTAGTGTCTTTCGAGCAATCATGTAATAGTTAAAACTTTCAACAACGAATCT
Fungi	Ascomycota	Lecanoromycetes	Caliciales	Physciaceae	Tetramelas		AAGTCGTAACAAGATTTCTGTAGATGAATTTGCGGAAGGATCATTATCGAGAGACGGAGTCTAACCGGCCCCACTCTTCACCCGTGTATATCTACCCTTTATTACTTTGACGGGCGGTCGATCTTTACCGCCCGACGTCGATCGAAAGGCTCGCGTCTTCCACTCACCGAACGCCCGTCAAAGATCCTCAAAAGTCGTTCATCTATGTTCGAGCGAGTGAAGCAAATAATTAAAAACTTTCAACAACGGA
Fungi	Ascomycota	Lecanoromycetes	Caliciales	Caliciaceae	Buellia	Buellia frigida	AAGTCGTAACAAGGTTTGCGTAGATGAATCTGCGAAAGGATCATTATCGAGAGACGAGGTCGCTTCGGCCCCACTCTTCACTCGTGTCTACTTACCTTTGTTGCTTTGACGAGCCTTCGAGCTTGATCGTTCGACGCGGGTGGGAGGCTTTCGCCTGTCGCCTCGCGAGCGCCCGCCAAAGGCCCTGTTAACTCTGTTTTAGTGTCTTTCGAGCAACCATGTAATAGTTAAAACTTTCAACAACGAATCT
Fungi	Ascomycota	Lecanoromycetes	Teloschistales	Teloschistaceae	Caloplaca	Caloplaca haematites	AAGTCGTAATAAGGTTTCCGTAGGTAAACCTGCGGAAGGATTATTATCGAGAGGGGGGGCTCTATGCCCCGGGGCTCTGTCCCCGTACCTTTTCACCCTGTGTGTATTTTTCCCCCGTTGCTTTAGCGGGCCCCGGGTCTTCCCCCGGCGTTGGCCCCCTCGCGGGGTTCGCGAGCGCCCGCCGGAAGGCTTATCGAAACTCTGATTAGTACAGTCTGAGCGTACGAATAATAAATTAAAACTTTTAATA
Fungi	Ascomycota	Lecanoromycetes	Caliciales	Caliciaceae	Buellia	Buellia frigida	AAGTCGTAACAAGATTTTCGTAGATGAACTTGCGAAAGAATCATTATCGAGAGACGAAATCGCTTCGATCTCACTCTTCACTCGTGTCTACTTATCTTTGTTGCTTTGACGAGTCTTCGAACTTGATCGTTCGACGCGAGTGAGAGACTTTCGCTTGTCGTCTCGCGAGCGCTCGCCAAAGATTCTATTAACTTTGTTTTAGTGTCTTTCGAGCAATCATGTAATAGTTAAAACTTTCAACAACGAATCT
Fungi	Ascomycota	Lecanoromycetes	Caliciales	Caliciaceae	Buellia	Buellia frigida	AAGTCGTAACAAGATTTTCGTAAATGAACTTGCGAAAAAATCATTATCGAGAGACGAAATCGCTTCGATCTCACTCTTCACTCGTATCTACTTATTTTTGTTGCTTTGACGAGTCTTCGAGCTTGATCGTTCGACGCGAGTGAGAGACTTTCGCTTGTCGTCTTGCGAGCGTTCGTCAAAGACTCTATTAACTCTATTTTAGTGTCTTTCGAACAATTATGTAATAGTTAAAACTTTCAACAACGAATCT
Fungi	Ascomycota	Lecanoromycetes	Caliciales	Caliciaceae	Buellia	Buellia frigida	AAGTCGTAACAAGGTTTTCGTAGATGAACCTACGAAAGAATCATTATCGAGAGACGAGGTCGCTTCGATCCCACTCTTCACCCGTGTCTACTTACCTTTGTTGCTTTGGCGAGCCTTCGGGCTTGATCGTTCGACGCGGGTGGGAGGCTTTCGCCTCTCGCCTCGCGAGCGCCCGTCAAAGGCCCTGTTAACTCTATTTTAGTGTCTTTCGAGCAATCATGTAATAGTTAAAACTTTCAACAACGAATCT
Fungi	Ascomycota	Lecanoromycetes	Caliciales	Caliciaceae	Buellia	Buellia frigida	AAGTCGTAACAAGATTTTCATAAATGAATCTACGAAAGAATCATTATCGAGAGACGAAATCGCTTCGATTTCATTCTTCATTCGTATCTACTTATTTTTGTTACTTTGACGAGTTTTCGAGCTTGATCGTTCGATGCGAATGAAAGATTTTCGTCTATCGTTTTGCGAACGCTCGTCAAAGACTCTATTAACTCTATTTTAGTGTCTTTCGAACAATCATGTAATAGTTAAAACTTTTAACAACGAATCT
Fungi	Ascomycota	Lecanoromycetes	Caliciales	Caliciaceae	Buellia	Buellia frigida	AAGTCGTAACAAGGTTTTCGTAAATGAATTTGCGAAAGAATCATTATCGAGAGACGAGATCGCTTCGATTTCACTCTTCACTCGTGTCTACTTATCTTTGTTGCTTTGACGAGTCTTCGAGCTTGATCGTTCGACGCGAATGAGAGGCTTTCGTCTCTCGTTTCGCGAGCGCTCGTCAAAGATCTTGTTAACTTTGTTTTAGTGTCTTTCGAGCAATCATGTAATAGTTAAAACTTTCAACAACGAATCT
Fungi	Ascomycota	Lecanoromycetes					AAGTCGTAACAAGGTTTCCGTAGGTGTAAGTAATCCAACGTCCCAAACATTCACCATCCAATGCGTGATCATGCTAACATGTGATTTAGGAACCTGCGGAAGGATCATTAAAGAGCAAGGGTCTTCTAGGCCCGACCTCCAACCCTTTGTATATCTACCTCTGTTGCTTTGGCGGGCCCGTCGGGTGACCCACCGGTGGCCTCTGGCTCCCGAGTGCCCGTCAGAGACCCATCAAAACCCGTTAATTGTG
Fungi	Ascomycota	Lecanoromycetes	Caliciales	Caliciaceae	Buellia	Buellia frigida	AAGTCGTAACAAGGTTTCCGTAGATGAACTTGCGAAAGAATCATTATCGAGAGACGAGATCGCTTCGACCTCACTCTTCACTCGTGTCTACTTATCTTTGTTGCTTTGACGAGTCTTCGAACTTGATCGTTCGACGCGAGTGAGAGGCTTTCGCTTGTCGTCTCGCGAGCGCTCGCCAAAGATCTTGTTAACTCTGTTTTAGTGTCTTTCGAGCAACCATGTAATAGTTAAAACTTTCAACAACGAATCT
Fungi	Ascomycota	Lecanoromycetes	Caliciales	Caliciaceae	Buellia	Buellia frigida	AAGTCGTAACAAAATTTTCATAGATGAATCTACGAAAGAATTATTATTGAGAGACGAAATCGCTTCGATTTCACTTTTCATTCGTATCTACTTATCTTTGTTATTTTGACGAGTCTTCGAGCGCGATCGTTCGACGCAAGTGAGAAACTTTCGTCTCTCGTTTTGCGAGCGCTCGTCAAAGATTTTGTTAACTCTATTTTAGTGTCTTTCGAGCAATCATGTAATAGTTAAAACTTTCAACAACGAATCT
Fungi	Ascomycota	Lecanoromycetes					AAGTCGTAACAAGGTTTCCGTAGGTGAACCTGCGGAAGGATCATTACCGAGAGCGGGGCTCACCCCCCCAAACTCCGCCGCCGAAAGGGTACTCTCCACCCTATGTATACATACCACTCTCGCTTTGGCGGGCGCGGAAGGCTTTATGCCCTGCGGCCGCCGGCGGCTCATTCAAATTCGGTTTATCAGTGACGTCCGAGTAAAAACGCAACAGTTAAAACTTTCAACAACGGATCTCTTGGTTCTG
Fungi	Ascomycota	Lecanoromycetes	Trapeliales	Trapeliaceae	Trapelia		AAGTCGTAACAAGGTTTCCGTAGGTGAACCTGCGGAAGGATCATTACCGAGATAGGGTCCCCCGGGCCCGACCCTCCACCCGCTGCGTACCTACCTTTTGTTGCTTTGGCGGGCCGCGGGGCCCCCGGCCCCCCGTCGACCCCGGTGGGCGAGCGCCTGCCAGAGACCCCCCCAACCCGGTTGATCAGTGACGTCCGAGCCCCGATGAAAATCAGTTAAAACTTTCAACAACGGATCTCTTGGTTCTG
Fungi	Ascomycota	Lecanoromycetes	Acarosporales	Acarosporaceae	Pleopsidium	Pleopsidium chlorophanum	AAGTCGTAACAAGGTTTTCGTAGGTGAACCTGCGGAAGGATCATTACAGAGTTAGGGTCTTCCGGGCCCGATCTCCAACCCTATGTCTACCTACCTTTGTTCTTTGGCGGGCCCGCTGGGGGAGACCCACCGGTGGCTCCGGCTGCCGAGCGCCCGTCAGAGACCCATCGAACCCTGTTAATCATGTAGTCTGAGTACCAATACAATAGTTAAAACTTTCAACAACGGATCTCTTGGTTCTG
Fungi	Ascomycota	Lecanoromycetes	Caliciales	Caliciaceae	Dimelaena	Dimelaena oreina	AAGTCGTAACAAGGTTTTCGTAAATGAACCTGCGGAAGGATCATTATCGAGAGACGAAGTTTAACCGGCCCCACTCTTCACTCGTGTATATTTACCCTTTATTGTTTTGGCGAGCGGTCGATCTTTATCGCCCGACGTCGATCGGAAGACTCGCGCCTTCCACTCATCGAACGCTCGTTAAAGATTTTTAAAAGTCGTTCATTTGTGTTCGAGCGAGTGAAACAAATAATTAAAAACTTTCAACAACGGA
Fungi	Ascomycota	Lecanoromycetes	Caliciales	Caliciaceae	Dimelaena	Dimelaena oreina	AAGTCGTAACAAGGTTTTCGTAGATGAATTTGCGGAAGAATCATTATCGAGAGACGGAGTCTAACCGGCCCCACTCTTCACCCGTGTATATCTACCCTTTGTTGCTTTGGCGGGCGGTCGGTCTTTATCGCCCGACGTCGGTCGGAAGGCTCGCGCCTTCCACTCACCGAACGCCCGCCAGAGGCCCCCAAAACCCGTCCATCTGTGTCCGAGCGAGTGAAGCAAATAATTAAAAACTTTCAACAACGGA
Fungi	Ascomycota	Lecanoromycetes	Caliciales	Caliciaceae	Buellia	Buellia frigida	AAGTCGTAACAAGGTTTCCGTAGGTGAACCTGCGGAAGGATCATTACCGAGAGACGGGGTCGCTTCGGCCCCACTCTTCACCCGTGTCTACTTACCTTTGTTGCTTTGGCGCGCCCTCGGGCCTGACCGTCTGGCGCTGGTAGGGGGGTCCCGCCCCTCGCCCAGCGAGCGCCGGCCAAAGACCCCTAAAATTCTGTCTTCCATGTCGTCCGAGCAACCATATAATAGTTAAAACTTTCAACAACGGATC
Fungi	Ascomycota	Lecanoromycetes	Caliciales	Caliciaceae			AAGTCGTAACAAGGTTTCCGTAGGTGAACCTGCGGAAGGATCATTACCGAGAGACGGGGTCGTTTCGGCCCCACTCTTCACCCGTGCACATATATCTCTGTTGCTTTGGCGCGCCCTCGGGCCTAACCGTCCGGCGCTGGTAGGGGGCTCTGTCCCTCGCCCCGCGAGTGCCCGCCAAAGACCCCCATAACTCTGTACTTAGTGCTGTCTGAGCAACCATACAATAGTTAAAACTTTCAACAACGGATCT
Fungi	Ascomycota	Lecanoromycetes	Caliciales	Caliciaceae	Buellia	Buellia frigida	AAATCGTAACAAGATTTTCGTAGATGAATCTACGAAAGAATCATTATCGAAAGACGAGATCGCTTCGATCTCACTCTTCATTCGTATCTACTTATCTTTGTTGCTTTGACGAATCTTCGAGCTTGATCGTTCGACGCGAGTAAGAAACTTTCGTCTCTCGTTTCGCGAGCGCTCGTCAAAGACTCTATAGTGTCTTTCGAGCAATTATGTAATAGTTAAAACTTTCAACAACGAATCTCTTGATTCTA
Fungi	Ascomycota	Lecanoromycetes	Caliciales	Caliciaceae	Buellia	Buellia frigida	AAGTCGTAACAAGATTTTCGTAGATGAATTTGCGAAAGAATCATTATCGAGAGACGAAATCGCTTCGATCTCACTCTTCACTCGTATTTACTTATCTTTGTTGCTTTGACGAGTCTTCGAGCTTGATCGTTCGACGCGGGTGGGAGGCTTTTGCCTCTCGCCTCGCGAGCGCCCGCCAAAGGCCCTGTTAACTCTGTTTTAGTGTCTTCCGAGCAACCATGTAATAGTTAAAACTTTCAACAACGGATCT
Fungi	Ascomycota	Lecanoromycetes	Caliciales	Caliciaceae	Buellia	Buellia frigida	AAGTCGTAACAAGATTTTCGTAAATGAATTTGCGAAAAAATCATTATCGAGAGACGAAATCGCTTCGATCTCACTCTTCATTCGTATCTACTTATCTTTGTTGCTTTGACGAATCTTCGAACTTGATCGTTCGACGCGAATGAAAAACTTTCGCTTGTCGTCTCGCGAACGCTCGTCAAAGACTCTATTAACTTTGTTTTAGTGTCTTTCGAGCAATCATGTAATAGTTAAAACTTTCAACAACGAATCT
Fungi	Ascomycota	Lecanoromycetes	Caliciales	Caliciaceae	Buellia	Buellia frigida	AAGTCGTAACAAGATTTTCGTAGATGAATTTGCGAAAGAATCATTATCGAGAGACGAAATCGCTTCGATCTCACTCTTCACTCGTATCTACTTATCTTTGTTGCTTTGACGAGTCTTCGAGCTTGATCGTTCGACGCGAGTAAGAGACTTTCGTCTCTCGTCTCGCGAGCGCTCGTCAAAGACTTTGTTAACTTTGTTTTAATGTCTTTCGAGCAATCATGTAATAATTAAAACTTTCAACAACGAATCT
Fungi	Ascomycota	Lecanoromycetes	Caliciales	Caliciaceae	Buellia	Buellia frigida	AAATCGTAACAAGATTTTCGTAGATGAATCTACGAAAGAATCATTATCGAGAGACGAAATCGCTTCGATCTCACTCTTCACTCGTATCTATTTATCTTTGTTGCTTTGACGAATTTTCGAATTTGATCGTTCGACGCGAGTGAAAGACTTTCGTCTCTCGTCTCGCGAGCGCTCGTCAAAGATCGTGTTAACTCTATTTTAATGTCTTTCGAGCAATCATGTAATAGTTAAAACTTTCAACAACGAATCT
Fungi	Ascomycota	Sordariomycetes	Hypocreales	Acremonium			AAGTCGTAACAAGGTCTCCGTTGGTGAACCAGCGGAGGGATCATTACAGAGTGTAAAAACTCCCAAAACCCCTGCGAACATACCAGTCGTTGCCTCGGCGGGACCGCCCCGGGCGCCATCGCGTGCCCCGGAACCAGGCGCCCGCCGGGGGACTCAAACTCTTGTTTTCACCCCAGTGGCATTATCTGAGTGGGCTTTAAGCAAACAAATGAATCAAAACTTTCAACAACGGATCTCTTGGTTCTG
Fungi	Ascomycota	Lecanoromycetes	Caliciales	Caliciaceae	Buellia	Buellia insignis	AAGTCGTAACAAGGTTTCCGTAAGTGAACCTGCGAAAGAATCATTATCGAGAGACGAAGTCTAACCGGTCCCACTCTTCACCCGTGTATATCTACCCTTTATTACTTTAACGAGCGATCGATCTTTATCGCCCGACGTCGATCGGAAGACTCGCGCCTTTCACTCACCGAACGCTCGCCAAATATTTTCAAAACCCGTTCATCTGTGTCCGAGCGAGTGAAGCAAATAATTAAAAACTTTCAACAACGAA
Fungi	Ascomycota	Lecanoromycetes	Caliciales	Caliciaceae	Buellia	Buellia frigida	AAGTCGTAACAAGGTTTTCGTAGATGAATTTGCGAAAGAATCATTATCGAGAGACGAGATCGCTTCGATTTCACTCTTCACTCGTGTCTACTTATCTTTGTTGCTTTGACGAATCTTCGAGCTTGATCGTTCGACGCGAGTGAGAGACTTTCGCCTGTCGTCTCGCGAGCGCTCGTCAAAGGTCTTGTTAACTCTGTTTTAGTGTCTTTCGAGCAATCATGTAATAGTTAAAACTTTCAACAACGAATCT
Fungi	Ascomycota	Lecanoromycetes	Caliciales	Caliciaceae	Buellia	Buellia frigida	AAGTCGTAACAAGATTTTCGTAGATGAATCTACGAAAGAATCATTATCGAGAGACGAGATCGCTTCGATCTCACTCTTCACTCGTGTTTACTTATCTTTGTTGCTTTGACGAATCTTCGAGCTTGATCGTTCGACGCGAGTGAGAGACTTTCGTCTCTCGTCTCGCGAGCGCTCATCAAAGACTCTGTTAACTCTATTTTAGTGTCTTTCGAGCAATCATGTAATAGTTAAAACTTTCAACAACGAATCT
Fungi	Ascomycota	Lecanoromycetes	Caliciales	Caliciaceae	Buellia	Buellia frigida	AAGTCGTAACAAGATTTTCGTAGATGAATCTGCGAAAGAATCATTATCGAGAGATGAGGTCGCTTCGATCCCACTCTTCACTCGTGTCTACTTATCTTTGTTGCTTTGACGAATCTTCGAACTTGATCGTTCGACGCGAGTGAAAGGCTTTCGCTTGTCGTTTCGCGAGCGCTCGTCAAAGATTCTATTAACTCTATTTTAGTGTCTTTCGAGCAATCATGTAATAGTTAAAACTTTCAACAACGGATTT
Fungi	Ascomycota	Lecanoromycetes	Lecanorales	Lecanoraceae	Lecidella	Lecidella greenii	AAGTCGTAACAAGGTTTCCGTAGGTGGTTTGCCTGTCGGATCCCCCCCGCAGCGACTCTAAAGAACTGCGCCAGTCGGGCTCCCATCTCCAAGCCTGGCGACGCCATCAGTCTGGCTGGGAGCCCCCCTACGCGGGGGGCCACCAGCAGCTCCTTCGGGAGTCCACAGATCAAACGATGAGCGGCCGCTTCACTGCGGTTCAGATATGACCGGCCCCAGCCTGCATCGGCTGGTGACTCCTCGTGGAACC
Fungi	Ascomycota	Lecanoromycetes	Caliciales				AAGTCGTAACAAGGTTTTCGTAGGTGAATTTGCGGAAGGATCATTATCGAGAGACGGAGTCTAACCGGCCCCACTCTTCACCCGTGTATACCTACCCTTTGTTGCTTTGGCGGGCGATCGGTCTTTACCGCCCGACGTCGGTCGGAAGGCTCGCGCCTTCCACTCATCGAACGCCCGTCAGAGACTCCCAAAACCCGTTCATTTGTGTTCGAGCGAGTGAAGCAAATAATTAAAAACTTTCAACAACGGA
Fungi	Ascomycota	Lecanoromycetes	Caliciales	Caliciaceae	Buellia	Buellia frigida	AAGTCGTAACAAGGTTTTCGTAGATGAATTTGCGAAAGAATCATTATCGAGAGACGAGATCGCTTCGATCTCACTCTTCACTCGTGTCTACTTACCTTTGTTGCTTTGGCGAGTCTTTGAACTTGATCGTTCGATGCGAGTGAAAGACTTTCGTCTCTCGTTTCGCGAACGCTCGTCAAAGGTCTTGTTAACTTTGTTTTAGTGTCTTTTGAGCAATCATGTAATAATTAAAACTTTCAACAACGAATCT
Fungi	Ascomycota	Lecanoromycetes	Caliciales	Caliciaceae	Buellia	Buellia frigida	AAGTCGTAACAAGATTTTCGTAAATGAATTTGCGAAAGAATCATTATCGAGAGACGAAATCGCTTCGATTTCACTCTTCACTCGTATCTACTTATCTTTGTTGCTTTGACGAATTTTCGAACTTGATCGTTCGATGCGAATGAGAGACTTTCGTCTCTCGTTTCGCGAGCGTTCGTCAAAGACTCTATTAACTCTATTTTAATATCTTTCGAACAATCATGTAATAGTTAAAACTTTCAACAACGAATCT
Fungi	Ascomycota	Lecanoromycetes	Caliciales	Caliciaceae	Buellia	Buellia frigida	AAGTCGTAACAAGATTTTCGTAAATGAATTTGCGAAAGAATCATTATCGAGAGACGAAATCGCTTCGATCTCACTTTTCACTCGTATCTACTTATTTTTGTTGCTTTAACGAGTCTTCGAGCTTGATCGTTCGATGCGAATGAGAGACTTTCGCTTGTCGTCTCGCGAGCGCTCGTCAAAAATTTTATTAACTTTGTTTTAGTGTCTTTCGAACAATCATGTAATAGTTAAAACTTTCAACAACGAATCT
Fungi	Ascomycota	Lecanoromycetes	Caliciales	Caliciaceae	Buellia	Buellia frigida	AAGTCGTAACAAGATTTTCGTAGATGAATCTGCGAAAGAATCATTATCGAGAGACGAGGTCGCTTCGACCCCACTCTTCACTCGTGTCTACTTATCTTTGTTGCTTTGACGAGTCTTCGAGCTTGATCGTTCGACGCGAGTGAGAGGCTTTCGTCTCTCGCCTCGCGAGCGCTCGCCAAAGATCCTGTTAACTCTGTTTTAGTGTCTTTCAAGCAATCATGTAATAGTTAAAACTTTCAACAACGAATCT
Fungi	Ascomycota	Lecanoromycetes	Caliciales	Caliciaceae	Buellia	Buellia frigida	AAGTCGTAACAAGGTTTCCGTAGGTGAACCTGCGGAAGGATCATTACCGAGAGACGGGGTCGCTTCGGCCCCACTCTTTACCCGTGTCTACTTACCTTTGTTGCTTTGGCGGGCCTTCGAGCTTGACCGTTCGACGCGGGTGGGAGGCTTTCGCCTCTCGCCTCGCGAGCGCCCGCCAAAGACTTTGTTAACTCTGTTTTAGTGTCTTTCGAGCAACCATGTAATAGTTAAAACTTTCAACAACGGATCT
Fungi	Ascomycota	Lecanoromycetes	Caliciales	Caliciaceae	Dimelaena	Dimelaena oreina	AAGTCGTAACAAGATTTCCGTAGATGAACCTGCGGAAGAATCATTATTGAGAGACGAAATCTAATCGGCCCCACTCTTCACCCGTGTATATCTACTCTTTATTGCTTTGGCGGGCGGTCGGTCTTTACCGCCCGACGTCGGTCGAAAGGCTCGCGCCTTCCACTCATCGAACGCCCGTCAGAGATCTCCAAAACCCGTTCATTTGTGTTCGAGCGAGTGAAGCAAATAATTAAAAACTTTCAACAACGGA
Fungi	Ascomycota	Lecanoromycetes	Lecanorales	Lecanoraceae	Rhizoplaca		AAGTCGTAACAAGGTTTCCGTAGGTGAACCTGCGGAAGGATCATTATCGAGAGGGGTCCCCGGACTCCGGGGGCTTCGGCCCCCTACTCTTCACCCCATGTCTACACACCTTTGTTGCTTTGGCGGGCCTCGGGTTCGCCCCGTACCGGCCGTGGGCTTCCATACCCCGGCCGTCCGTGCCCGTCAGAGGCCCATGAACCCTCGTTTATCAGTGTCGTCCGAGTCCAACCATAATAGTAAAAACTTTCAA
Fungi	Ascomycota	Lecanoromycetes	Caliciales	Caliciaceae	Buellia	Buellia frigida	AAGTCGTAACAAGGTTTCCGTAGATGAACCTGCGAAAGGATCATTATCGAGAGACGAGGTCGCTTCGACCCCACTCTTCATTCGTGTCTACTTACCTTTGTTGCTTTGACGAGCCTTCGAGCTTGACCGTTCGACGCGAGTGGGAGACTTTCGCCTCTCGCCTCGCGAGCGCCCGTCAAAGGCCCTGTTAACTCTGTTTTAGTGTCTTTCGAGCAATCATGTAATAGTTAAAACTTTCAACAACGGATCT
Fungi	Ascomycota	Lecanoromycetes	Caliciales	Caliciaceae	Buellia	Buellia frigida	AAGTCGTAACAAGGTTTCCGTAGGTGAACTTGCGGAAGGATCATTATCGAGAGACGGGGTCGCTTCGGCCTCATTCTTCACTCGTGTCTACTTACCTTTGTTGCTTTGGCGGGCCTTCGGGCTTGATCGTTCGACGCGGGTGGGAGGCTTTCGCCTCTCGCCTCGCGAGCGCCCGCCAAAGGCCCTGTTAACTCTGTTTTAGTGTCTTCCGAGCAACCATGTAATAGTTAAAACTTTCAACAACGGATCT
Fungi	Ascomycota	Lecanoromycetes	Caliciales	Caliciaceae	Buellia	Buellia frigida	AAGTCGTAACAAGATTTTCGTAGATGAATCTACGAAAGAATCATTATCGAGAGACGAGGTCGCTTCGACCTCACTCTTCACTCGTATCTACTTATCTTTGTTGCTTTGACGGGTCTTCGAGCTTGATCGTTCGATGTGGGTGGAAGGCTTTCGTCTCTCGCCTCGCGAGCGCTCGTCAAAGACTTTGTTAACTTTGTTTTAGTGTCTTTCGAGCAATCATGTAATAGTTAAAACTTTCAACAACGAATCT
Fungi	Ascomycota	Lecanoromycetes	Teloschistales	Teloschistaceae			AAGTCGTAACAAGGTTTCCGTAGGTGAACCTGCGGAAGGATTATTATCGAGAGGGGGGGCTCTATACCCCGGGGCTCTGTCCCCGTACCTTTTCACCCTGTGTGTATTTTTCCCCCGTTGCTTTGGCGGGCCCCGGGTCTTCCCCCGGCGTTGGCCCCCTCGCGGGGTTCGCGAGCGCCCGCCGGAAGGCTTATCGAAACTCTGATTAGTGCAGTCTGAGCGTACGAACAATAAATTAAAACTTTTAACA
Fungi	Ascomycota	Lecanoromycetes	Teloschistales	Teloschistaceae			GDCTTTTTCCTTTCTCTTCCTTCCCAGTCTTCCCCCGGTTTCCGTAGGTGAACCTGCGGAAGGATCATTACTAAGAGAGGGATGTACGCTTCCAGCCGAGTCCCGGGGGGCTGCGCCCCTCACCTCTTCAACCCTGTGTCTACCAACCGCTGTTGCTTCGGCGAGCGTCGGGGCGTCCGCGCCCCGGCCCCGGCTTCGGTCGGTGAGCTCTCGCAGAGGCCTATCTTTATTCTGTTTTGCAGTGACGTCCGA
Fungi	Ascomycota	Lecanoromycetes	Lecanorales	Lecanoraceae	Lecidella	Lecidella greenii	AAGTCGTAACAAGGTTTCCGTAGGTGGTTTGCCTGTCGGATCCCCCCGCAGCGACTCTAAAGAACTGCGCCAGTCGGGCTCCCATCTCCAAGCCTGGCGACGCCATCAGTCTGGCTGGGAGGCCCCCCTACGCGGGGGGCCACCAGCAGCTCCTTCGGGAGTCCACAGATCAAACGATGAGCGGCCGCTTCACTGCGGTTCAGATATGACCGGCCCCAGCCTGCATCGGCTGGTGACTCCTCGTGGAACC
Fungi	Ascomycota	Lecanoromycetes	Caliciales	Caliciaceae	Buellia	Buellia frigida	AAGTCGTAACAAGATTTTCGTAGATGAATCTACGAAAGAATCATTATCGAGAGACGAGATCGCTTCGATTTCACTCTTCACTCGTGTCTACTTATCTTTGTTGCTTTGACGAGTCTTCGAACTTGATCGTTCGACGCGAGTGAAAGACTTTCGCCTCTCGTCTCGCGAGCGCCCATCAAAGATCTTGTTAACTTTGTTTTAGTGTCTTTCGAGCAATCATGTAATAATTAAAACTTTCAACAATGAATCT
Fungi	Ascomycota	Lecanoromycetes	Caliciales	Caliciaceae	Buellia	Buellia frigida	AAGTCGTAACAAGATTTTCGTAGGTGAACTTGCGAAAGAATCATTATCGAGAGACGAGGTCGCTTCGACCCCACTCTTCACTCGTGTCTACTTACCTTTGTTGCTTTGGCGGGCCTTCGGGCTTGACCGTTCGACGCGGGTGGGAGGCTTTCGCCTCTCGCCTCGCGAGCGCCCGCCAAAGGCCCTGTTAACTCTGTTTTAGTGTCTTCCGAGCAACCATGTAATAGTTAAAACTTTCAACAACGGATCT
Fungi	Ascomycota	Lecanoromycetes	Caliciales	Caliciaceae	Dimelaena	Dimelaena oreina	AAGTCGTAACAAGATTTCCGTAAATGAATTTGCGGAAGAATCATTATCGAAAAACGGAGTCTAACCGACCCCACTCTTCACTCGTGTATATCTACCCTTTATTGCTTTAACGGGCGGTCGATCTTTACCGCCCGACGTCGGTCGGAAGGCTCGCGCCTTCCACTCACCGAACGCCCGCCAGAGACCCCCAAAAGCCGTTCATCTGTGTTCGAGCGAGTGAAGTAAATAATTAAAAACTTTCAACAACGAA
Fungi	Ascomycota	Lecanoromycetes	Caliciales	Caliciaceae	Buellia	Buellia frigida	AAGTCGTAACAAGATTTTCGTAGATGAATCTACGAAAGAATCATTATCGAGAGACGAGATCGCTTCGATCTCACACTCTTCACTCGTGTCTACTTACCTTTGTTGCTTTGACGAGTCTTCGAGCTTGATCGTTCGACGCGAGTGAGAGACTTTCGCCTCTCGTCTCGCGAGCGCTCGTCAAAGACTTTGTTAACTTTGTTTTAGTGTCTTTCGAGCAATCATGTAATATTTAAAACTTTCAACAACGGAT
Fungi	Ascomycota	Lecanoromycetes	Caliciales	Caliciaceae	Buellia	Buellia frigida	AAGTCGTAATAAGATTTTCGTAAATGAATCTATGAAAGAATCATTATCGAGAGACGAGATCGCTTCGATCTCACTCTTCACTCGTATCTACTTATCTTTGTTGCTTTGACGAGTCTTCGAGCTTGATCGTTCGACGCGAGTAGGAGGCTTTCGTCTCTCGTCTCGCGAACGCTCGTCAAAGATCTTGTTAACTCTATTTTAGTGTCTTTCGAGCAATCATGTAATAGTTAAAACTTTCAACAATGAATTT
Fungi	Ascomycota	Lecanoromycetes	Caliciales	Caliciaceae	Buellia	Buellia frigida	AAGTCGTAACAAGATTTTCGTAGATGAATCTACGAAAGAATCATTATCGAGAGACGAGATCGCTTCGATCTCACTCTTCATTCGTGTCTACTTATCTTTGTTGCTTTGACGAGTTTTTGAGCTTGATCGTTCGACGCGAGTGAGAGACTTTCGTTTCTCGTTTCGCGAGCGCTCGTCAAAGACTTTGTTAACTTTGTTTTAGTGTCTTTCGAGCAATCATGTAATAGTTAAAACTTTCAACAACGAATCT
Fungi	Ascomycota	Lecanoromycetes	Caliciales	Caliciaceae	Buellia	Buellia frigida	AAGTCGTAACAAGATTTTCGTAGATGAACTTGCGAAAGAATCATTATCGAGAGACGAGGTCGCTTCGACCCCACTCTTCACTCGTGTCTACTTATCTTTGTTGCTTTGGCGAGCCTTCGAGCTTGATCGTTCGACGCGAGTGAGAGACTTTCGCCTCTCGTCTCGCGAGCGCTCGCCAAAGACTCTGTTAACTCTGTTTTAGTGTCTTTCGAGCAACCATGTAATAGTTAAAACTTTCAACAACGAATCT
Fungi	Ascomycota	Lecanoromycetes	Caliciales	Caliciaceae	Buellia	Buellia frigida	AAGTCGTAACAAGATTTTCGTAGATGAATCTACGAAAGAATCATTATCGAGAGACGAGATCGCTTCGATCTCACTCTTCACTCGTGTCTACTTATCTTTGTTGCTTTGACGAGTCTTCGAGCTTAATCATTCGACGCGAGTGGAAGACTTTCGTCTCTCGTCTCGCGAGCGCTCGTCAAAGGTCTTGTTAACTCTATTTTAGTGTCTTTCGAGCAATCATGTAATAGTTAAAACTTTCAACAATGAATCT
Fungi	Ascomycota	Lecanoromycetes	Caliciales	Caliciaceae	Buellia	Buellia frigida	AAGTCGTAACAAGATTTTCGTAGATGAATTTACGAAAGAATCATTATCGAGAGACGAGATCGCTTCGATCTCACTCTTTATTCGTATCTACTTATCTTTGTTGCTTTGACGAGTCTTCGAGCTTGATCGTTCGACGCGAATGAGAGACTTTCGTCTCTCGTTTCGCGAGCGCTCGTCAAAGATCTTGTTAACTCTATTTTAGTGTCTTTCAAGCAATCATGTAATAGTTAAAATTTTCAACAATGAATCT
Fungi	Ascomycota	Lecanoromycetes	Caliciales	Caliciaceae	Buellia	Buellia frigida	AAGTCGTAACAAGATTTTCGTAGATGAATCTACGAAAGAATCATTATCGAGAGACGAGGTCGCTTCGACCCCACTCTTCACTCGTGTTTACTTACCTTTGTTGTTTTGACGAGCTTTCGAGCTTGATCGTTCGACGCGAGTGAGAGACTTTCGTCTCTCGTCTTGCGAGCGCTCGTCAAAGATCTTGTTAACTCTATTTTAATGTCTTTCGAGCAATCATGTAATAGTTAAAACTTTCAACAACGAATCT
Fungi	Ascomycota	Lecanoromycetes	Caliciales				AAGTCGTAACAAGGTTTCCGTAGGTGAACCTGCGGAAGGATCATTATCGAGAGATGGAGTCTAACCGGCCCCACTCTTCACCCGTGTATACCTACCCTTTGTTGCTTTGGCGGGCGGTCGGTCTTTACCGCCCGACGTCGGTCGGAAGGCTCGCGCCTTCCACTCACCGAACGCCCGCCAGAGGCCCCCAAAACCCGTCCATCTGTGTCCGAGCGAGTGAAGCAAATAGTTAAAAACTTTCAACAACGGA
Fungi	Ascomycota	Lecanoromycetes	Caliciales	Caliciaceae	Buellia	Buellia frigida	AAGTCGTAACAAGATTTTCGTAAATGAATCTACGAAAGAATCATTATCGAGAGACGAGATCGCTTCGATCTCACTCTTCACTCGTGTCTACTTATCTTTGTTGCTTTGACGAGTCTTCGAGCTTGATCGTTCGACGCGAGTGAAAGACTTTCGTCTCTCGTCTCGCGAGCGCTCGTCAAAGACTTTGTTAACTCTATTTTAGTGTCTTTCGAGCAATCATGTAATAGTTAAAACTTTCAACAATGAATCT
Fungi	Ascomycota	Lecanoromycetes	Caliciales	Caliciaceae	Buellia	Buellia frigida	AAGTCGTAACAAGATTTTCGTAAATGAATTTGCGAAAAAATCATTATCGAGAGACGAAATCGCTTCGATCTCACTTTTCACTCGTATCTACTTATCTTTGTTGCTTTGACGAGTCTTCGAACTTAATCGTTCGACGCAAATGAAAGACTTTCGTCTCTCGTTTCGCGAGCGCTCGTCAAAGATCTTGTTAACTTTGTTTTAGTGTCTTTCGAGCAATCATGTAATAATTAAAACTTTCAACAATGAATCT
Fungi	Ascomycota	Lecanoromycetes	Caliciales	Caliciaceae	Buellia	Buellia frigida	AAGTCGTAACAAGATTTTCGTAAATGAACTTGCGAAAAAATCATTATCGAGAGACGAAATCGCTTCGATCTCACTCTTCACTCGTATCTACTTATCTTTGTTGCTTTGACGAGTCTTCGAGCTTGATCGTTCGACGCGAGTGAAAGACTTTCGTCTCTCGTCTCGCGAGCGTTCGTCAAAGATCTTGTTAACTCTATTTTAGTGTCTTTCAAGCAATCATGTAATAATTAAAATTTTCAACAACGAATCT
Fungi	Ascomycota	Lecanoromycetes	Caliciales	Caliciaceae	Buellia	Buellia frigida	AAGTCGTAACAAGATTTTCGTAAATGAATTTGCGAAAGAATCATTATCGAGAGACGAGATCGCTTCGATCTCACTCTTCATTTGTATCTACTTATCTTTGTTGCTTTGACGAGTCTTCGAGCGCAATCGTTCGACGCGAGTGAGAGATTTTCGTCTCTCGTCTTGCGAACGCTCGTCAAAGACTTTGTTAACTTTGTTTTAGTGTCTTTCGAGCAATCATGTAATAGTTAAAATTTTCAACAACGAATCT
Fungi	Ascomycota	Lecanoromycetes	Caliciales	Physciaceae	Physcia	Physcia dubia	AAGTCGTAACAAGGTTTCCGTAGGTGAGAACAGGTTTGCCTCCGGAAAACCCCCGCAACGACGTTAAACAAGTGCGTGGTCTGCACCTTAGCAGTGCAGGCAACACCGTTCAAATGCTGAGAGCACCGAGACACTCGGGGTAACCAGCAGCCAGCACGCTCGCGTCTGGTGCACAGATCATTCGACGGTGACCTTATGGTTGAGATATGACCGGCTCCAGGCCTTGAAAGCCCCGGAACCTGCGGAACCT
Fungi	Ascomycota	Lecanoromycetes	Caliciales	Caliciaceae	Buellia	Buellia frigida	AAGTCGTAACAAGGTTTCCGTAGGTGAACCTGCGAAAGGATCATTATCGAGAGATGGGGTCGCTTCGGCCTCACTCTTCACCCGTGTCTACTTACCTTTGTTGCTTTGGCGGGTCTTCGGGCTTGATCGTTCGACGCGGGTGGGAGACTTTCGCCTCTCGCCTCGCGAGCGCTCGCCAAAGGCCCTGTTAACTCTGTTTTAGTGTCTTCCGAGCAATCATGTAATAGTTAAAACTTTCAACAACGAATCT
Fungi	Ascomycota	Lecanoromycetes	Caliciales	Caliciaceae	Buellia	Buellia frigida	AAGTCGTAACAAGATTTTCGTAGATGAATTTGCGAAAGAATCATTATCGAGAGACGAAATCGCTTCGATCTTACTCTTCACTCGTGTCTACTTATCTTTGTTGCTTTGACGAATCTTTGAGCTTGATCGTTCGACGCGAGTGAGAGACTTTCGTCTCTCGTCTCGCAAGCGCTCGTCAAAGACTTTGTTAACTTTGTTTTAGTGTTTTTCGAACAATCATGTAATAGTTAAAACTTTCAACAATGAATTT
Fungi	Ascomycota	Lecanoromycetes	Caliciales	Caliciaceae	Buellia	Buellia frigida	AAGTCGTAACAAGATTTTCGTAAATGAATTTGCGAAAGAATCATTATCGAGAGATGAGATCGCTTCGATCTCACTCTTCACTCGTATTTACTTATCTTTGTTGCTTTGACGAGTCTTCGAACTTGATCGTTCGACGCGAGTAAGAGACTTTCGTCTCTCGCCTCGCGAGCGCTCGTCAAAGACTCTATTAACTCTGTTTTAGTGTTTTTCGAGCAATCATGTAATAGTTAAAACTTTCAACAACGGATCT
Fungi	Ascomycota	Lecanoromycetes	Caliciales	Caliciaceae	Buellia	Buellia frigida	AAGTCGTAACAAGGTTTCCGTAGGTGAACCTGCGGAAGGATCATTACCGAGAGACGGGGTCGCTTCGGCCCCACTCTTCACCCGTGTCTACTTACCTTTGTTGCTTTGGCGGGCCTTCGGGCTTGACCGTTCGACGCGGGTGGGAGGCTTTCGCCTGTCGCCTCGCGAGCGCCCGCCAAAGGCCCTGTTAACTCTGTTTTAGTGTCTTCCGAGCAACCATGTAATAGTTAAAACTTTCAACAACGGATCT
Fungi	Ascomycota	Lecanoromycetes	Caliciales	Caliciaceae	Buellia	Buellia frigida	AAGTCGTAACAAGGTTTTCGTAGGTGAATCTGCGGAAGGATCATTATCGAGAGACGAGGTCGCTTCGACCTCACTCTTCACTCGTGTCTACTTACCTTTGTTGCTTTGGCGGGCCTTCGGGCTTGATCGTTCGACGCGGGTGGGAGGCTTTCGTCTCTCGCCTCGCGAGCGCTCGTCAAAGGCCCTCTTAACTTTGTTTTAGTGTCTTTCGAGCAATTATGTAATAGTTAAAACTTTCAACAATGAATCT
Fungi	Ascomycota	Lecanoromycetes	Umbilicariales	Umbilicariaceae	Umbilicaria	Umbilicaria decussata	AAGTCGTAACAAGGTTTCCGTAGGTGAACCTGCGGAAGGATCATTACTGAGATAGGGTCCTCCGGGCCCGAACCTCCAACCCTTTGCGTACCTTACCTTTGTTGCTTTGGCGGGCCCGCTGGGGAAACCCACCGCCGGCGTCGAGCCGGTGAGCGCCCGCCGGAGGCCCCCAAAACTCCGTCTTGTCAGTGTCGTCTGAGTACTATACAATAGCTAAAACTTTCAACAACGGATCTCTTGGTTCTG
Fungi	Ascomycota	Lecanoromycetes	Teloschistales	Teloschistaceae	Xanthoria	Xanthoria elegans	AAGTCGTAACAAGGTTTCCGTAGGTGAACCTGCGGAAGGATCATTATCGAGAGAGGGACTTCGCGTCCCCCGGGGGGTCCGGCCCCCCCACCTCTTCAACCCTGTGTATATCAATCCATGTTGCTTTGGCGAGCGCCGGGGAGCGATTCCCGGCCCTGGCTTCGGTCAGTCAGCCCTCGTCAGAGGCCCATCCAAATTCTGTTTCAGTGACGTCCGAGTATACCAGCAAATAAATTAAAACTTTCAACAA
Fungi	Ascomycota	Lecanoromycetes	Caliciales	Caliciaceae	Buellia	Buellia frigida	AAGTCGTAACAAGATTTTCGTAAATGAATTTGCGAAAAAATCATTATCGAGAGACGAGATCGCTTCGATCTCATTCTTCACTCGTATCTATTTATCTTTGTTGCTTTGACGAGTCTTCGAACTTGATCGTTCGACGCGAATGAGAGACTTTCGTCTCTCGTCTCGCGAGCGCTCGTCAAAGATTCTATTAACTTTGTTTTAGTGTCTTTCGAACAATCATGTAATAGTTAAAACTTTCAACAATGAATCT
Fungi	Ascomycota	Lecanoromycetes	Caliciales	Caliciaceae	Buellia	Buellia frigida	AAGTCGTAACAAGATTTTCGTAGATGAATTTGCGAAAGAATCATTACCAAGAGACGAGGTCGCTTCGATTCCACTCTTCACTCGTGTCTACTTATCTTTGTTGCTTTGGCGAGTCTTCGAGCTTGATCGTTCGACGCGAGTGGGAGGCTTTCGTTTCTCGTCTCGCGAGCGCTCGTCAAAGACTTTGTTAACTTTGTTTTAGTGTCTTCCAAGCAATCATGTAATAGTTAAAACTTTCAACAACGAATCT
Fungi	Ascomycota	Lecanoromycetes	Caliciales	Caliciaceae	Buellia	Buellia insignis	AAGTCGTAACAAAGTTTCCGTAGGTGAACCTGCGGAAGAATCATTATCAAGAGACGAAGTCTAACCGGCCCCACTCTTCACCCGTGTATATCTACCCTTTATTACTTTGGCGGGCGATCGGTCTTTACCGCCCGACGTCGGTCGGAAGACTCGCGCCTTCCACTCACCGAACGCCCGCCAGAGATCTCCAAAACCCGTTCATTTGTGTTCGAACGAGTGAAACAAATAGTTAAAAATTTTCAACAACGGA
Fungi	Ascomycota	Lecanoromycetes	Caliciales	Caliciaceae	Buellia	Buellia frigida	AAGTCGTAACAAGATTTTCGTAGATGAACTTGCGAAAAAATCATTATCGAAAGACGAGATCGCTTCGATCTCACTTTTCACTCGTGTCTACTTATCTTTGTTGCTTTGACGAGTCTTCGAGCTTGATCGTTCGACGCGAGTGAGAGGCTTTCGTCTCTCGCCTCGCGAGCGCTCGTCAAAGACTTTGTTAACTTTGTTTTAGTGTCTTTCGAGCAATCACGTAATAGTTAAAACTTTCAACAACGAATCT
Fungi	Ascomycota	Lecanoromycetes	Acarosporales	Acarosporaceae	Acarospora		AAGTCGTAACAAGGTTTCCGTAGGTGTAAGTAATCCAACGTCCCAAACATTCACCATCCAATGCGTGATCATGCTAACATGTGATTTAGGAACCTGCGGAAGGATCATTAAAGAGCAAGGGTCTTCTAGGCCCGACCTCCAACCCTATGTGTACCTACCTTTGTTGCTTTGGCGGGCCCGTCGGGTGACCCACCGGTGGCCTCTGGCTCCCGAGTGCCCGTCAGAGACCCATCAAAACCCGTTAATTGTG
Fungi	Ascomycota	Lecanoromycetes	Caliciales	Caliciaceae	Buellia	Buellia frigida	AAGTCGTAACAAAGTTTTCGTAAGTGAATTTGCGAAAGAATTATTATCGAGAGACGAAATCGCTTCGATCTTACTCTTCACTCGTGTCTACTTATTTTTGTTGCTTTGACGAGTTTTCGAGCTTGATCGTTCAACGCGAGTGAGAGACTTTCGTCTCTCGTTTCGCGAACGCTCGTCAAAGACTTTGTTAACTTTGTTTTAGTGTCTTTCGAGCAATCATGTAATAATTAAAACTTTCAACAACGAATCT
Fungi	Ascomycota	Lecanoromycetes	Caliciales	Caliciaceae	Buellia	Buellia frigida	AAGTCGTAACAAGATTTCCATAGATGAACCTACGAAAGGATCATTATCGAGAGACGAGATCGCTTCGACCCCACTCTTCACTCGTGTCTACTTACCTTTGTTGCTTTGACGAGCCTTCGAGCTTGATCGTTCGATGCGAGTGGAAGGCTTTCGCCTCTCGCCTCGCGAGCGCTCGCCAAAGGCCCTGTTAACTCTGTTTTAGTGTCTTTCGAGCAATTATGTAATAGTTAAAACTTTCAACAACGAATCT
Fungi	Ascomycota	Lecanoromycetes					AAGTCGTAACAAGGTTTCCGTAGGTGAACCTGCGGAAGGATCATTACCGAGAGACGGGGTCGCTTCGGCCCCACTCTTCACCCGTGTCTACTTACCTTTGTTGCTTTGGCGCGCCCTGGGGTTCCGCCCCACGCCGGCCTCAGGCCTTCGGCTTGGGCTGGTGAGAGCCCGTCAGAGGCCCATTCTAATCCTTATATCAGTGATGTCCGAGTACAATTTTAATAAATAAAACTTTCAACAACGGATCTCT
Fungi	Ascomycota	Lecanoromycetes	Caliciales	Caliciaceae	Buellia	Buellia frigida	AAGTCGTAATAAGATTTTCGTAGATGAATTTGTGAAAGAATCATTATCGAGAGACGAGGTCGCTTCGATCTCACTCTTCACTCGTGTCTACTTATCTTTGTTACTTTGACGAATTTTCGAGCTTGATCGTTCGACGCGAGTGAGAGGCTTTCGTCTCTCGTCTCGCGAGCGCTCGTCAAAGACTTTGTTAACTCTGTTTTAGTGTCTTTCGAGCAATTATGTAATAGTTAAAACTTTCAACAACGAATCT
Fungi	Ascomycota	Lecanoromycetes	Caliciales	Caliciaceae	Buellia	Buellia frigida	AAGTCGTAACAAGATTTTCGTAGATGAATCTACGAAAGAATCATTATCGAGAGACGAGGTCGCTTCGACTTCACTTTTCACTCGTACTTACTTATCTTTGTTGCTTTGACGAGTCTTCGAGCTTGATCGTTCGATGCGAATGAGAGACTTTCGTCTCTCGTCTTGCGAGCGCTCATCAAAGATTCTATTAACTTTGTTTTAGTGTTTTTCGAGCAATCATGTAATAGTTAAAACTTTCAACAACGAATCT
Fungi	Ascomycota	Lecanoromycetes	Caliciales	Caliciaceae	Buellia	Buellia frigida	AAGTCGTAACAAGATTTTCGTAGATGAACTTGCGAAAGAATCATTATCAAGAGACGAGATCGCTTCGATCTCACTCTTCACTCGTGTTTACTTATCTTTGTTGCTTTGACGAGTCTTCGAGCTTGATCGTTCGACGCGAGTGAGAGACTTTCGTCTATCGTCTCGCGAGCGCTCGTCAAAGACTCTGTTAACTTTGTTTTAGTGTCTTTCGAGCAATCATGTAATAGTTAAAACTTTCAACAACGAATCT
Fungi	Ascomycota	Lecanoromycetes	Caliciales	Caliciaceae	Buellia	Buellia frigida	AAGTCGTAACAAGATTTTCGTAAATGAATTTGCGAAAAAATCATTATCGAGAGACGAAATCGCTTCGACTTCACTCTTCATTCGTGTCTACTTATCTTTGTTGCTTTGACGAATCTTCGAACTTGATCATTCGATGCGAGTGAGAGACTTTCGTCTCTCGTTTCGCGAGCGCTCGTCAAAGACTTTGTTAACTCTATTTTAGTGTTTTTCGAGTAATCATGTAATAATTAAAATTTTCAACAACGAATCT
Fungi	Ascomycota	Lecanoromycetes	Caliciales	Caliciaceae	Buellia	Buellia frigida	AAGTCGTAACAAGATTTTCGTAGATGAATCTACGAAAAAATCATTATCGAGAGACGAGATCGCTTCGACCTCACTCTTCACTCGTGTCTACTTACCTTTGTTGCTTTGACGAGTCTTCGAACTTAATCGTTCGACGCGAATGAAAGACTTTCGCCTCTCGTTTCGCGAGCGCTCGTCAAAGACTCTATTAACTTTGTTTTAGTGTCTTTCGAGCAATCATGTAATAGTTAAAACTTTCAACAACGAATCT
Fungi	Ascomycota	Lecanoromycetes	Teloschistales	Teloschistaceae			AAGTCGTAACAAGGTTTCCGTAGGTGAACCTGCGGAAGGATCATTACCGAGTTAGGGTCTCTTCGGAGCCCGAACCTCCCAACCCTTTGTCTAATTTACCTTGTCGTTGCTTCGGCGAGCGTCGGGGCGTCCGCGCCCCGGCCCCGGCTTCGGTCGGTGAGCTCTCGCAGAGGCCTATCTTTATTCTGTTTTGCAGTGACGTCCGAGAATACCAATATAATCAATCAAAACTTTCAACAACGGATCTCTT
Fungi	Ascomycota	Lecanoromycetes	Caliciales	Caliciaceae	Buellia	Buellia frigida	AAGTCGTAACAAGGTTTCCGTAGGTGAACCTGCGAAAGGATCATTATCGAGAGACGGGGTCGCTTCGACCCCACTCTTCACTCGTGTCTACTTACCTTTGTTGCTTTGGCGGGCCTTCGGGCTTGATCGTTCGACGCGGGTGGGAGGCTTTCGCCTCTCGCCTCGCGAGCGCCCGTCAAAGGCCCTGTTAACTTTGTTTTAGTGTCTTCCGAGCAACCATGTAATAGTTAAAACTTTCAACAACGAATCT
Fungi	Ascomycota	Lecanoromycetes	Caliciales	Caliciaceae	Buellia	Buellia frigida	AAGTCGTAACAAGATTTTCATAGATGAACCTACGAAAGAATCATTATCGAGAGACGAGATCGCTTCGATCTCACTCTTCACTCGTGTCTACTTATCTTTGTTGCTTTGACGAGTCTTCGAGCTTGATCGTTCGACGCGAGTGAGAGGCTTTCGTCTCTCGTCTCGCGAGCGTTCGTCAAAGATCGTGTTAACTCTGTTTTAGTGTCTTTCGAGCAATCATGTAATAGTTAAAACTTTTAACAACGAATCT
Fungi	Ascomycota	Lecanoromycetes	Caliciales	Caliciaceae	Buellia	Buellia frigida	AAGTCGTAACAAGATTTTCGTAAATGAACTTGCGAAAGAATTATTATCGAGAGACGAGATCGCTTCGATCTCACTCTTCACTCGTGTCTACTTATCTTTGTTGCTTTGACGAATCTTCGAGCTTGATCGTTCGACGCGAGTGAGAGGCTTTCGCCTCTCGTCTCGCGAGCGCTCGTCAAAGACTCTATTAACTTTGTTTTAGTGTCTTTCGAGCAATCATGTAATAGTTAAAACTTTCAACAACGGATCT
Fungi	Ascomycota	Lecanoromycetes	Caliciales	Caliciaceae	Buellia	Buellia frigida	AAGTCGTAACAAGATTTTCGTAAATGAATTTGCGAAAGAATCATTATCGAGAGATGAGATCGCTTCGATCTCACTCTTCACTCGTATTTACTTATCTTTGTTGCTTTGACGAGTCTTCGAACTTGATCGTTCGACGCGAGTAAGAGACTTTCGTCTCTCGCCTCGCGAGCGCTCGTCAAAGACTCTATTAACTCTGTTTTAGTGTTTTTCGAGCAATCATGTAATAGTTAAAACTTTCAACAATGAATCT
Fungi	Ascomycota	Lecanoromycetes	Acarosporales	Acarosporaceae			AAGTCGTAACAAGGTTTCCGTAGGTGAACCTGCGGAAGGATCATTACCGAGAGACGGGGTCGCTTCGGCCCCACTCTTCACCCGTGTCTACTTACCTTTGTTGCTTTGGCGGGCCCGTTGGGGCGACCCACCGGTGGCCTTTGGCTCCCGAGTGCCCGTCAGAGATCCATCAAAACCTTTCAATTGTGTCGTCTGAGTACCAACATAATAATTAAAACTTTCAACAACGGATCTCTTGGTTCTG
Fungi	Ascomycota	Lecanoromycetes	Caliciales	Caliciaceae	Buellia	Buellia frigida	AAGTCGTAACAAGGTTTCCGTAGGTGAACCTGCGAAAGGATCATTATCGAGAGACGGGGTCGCTTCGGCCCCACTCTTCACTCGTGTCTACTTATCTTTGTTGCTTTGGCGGGCCTTTGGGCTTGATCGTTCGACGCGAGTGGGAGGCTTTCGTCTCTCGCCTCGCGAGCGCCCGCCAAAGGTCCTGTTAACTCTGTTTTAGTGTCTTTCGAGCAATCATGTAATAGTTAAAACTTTCAACAACGAATCT
Fungi	Ascomycota	Lecanoromycetes	Caliciales	Caliciaceae	Buellia	Buellia frigida	AAGTCGTAACAAGATTTTCGTAGATGAATTTGCGAAAGAATCATTATCGAGAGACGAGATCGCTTCGATTTCATTCTTCATTCGTGTCTACTTATCTTTGTTGCTTTGACGAGTCTTCGAGCTTGATCGTTCGACGCGAGTGAGAGACTTTCGTCTCTCGTCTCGCGAGCGCTCGTCAAAGACTTTGTTAACTCTATTTTAGTGTCTTTCGAGCAATCATGTAATAGTTAAAATTTTCAACAACGAATCT
Fungi	Ascomycota	Lecanoromycetes	Caliciales	Caliciaceae	Dimelaena	Dimelaena oreina	AAGTCGTAACAAAGTTTTCGTAAGTGAATTTGCGAAAGGATCATTATCGAGAGACGGAGTCTAACCGGCCCCACTCTTCACTCGTGTATATCTATTCTTTGTTGCTTTGGCGAGCGGTCGGTCTTTACCGCCCGACGTCGGTCGGAAGATTCGCGTCTTTCACTCACTGAACGCCCGCTAGAGGTTCTCAAAAGTCGTTCATCTGTGTTCGAGCGAGTGAAGCAAATAATTAAAAACTTTTAACAACGGA
Fungi	Ascomycota	Lecanoromycetes	Caliciales	Caliciaceae	Buellia	Buellia frigida	AAGTCGTAACAAGGTTTTCGTAGATGAATCTACGAAAAAATCATTATCGAGAGACGAGATCGCTTCGATTTCACTCTTCACTCGTATCTACTTATCTTTGTTGCTTTGACGAGCCTTCGAGCTTGATCGTTCGACGCGAGTGAGAGACTTTCGCCTCTCGTTTTGCGAGCGCTCGTCAAAGACCTTGTTAACTTTGTTTTAGTGTCTTTCGAGCAATCATGTAATAGTTAAAACTTTCAACAACGAATCT
Fungi	Ascomycota	Lecanoromycetes	Caliciales	Caliciaceae	Buellia	Buellia frigida	AAGTCGTAATAAGATTTTCGTAGATGAATTTGTGAAAGAATCATTATCGAGAGACGAGGTCGCTTCGATCTCACTCTTCACTCGTGTCTACTTATCTTTGTTACTTTGACGAATTTTCGAGCTTGATCGTTCGACGCGAGTGAGAGGCTTTCGTCTCTCGTCTCGCGAGCGCTCGTCAAAGACTTTGTTAACTCTGTTTTAGTGTCTTTCGAGCAATTATGTAATAGTTAAAACTTTCAACAACGGATCT
Fungi	Ascomycota	Lecanoromycetes	Caliciales	Caliciaceae	Buellia	Buellia frigida	AAGTCGTAACAAAATTTTCGTAGATGAATTTGCGAAAGAATCATTATCAAGAGACGAGATCGCTTCGATCTCACTCTTCACTCGTGTCTACTTATCTTTATTGCTTTGACGAGTCTTCGAACTTGATCGTTCGACGCGAGTGAGAGACTTTCGTCTCTCGTCTCGCGAGCGCTCGTCAAAGATTCTATTAACTTTGTTTTAGTGTCTTTCGAGCAATCATGTAATAGTTAAAACTTTCAATAATAAATTT
Fungi	Ascomycota	Lecanoromycetes	Caliciales	Caliciaceae	Buellia	Buellia frigida	AAGTCGTAACAAGATTTTCGTAGATGAATCTACGAAAGAATCATTATCGAGAGACGAGATCGCTTCGATCTCACTCTTCACTCGTGTTTACTTATTTTTGTTGCTTTGACGAGTCTTCGAGCTTGATCGTTCGACGCGAGTGAGAGATTTTCGTCTCTCGTCTCGCGAGCGCTCGTCAAAGACTTTGTTAACTTTGTTTTAGTGTCTTTCGAGCAATCATATAATAGTTAAAACTTTCAACAACGAATCT
Fungi	Ascomycota	Lecanoromycetes	Caliciales	Caliciaceae	Buellia	Buellia frigida	AAGTCGTAACAAGATTTTCGTAAATGAATTTGCGAAAGAATCATTATCGAGAGATGAGATCGCTTCGATCTCACTCTTCACTCGTATTTACTTATCTTTGTTGCTTTGACGAGTCTTCGAACTTGATCGTTCGACGCGAGTAAGAGACTTTCGTCTCTCGCCTCGCGAGCGCTCGTCAAAGACTCTATTAACTCTGTTTTAGTGTTTTCCGAGCAACCATGTAATAGTTAAAACTTTCAACAACGGATCT
Fungi	Ascomycota	Lecanoromycetes	Acarosporales	Acarosporaceae			AAGTCGTAACAAGGTTTCCATGCGGAGGGACATTCATCTTACTCGATCTTCACATCTGTAAGCAAACCACCTCTGAAGCCTTGAAATCATGAGTCTGCATCTTTGCAGGCGACACTAGTCCGTTGCTGGGAGTCTCCTGGAGATAATCAGCAGCCATGATACTGGATTGTGGTTCACAGATCAAACACTAGTGGCCCGTTGGTGGGTTAAAATATGACCGGCTCCATCTGGAAATAGATGGACGATTGCG
Fungi	Ascomycota	Lecanoromycetes	Caliciales	Caliciaceae	Buellia	Buellia frigida	CTTTTTCCTTTCTCTTCCTTCCCCTTCTTCCCCCTTTTTCCGTATTTTCCCCTGCGGACTTCTCCTTACCGATCTCCTTGGTCGCTTCTTCCCCACTCTTCCCCCTTGTCTACTTCCCTTTGTTGCTTTGGCGGGCCTTCGGGCTTGACCTTTCTCCGCGGGTGGGAGGCTTTCGCCTCTCGCCTCTCTCTCGCCCGCCAAAGGCCCTGTTAACTCTGTTTTAGTGTCTTCCGAGCAACCATGTAATAGT
Fungi	Ascomycota	Lecanoromycetes	Caliciales	Caliciaceae	Buellia	Buellia frigida	AAGTCGTAACAAGATTTTCGTAGATGAACTTGCGAAAGAATCATTATCGAGAGACGAAATCGCTTCGACTTCACTTTTCACTCGTATTTACTTATCTTTATTGCTTTGACGAGTCTTCGAGCTTGATCGTTCGACGCGAGTGAAAGACTTTCGTCTCTCGTTTCGCGAGCGTTCGTCAAAGATCTTGTTAACTTTGTTTTAGTGTCTTTCGAGCAATCATGTAATAATTAAAACTTTCAACAATGAATTT
Fungi	Ascomycota	Lecanoromycetes	Caliciales	Caliciaceae	Buellia	Buellia frigida	CTTTTTCCTTTCTCTTCCTTCCCCTTCTTCCCCCTTTTTCCGTATTTTCCCCTGCGGACTTCTCCTTACCGATCTCCTTGGTCGCTTCTTCCCCACTCTTCCCCCTTGTCTACTTACCTTTGTTGCTTTGGCGGGCCTTCGGGCTTGACCGTTCGCCGCGGGTGGGAGGCTTTTGCCTCTCGCCTCGCGCGCGCCCGCCAAAGGCCCTGTTAACTCTGTTTTAGTGTCTTCCGAGCAACCATGTAATAGT
Fungi	Ascomycota	Lecanoromycetes	Caliciales	Caliciaceae	Buellia	Buellia insignis	AAGTCGTAACAAGATTTTCGTAAATGAATTTGCGGAAGAATCATTATTGAGAGACGGAGTCTAACCGGCCCCACTTTTCACCCGTGTATATTTATTCTTTATTGTTTTAACGGGCGATCGGTTTTTATCGCCCGACGTCGGTCGAAAGACTCGCGCCTTCCACTCATCGAACGCTCGTCAAAGATCTCCAAAAGTCGTTCATCTGTGTTCGAGCGAGTGAAGTAAATAGTTAAAAACTTTCAACAACGGA
Fungi	Ascomycota	Lecanoromycetes	Caliciales	Caliciaceae	Dimelaena	Dimelaena oreina	AAGTCGTAACAAGGTTTCCGTAGATGAACCTGCGGAAGAATCATTATCGAGAGACGAAGTCTAACCGGCCCCACTCTTCATCCGTGTATATCTACTCTTTATTGCTTTGGCGGGCGGTCGATCTTTACCGCCCGACGTCGGTCGGAAGACTCGCGCCTTTCACTCACCGAACGCCCGCCAAAGACTCCCAAAAACCGTTCATCTATGTCCGAGCGAGTGAAGCAAATAATTAAAAACTTTCAACAACGGA
Fungi	Ascomycota	Lecanoromycetes	Caliciales	Caliciaceae	Buellia	Buellia frigida	AAGTCGTAACAAGATTTTCGTAAATGAATTTGCGAAAGAATCATTATCGAGAGACGAGATCGCTTCGATCTCACTCTTCACTCGTGTCTACTTATCTTTGTTGCTTTGACGAGTCTTTGAACTTGATCGTTCGACGCGAGTGAAAGACTTTCGTCTCTCGTTTCGCGAGCGTTCGTCAAAGACTCTATTAACTTTGTTTTAGTGTCTTTCGAGCAATCATGTAATAGTTAAAACTTTCAACAACGAATCT
Fungi	Ascomycota	Lecanoromycetes	Caliciales	Caliciaceae	Buellia	Buellia frigida	AAGTCGTAACAAGGTTTCCGTAGATGAATCTACGAAAGAATCATTATCGAGAGACGAGGTCGCTTCGACCCCACTCTTCACTCGTGTCTACTTACCTTTGTTGCTTTGACGAGCCTTCGAGCTTGATCGTTCGACGCGAGTGGGAGGCTTTCGCCTCTCGCCTCGCGAGCGCCCGCCAAAGGCCCTGTTAACTCTGTTTTAGTGTCTTCCGAGCAACCATGTAATAGTTAAAACTTTCAACAACGGATCT
Fungi	Ascomycota	Lecanoromycetes	Trapeliales	Trapeliaceae			AAGTCGTAACAAGGTTTCCGTAGGTGAACCTGCGGAAGGATCATTACCGAGATAGGGTCCCCCGGGCCCGACCCTCCACCCGCTGCGTACCTACCTTTTGTTGCTTTGGCGGGCCGCGGGGCCCCGGGCCCCCCGTCGACCCCGGTGGGCGAGCGCCCGCCAGAGACCCCCCCAACCCGGTTGATCAGTGACGTCCGAGCCCCGATGAAAATCAATTAAAACTTTCAACAACGGATCTCTTGGTTCTG
Fungi	Ascomycota	Lecanoromycetes	Caliciales	Caliciaceae	Buellia	Buellia frigida	AAGTCGTAACAAGATTTCCGTAGGTGAACCTGCGAAAGGATCATTACCGAGAGACGAGGTCGCTTCGACCCCACTCTTCACCCGTGTCTACTTACCTTTGTTGCTTTGACGGGCCTTCGGGCTTGACCGTTCGACGCGGGTGGAAGACTTTCGCCTCTCGCCTCGCGAGCGCCCGCCAAAGGCCCTGTTAACTCTGTTTTAGTGTCTTCCGAGCAATCATGTAATAGTTAAAACTTTCAACAACGGATCT
Fungi	Ascomycota	Lecanoromycetes					AAGTCGTAACAAGGTTTCCGTAGGTGAACCTGCGGAAGGATCATTACCGAGAGCCTGGGACCTAACCGGCCCCAACTCTTCACCCGTGTATACGAAAACAAATGTTGCTTTGGCGGGTCAGGGATTCATCTCGGTCCCTGGATGGGCGTCTACCCATTCCGCGCCCGCCGAAGGCCCAACCAAACCCTGTTTATCCGTGATGTCCGAGTAACCATACAATAACTAAAACTTTCAACAACGGATCTCTTGG
Fungi	Ascomycota	Lecanoromycetes	Caliciales	Caliciaceae	Buellia	Buellia frigida	AAGTCGTAACAAGATTTTCGTAGATGAACTTGCGAAAGAATCATTATCGAGAGACGAGATCGCTTCGACCTCACTCTTCACTCGTATTTACTTATCTTTGTTGCTTTGGCGAGTCTTTGAGCTTGATCGTTCGACGCGAGTGAGAGGCTTTCGTCTCTCGCCTCGCGAGCGCTCGCCAAAGGCTTTGTTAACTCTATTTTAGTGTCTTTCGAACAATCATGTAATAGTTAAAATTTTCAACAACGAATCT
Fungi	Ascomycota	Lecanoromycetes	Caliciales	Caliciaceae	Buellia	Buellia frigida	AAGTCGTAACAAGATTTTCGTAAATGAACTTGCGAAAGAATCATTATCGAGAGACGAGATCGCTTCGATCTCACTTTTCATTCGTATCTACTTATCTTTGTTGCTTTGACGAGTCTTCGAACGCGATCGTTCGACGCGAATGAAAGGCTTTCGTCTCTCGTCTCGCGAGCGCTCGTCAAAGATTTTGTTAACTCTGTTTTAATGTCTTTCGAGCAATCATATAATAGTTAAAACTTTCAACAATGAATCT
Fungi	Ascomycota	Lecanoromycetes	Teloschistales	Teloschistaceae	Caloplaca	Caloplaca haematites	AAGTCGTAATAAGGTTTCCGTAGGTAAACCTGCGGAAGGATTATTATCGAGAGGGGGGGCTCTATGCCCCGGGGCTCTGTCCCCGTACCTTTTTACCCTGTATATATTTTTCCCCCGTTGCTTTAGCGGGCCCCGGGTCTTCCCCCGGCGTTAGCCCCCTCGCGGGGTTCGCGAGCGCCCGCCGGAAGGCTTATCGAAACTCTGATTAGTGCAGTCTGAGCGTACGAATAATAAATCAAAACTTTTAACA
Fungi	Ascomycota	Lecanoromycetes	Caliciales	Caliciaceae	Buellia	Buellia frigida	AAGTCGTAATAAGATTTTCGTAGATGAATTTGTGAAAGAATCATTATCGAGAGACGAGGTCGCTTCGATCTCACTCTTCACTCGTGTCTACTTATCTTTGTTACTTTGACGAATTTTCGAGCTTGATCGTTCGACGCGAGTGAGAGGCTTTCGTCTCTCGTCTCGCGAGCGCTCGTCAAAGACTTTGTTAACTCTGTTTTAGTGTCTTCCGAGCAACCATGTAATAGTTAAAACTTTCAACAACGGATCT
Fungi	Ascomycota	Lecanoromycetes	Caliciales	Caliciaceae	Buellia	Buellia frigida	AAGTCGTAACAAGATTTCCGTAGGTGAACCTGCGAAAGAATCATTACCGAGAGACGAGGTCGCTTCGACCCCACTCTTCACCCGTGTCTACTTACCTTTGTTGCTTTGGCGAGCCTTCGGGCTTGACCGTTCGACGCGAATGAAAGACTTTCGCCTCTCGCCTCGCGAGCGCTCGCCAAAGACCCTGTTAACTCTGTTTTAGTGTCTTCCGAGCAACCATGTAATAGTTAAAACTTTCAACAACGGATCT
Fungi	Ascomycota	Lecanoromycetes	Caliciales	Caliciaceae	Buellia	Buellia frigida	AAGTCGTAACAAGATTTTCGTAGGTGAATCTGCGAAAGAATCATTATCGAGAGACGAGATCGCTTCGACCCCACTCTTCACCCGTGTCTACTTATCTTTGTTGCTTTGACGAGTCTTCGGGCTTGATCGTTCGACGCGAGTGAGAGGCTTTCGCCTGTCGCCTCGCGAGCGTTCGCCAAAGGCTTTGTTAACTTTGTTTTAGTGTCTTTCGAGCAATCATGTAATAGTTAAAACTTTCAACAACGAATCT
Fungi	Ascomycota	Lecanoromycetes	Teloschistales	Teloschistaceae	Caloplaca	Caloplaca haematites	AAGTCGTAACAAGGTTTCCGTAGGTGAACCTGCGGAAGGATTATTATCGAGAGGGGGGGCTCTATACCCCGGGGCTCTGTCCCCGTACCTTTTCACCCTATATATATTTTTCCCCCGTTGCTTTAGCGGGCCCCGGGTCTTCCCCCGGCGTTGGCCCCCTCGCGGGGTTCGCGAGCGCCCGCCGGAAGGCTTATCGAAACTCTGATTAGTGCAGTCTAAGCGTACGAATAATAAATTAAAACTTTTAATA
Fungi	Ascomycota	Lecanoromycetes	Caliciales	Caliciaceae	Buellia	Buellia frigida	AAGTCGTAACAAGATTTTCGTAGATGAATCTACAAAAGAATCATTATCGAAAGACGAAATCGCTTCGATCTCACTCTTCACTCGTGTCTACTTATCTTTGTTGCTTTGACGAGTCTTTGAGCTTAATCGTTCGACGCGAGTGAGAGACTTTCGTCTCTCGTCTCGCGAGCGCTCGTCAAAGACTCTATTAACTTTGTTTTAGTGTCTTTCGAGCAATCATGTAATAGTTAAAATTTTCAACAACGAATCT
Fungi	Ascomycota	Lecanoromycetes	Caliciales	Caliciaceae	Buellia	Buellia frigida	CTTTTTCCTTTCTCTTCCTTCCCCTTCTTCCCCCTTTTTCCGTAGTTTCCCCTGCGGACTTCTCCTTACCGAGCTCCTGGGTCGCTTCGGCCCCACTCTTCCCCCGTGTCTACTTACCTTTGTTGCTTTGGCGGGCCTTCGGGCTTGACCGTTCGCCGCGGGTGGGAGGCTTTCGCCTCTCGCCTCGCGCGCGCCCGCCAAAGGCCCTGTTAACTCTGTTTTAGTGTCTTCCGAGCAACCATGTAATAGT
Fungi	Ascomycota	Lecanoromycetes	Caliciales				AAGTCGTAACAAGGTTTCCGTAGGTGAACCTGCGGAAGGATCATTATCGAGAGACGGAGTCTAACCGGCCCCACTCTTCACCCGTGTATACCTACCCTTTATTGCTTTGGCGGGCGGTCGGTCTTTACCGCCCGACGTCGGTCGGAAGGCTCGCGCCTTCCACTCACCGAACGCCCGCCAGAGGCCTTCAAAAGCCGTCCATCTGTGTCCGAGCGAGTGAAGTAAATAGTTAAAAACTTTCAACAACGGA
Fungi	Ascomycota	Lecanoromycetes	Umbilicariales	Umbilicariaceae	Umbilicaria		AAGTCGTAACAAGGTTTCCGTAGGTGAACCTGCGGAAGGATCATTAATGAGATAGGGTCCTTCGGGGCCCGAACCTCCAACCCTCTGTGTATCTTACCTTTGTTGCTTTGGCGGGCCTTTGCTCACGCAGCGTACCCCCGGGTGCGAGTGCCCGCCCGAGGCCATTCAAATTCCGATTATCAGTGACGTCTGAGTACTATATAATAGTTAAAACTTTCAACAACGGATCTCTTGGTTCTG
Fungi	Ascomycota	Lecanoromycetes	Caliciales	Caliciaceae	Buellia	Buellia frigida	AAGTCGTAATAAGATTTTCGTAGATGAATTTGTGAAAGAATCATTATCGAGAGACGGGGTCGCTTCGGCCCCACTCTTCACCCGTGTCTACTTACCTTTGTTGCTTTGGCGGGCCTTCGGGCTTGACCGTTCGACGCGGGTGGGAGGCTTTTGCCTCTCGCCTCGCGAGCGCCCGCCAAAGGCCCTGTTAACTCTGTTTTAGTGTCTTCCGAGCAACCATGTAATAGTTAAAACTTTCAACAACGGATCT
Fungi	Ascomycota	Lecanoromycetes	Caliciales	Caliciaceae	Buellia	Buellia frigida	CTTTTTCCTTTCTCTTCCTTCCCCTTCTTCCCCCTTTTTCCGTATTTTCCCCTGCGGACTTCTCCTTACCGATCTCCTTGGTCGCTTCTTCCCCACTCTTCCCCTTCACCCGTGTCTACTTACCTTTGTTGCTTTGGCGGGCCTTCGGGCTTGCCCGTTCGACGCGGGTGGGAGGCTTTCGCCTCTCGCCTCGCGAGCGCCCGCCAAAGGCCCTGTTAACTCTGTTTTAGTGTCTTCCGAGCAACCATGT
Fungi	Ascomycota	Lecanoromycetes	Caliciales				AAGTCGTAACAAGGTTTCCGTAGATGAATTTGCGGAAGGATCATTATCGAGAGACGGAGTCTAACCGGCCCCACTCTTCACCCGTGTATATTTACCCTTTGTTGCTTTGGCGAGCGGTCGGTCTTTACCGCCCGACGTCGGTCGGAAGGCTCGCGTCTTCCACTCATCGAACGCCCGCCAGAGGCCTCCAAAAGCCGTTCATTTGTGTCCGAGCGAGTGAAGCAAATAATTAAAAACTTTCAACAACGGA
Fungi	Ascomycota	Lecanoromycetes	Caliciales	Caliciaceae	Dimelaena	Dimelaena oreina	AAGTCGTAACAAGGTTTCCGTAAATGAACCTGCGAAAGGATCATTATCGAGAGACGAAGTCTAACCGACCCCACTCTTCACCCGTGTATACCTACCCTTTATTGCTTTGACGAACGATCGATCTTTACCGCCCGACGTCGGTCGGAAGGCTCGCGCCTTCCACTCATCGAACGCCCGCCAGAGGCCCCCAAAAGCCGTCCATTTGTGTCCGAGCGAGTGAAACAAATAATTAAAAACTTTCAACAACGGA
Fungi	Ascomycota	Lecanoromycetes	Caliciales	Caliciaceae	Buellia	Buellia frigida	AAGTCGTAACAAAATTTTCGTAAATGAATTTGCGAAAGAATCATTATCGAGAGACGAAATCGTTTCGATCTCATTCTTTATTCGTATCTACTTATCTTTGTTGCTTTGACGAATCTTCGAACGCGATCATTCGATGCGAGTGAGAGACTTTCGTTTCTCGTTTCGCAAGCGCTCGTCAAAGATTTTGTTAACTCTATTTTAGTGTCTTTCGAGCAATTATGTAATAGTTAAAATTTTCAACAACGAATCT
Fungi	Ascomycota	Lecanoromycetes	Caliciales	Caliciaceae	Buellia	Buellia frigida	AAGTCGTAACAAGATTTTCGTAAATGAATTTACGAAAGAATCATTATCGAGAGACGAAATCGCTTCGATCTCATTCTTCACTCGTATTTACTTATCTTTGTTGCTTTGACGAGTCTTCGAACTTAATCGTTCGACGCGAATGAAAAACTTTCGTCTCTCGTTTTGCGAGCGCTCGTCAAAGATCTTGTTAACTCTATTTTAGTGTCTTTCAAGTAATCATGTAATAGTTAAAACTTTCAACAACGGATCT
Fungi	Ascomycota	Lecanoromycetes	Caliciales	Caliciaceae	Buellia	Buellia frigida	AAGTCGTAACAAGATTTTCGTAGATGAATTTGCGAAAGAATCATTATCGAGAGACGAGATCGCTTCGATCCCACTCTTCACTCGTGTCTACTTACCTTTGTTGCTTTGGCGAGCCTTCGAGCTTGATCGTTCGACGCGAATGAGAGACTTTCGCCTCTCGTCTCGCGAGCGCTCGCCAAAGACCGTGTTAACTCTATTTTAGTGTCTTCCGAGCAATCATGTAATAGTTAAAACTTTCAACAACGAATCT
Fungi	Ascomycota	Lecanoromycetes	Caliciales	Caliciaceae	Buellia	Buellia frigida	AAGTCGTAACAAGGTTTTCGTAGGTGAACCTGCGAAAGGATCATTATTGAGAGACGGGGTCGCTTCGGCCCCACTCTTCACTCGTGTCTACTTACCTTTGTTGCTTTGGCGGGCCTTCGGGCTTGATCGTTCGACGCGGGTGGGAGGCTTTCGCCTCTCGCCTCGCGAGCGCCCGCCAAAGGCCTTGTTAACTCTGTTTTAGTGTCTTCCGAGCAACCATGTAATAGTTAAAACTTTCAACAACGGATCT
Fungi	Ascomycota	Lecanoromycetes	Caliciales	Caliciaceae	Buellia	Buellia frigida	AAGTCGTAACAAAATTTTCGTAGATGAATTTGCGAAAAAATCATTATCGAGAGACGAAATCGCTTCGATCTCACTTTTCACTCGTATCTACTTATCTTTGTTGCTTTGACGAATCTTCGAGCTTGATCGTTCGACGCGAATGAGAGACTTTCGTCTCTCGTTTCGCGAGCGCTCGTCAAAAATCTTGTTAACTTTGTTTTAGTGTCTTTCGAGCAATCATGTAATAATTAAAATTTTCAACAACGAATCT
Fungi	Ascomycota	Lecanoromycetes	Caliciales	Caliciaceae	Dimelaena	Dimelaena oreina	AAGTCGTAACAAGATTTCCGTAGATGAACCTGCGGAAGAATCATTATCGAAAGACGGAGTCTAACCGGCCCCACTCTTCACCCGTGTATATCTATCCTTTGTTGCTTTAACGGGCGATCGGTCTTTACCGCCCGACGTCGGTCGAAAGACTCGCGCCTTCCACTCATCGAACGCCCGCCAGAGACCTCCAAAAGCCGTTCATCTATGTTCGAGCGAGTGAAGCAAATAATTAAAAACTTTCAACAACGGA
Fungi	Ascomycota	Lecanoromycetes	Caliciales	Caliciaceae	Buellia	Buellia frigida	AAGTCGTAACAAGATTTTCGTAGATGAATTTACGAAAAAATCATTATCGAGAGACGAAATCGCTTCGATTTCACTCTTCACTCGTGTCTACTTATCTTTGTTGCTTTGACGAGTCTTCGAACTTGATCGTTCGATGCGAGTGAGAGACTTTCGTCTCTCGTCTCGCGAGCGCTCGTCAAAGACTTTGTTAACTCTATTTTAGTGTTTTTCGAGCAATCATGTAATAGTTAAAATTTTCAACAACGAATCT
Fungi	Ascomycota	Lecanoromycetes	Caliciales	Caliciaceae	Buellia	Buellia frigida	AAGTCGTAACAAAATTTTCATAAATAAATCTACGAAAGAATCATTATCGAGAGACGAAATCGCTTCGATCTCACTCTTCACTCGTATCTACTTATCTTTGTTGCTTTGACGAATCTTCGAACTTGATCGTTCGACGCGAATGAGAGACTTTCGTCTCTCGTTTTGCGAGCGTTCGTCAAAGATCTTGTTAACTTTGTTTTAGTGTCTTTCGAACAATCATGTAATAATTAAAATTTTCAACAACGAATCT
Fungi	Ascomycota	Lecanoromycetes	Caliciales	Caliciaceae	Buellia	Buellia frigida	AAGTCGTAACAAGATTTTCGTAAATGAACTTGCGAAAGAATCATTATCGAAAGACGAGATCGCTTCGATTTCACTCTTCACTCGTATCTACTTATTTTTGTTGCTTTGACGAATCTTCGAGCTTGATCGTTCGACGCGAGTGAGAGACTTTCGTTTCTCGTCTTGCGAGCGTTCGTCAAAGACTCTATTAACTCTATTTTAGTGTCTTTCGAGCAATCATGTAATAATTAAAACTTTCAACAACGAATCT
Fungi	Ascomycota	Lecanoromycetes					AAGTCGTAACAAGGTTTCCGTAGGTGAACCTGCGGAAGGATCATTACTAAGAGAGGGATGTACGCTTCCAGCCGAGTCCCGGGGGGCTGCGCCCCTCACCTCTTCAACCCTGTGTCTACCAACCGCTGTTGCTTTGGCGGGCCGTCGAGCCTTACCGCTCGGCGCCAGTCGGAAGGCTAGCGTCCTCCGCCCGGCGAGCGTCCGCCAGAGGCCTTCAATACTCCATCTCAGTGATGTCCGAGCAAACTAA
Fungi	Ascomycota	Lecanoromycetes	Caliciales	Caliciaceae	Buellia	Buellia frigida	AAGTCGTAACAAGGTTTTCGTAGGTGAACTTGCGAAAAAATCATTATCGAGAGACGAGGTCGCTTCGGCTCCACTCTTCACTCGTGTCTACTTATCTTTGTTGCTTTGGCGAGTCTTCGAGCTTGATCGTTCGACGCGAGTGGGAGGCTTTCGTCTCTCGCCTCGCGAGCGCTCGTCAAAGATCCTGTTAACTCTGTTTTAGTGTCTTTCGAGCAATCATGTAATAGTTAAAACTTTCAACAACGAATCT
Fungi	Ascomycota	Lecanoromycetes	Acarosporales	Acarosporaceae	Pleopsidium	Pleopsidium chlorophanum	AAGTCGTAACAAGGTTTCCGTAGGTGAACCTGCGGAAGGATCATTACAGAGTTAGGGTCTTCCGGGCCCGATCTCCAACCCTATGTCTACCTACCTTTGTTCCTTGGCGGGCCCGCTGGGGGAGACCCACCGGTGGCTCCGGCTGCCGAGCGCCCGTCAGAGACCCATCGAACCCTGTTAATCATGTAGTCTGAGTACCAATACAATAGTTAAAACTTTCAACAACGGATCTCTTGGTTCTG
Fungi	Ascomycota	Lecanoromycetes					AAGTCGTAACAAGGTTTCCGTAGGTGAACCTGCGGAAGGATCATTACCGAGAGACGGGCTTCGCGCTCCGGGGGGTTTCGGCCCCCGCCTCTTCACCCTATGTCTACTTACTTTTGTTGCTTTGGCGGACCTGGGGCCTTGCCCCCACGTCAATCCCAGGCTTCACGGCCGGGGTCGGTGCGCGCCCGCCAGAGGCTCATTATATTCTGCTTACCAGTGACGTCCGAGTAACAACACAATAGTTAAAACT
Fungi	Ascomycota	Lecanoromycetes	Caliciales	Caliciaceae	Buellia	Buellia frigida	AAGTCGTAACAAGATTTTCGTAGATGAATTTGCGAAAGAATCATTATCGAGAGACGAGGTCGCTTCGATCTCACTCTTCACTCGTGTCTACTTATCTTTGTTGCTTTGACGAGTCTTCGAGCTTGATCGTTCGACGCGAGTGAGAGGCTTTCGTCTCTCGTCTCGCGAGCGCTCGCCAAAGACTCTATTAACTTTGTTTTAGTGTCTTTCGAGCAATCATGTAATAGTTAAAACTTTCAACAACGGATCT
Fungi	Ascomycota	Lecanoromycetes	Caliciales	Caliciaceae	Buellia	Buellia frigida	AAGTCGTAACAAGGTTTCCGTAGGTGAACCTGCGGAAGGATCATTACCGAGAGACGGGGTCGCTTCGGTCTCACTCTTCACTCGTGTCTACTTATCTTTGTTGCTTTGGCGGGTCTTCGGGCTTGACCGTTCGACGCGAGTGGGAGGCTTTCGCCTCTCGCCTCGCGAGCGCTCGCCAAAGGCCCTGTTAACTCTGTTTTAGTGTCTTCCGAGCAATCATGTAATAGTTAAAACTTTCAACAACGGATCT
Fungi	Ascomycota	Lecanoromycetes	Caliciales	Caliciaceae	Buellia	Buellia frigida	AAGTCGTAACAAGATTTTCGTAGGTGAACTTGCGAAAGAATCATTATCGAGAGACGAGGTCGCTTCGACCCCACTCTTCACTCGTGTCTACTTACCTTTGTTGCTTTGGCGAGCCTTCGAACTTGATCGTTCGACGCGGGTGGGAGGCTTTCGTCTCTCGTCTCGCGAGCGCTCGCCAAAGGCCCTATTAACTCTGTTTTAGTGTCTTCCAAGCAACCATGTAATAGTTAAAACTTTCAACAACGAATCT
Fungi	Ascomycota	Lecanoromycetes	Caliciales	Caliciaceae	Buellia	Buellia frigida	AAGTCGTAACAAGGTTTCCGTAGGTGAACCTGCGGAAGGATCATTACCGAGAGACGGGGTCGCTTCGGCCCCACTCTTCACCCGTGTCTACTTACCTTTGTTGCTTTGGCGGGCCTTCGAGCTTGACCGTTCGACGCGGGTGGGAGGCTTTCGCCTGTCGCCTCGCGAGCGCCCGCCAAAGACCCTGTTAACTCTGTTTTAGTGTCTTCCGAGCAACCATGTAATAGTTAAAACTTTCAACAACGGATCT
Fungi	Ascomycota	Lecanoromycetes	Caliciales				AAGTCGTAACAAGGTTTCCGTAGGTGAACCTGCGGAAGGATCATTATCGAGAGACGGAGTCTAACCGGCCCCACTCTTCACCCGTGTATATCTACTCTTTGTTGCTTTGGCGGGCGGTCGGTCTTTACCGCCCGACGTCGGTCGGAAGGCTCGCGCCTTCCACTCATCGAACGCCCGCCAGAGGCCCCCAAAAGCCGTTCATCTGTGTTCGAGCGAGTGAAGCAAATAGTTAAAAACTTTCAACAACGGA
Fungi	Ascomycota	Lecanoromycetes					AAGTCGTAACAAGGTTTCCGTAGATGAACCTGCGGAAGGATCATTATCGAGAGACGGAGTTTAACCGGCCCCACTCTTCACCCGTGTATATTTACCCTTTGTTGCTTTGGCGGGCGGTCGGTCTTTACCGCCCGACGTCGGTCGGAAGGCTCGCGTTTTTCACTCACCGAACGCCCGCCAGAGGTCTTCAAAAGCCGTTCATCTGTGTCCGAGCGAGTGAAACAAATAGTTAAAAACTTTCAACAACGGA
Fungi	Ascomycota	Lecanoromycetes	Caliciales	Caliciaceae	Buellia	Buellia frigida	AAGTCGTAACAAGGTTTCCGTAGGTGAACCTGCGGAAGGATCATTACCGAGAGACGGGGTCGCTTCGGCCCCACTCTTCACCCGTGTCTACTTACCTTTGTTGCTTTGGCGGGCCTTCGGGCTTGACCGTTCGACGCGGGTGGGAGGCTTTCGCCTCTCGCCTCGCGAGCGCCCGCCAAAGGCCGTGTTAACTCTGTTTTAGTGTCTTCCGAGCAACCATGTAATAGTTAAAACTTTCAACAACGGATCT
Fungi	Ascomycota	Lecanoromycetes	Caliciales	Caliciaceae	Buellia	Buellia frigida	AAGTCGTAACAAGATTTCCGTAGGTGAATTTGCGAAAGGATCATTATCGAGAGATGGGGTCGCTTCGGCCCCACTCTTCACTCGTGTCTACTTACCTTTGTTGCTTTGACGGGCCTTCGAGCTTGATCGTTCGACGCGGGTGAGAGGCTTTCGTCTCTCGTCTCGCGAGCGCTCGTCAAAGGCCCTGTTAACTCTGTTTTAGTGTCTTTCGAGCAATCATGTAATAGTTAAAACTTTCAACAACGAATCT
Fungi	Ascomycota	Lecanoromycetes	Caliciales	Caliciaceae	Dimelaena	Dimelaena oreina	AAGTCGTAATAAGGTTTCCGTAAATGAATCTGCGGAAGGATCATTATCGAGAGACGAAGTCTAACCGGCCCCACTCTTCACCCGTGTATATCTACCCTTTATTGCTTTGGCGGGCGGTCGGTCTTTACCGCCCGACGTCGGTCGAAAAACTCGCGCCTTTCACTCATCGAACGCCCGTCAGAGACCCCCAAAAGCCGTCCATTTGTGTCCGAGCGAGTGAAGCAAATAATTAAAAACTTTCAACAACGGA
Fungi	Ascomycota	Lecanoromycetes	Caliciales	Caliciaceae	Buellia	Buellia frigida	AAGTCGTAACAAGATTTTCGTAGATGAATTTACGAAAGAATCATTATCGAGAGACGAGATCGCTTCGATCTCACTCTTTATTCGTATCTACTTATCTTTGTTGCTTTGACGAGTCTTCGAGCTTGATCGTTCGACGCGAATGAGAGACTTTCGTCTCTCGTTTCGCGAGCGCTCGTCAAAGATCTTGTTAACTCTATTTTAGTGTCTTTCAAGCAATCATGTAATAGTTAAAACTTTCAACAACGGATCT
Fungi	Ascomycota	Lecanoromycetes	Caliciales	Caliciaceae	Buellia	Buellia frigida	AAGTCGTAACAAGATTTTCGTAAATGAATTTGCGAAAGAATTATTATCGAGAGACGAAGTCGCTTCGATCTCACTCTTCATTCGTGTCTACTTATTTTTGTTGCTTTGACGAGTCTTCGAGCGCGATCGTTCGACGCGAGTGAAAGACTTTCGTCTCTCGTCTCGCGAGCGTTCGTCAAAGACTTTGTTAACTCTATTTTAGTGTCTTTCGAGCAATCATGTAATAGTTAAAACTTTCAACAACGAATCT
Fungi	Ascomycota	Lecanoromycetes	Caliciales	Caliciaceae	Buellia	Buellia frigida	AAGTCGTAACAAGATTTTCATAGATGAATTTGCGAAAGAATCATTATCGAGAGACGAGATCGCTTCGATCTCACTCTTCATTCGTATCTACTTATCTTTGTTGCTTTGACGAGTCTTCGAGCTTGATCATTCGACGCGAGTGAGAGACTTTCGTCTCTCGTCTTGCGAGCGCTCGTCAAAGACTTTGTTAACTTTGTTTTAGTGTCTTTCAAGCAATCATGTAATAGTTAAAACTTTCAACAACGAATCT
Fungi	Ascomycota	Lecanoromycetes	Caliciales	Caliciaceae	Dimelaena	Dimelaena oreina	AAGTCGTAACAAGATTTCCGTAGGTGAACCTGCGAAAGGATCATTATCGAAAGATGAAGTCTAACCGGCCCCACTCTTCACCCGTGTATATCTACCCTTTGTTGCTTTGACGGGCGGTCGGTCTTTATCGCCCGACGTCGGTCGAAAGACTCGCGCCTTTCATTCATCGAACGCCCGTCAGAGGCTTCCAAAACCCGTCCATCTATGTTCGAGCGAGTGAAGCAAATAATTAAAAACTTTCAACAACGGA
Fungi	Ascomycota	Lecanoromycetes	Caliciales	Caliciaceae	Buellia	Buellia frigida	AAGTCGTAACAAGATTTTCGTAGATGAACTTGCGAAAGAATCATTATCGAGAGACGAGGTCGCTTCGATTTCACTCTTCACTCGTGTCTACTTACCTTTGTTGCTTTGACGGGCCTTCGAACTTGATCGTTCGACGCGGGTGAGAGGCTTTCGCCTCTCGCCTCGCGAGCGCTCGCCAAAGGCCCTGTTAACTCTGTTTTAGTGTCTTTCGAGCAATCATGTAATAGTTAAAACTTTCAACAACGAATCT
Fungi	Ascomycota	Lecanoromycetes	Caliciales	Caliciaceae	Buellia	Buellia frigida	AAGTCGTAACAAGGTTTTCGTAGGTGAATCTGCGGAAGGATCATTATCGAGAGACGGGGTCGCTTCGGCCCCACTCTTCACTCGTGTCTACTTACCTTTGTTGCTTTGGCGGGCCTTCGGGCTTGATCGTTCGACGCGGGTGGGAGGCTTTCGCCTCTCGCCTCGCGAGCGTCCGCCAAAGGCTCTGTTAACTCTGTTTTAGTGTCTTTCGAGCAATCATGTAATAGTTAAAACTTTCAACAACGGATCT
Fungi	Ascomycota	Lecanoromycetes	Caliciales	Caliciaceae	Buellia	Buellia frigida	AAGTCGTAACAAGATTTTCGTAGATAAATTTGCGAAAGAATCATTATCGAGAGACGAGATCGCTTCGATCTCACTCTTCACTCATGTCTACTTATCTTTGTTGCTTTGACGAATTTTTGAGCTTGATCGTTCGACGCGAGTGAGAGACTTTCGTCTATCGTCTCGCGAGCGCTCGTCAAAGATTCTGTTAACTCTGTTTTAGTGTCTTTCGAGCAATCATGTAATAGTTAAAACTTTCAACAACGAATCT
Fungi	Ascomycota	Lecanoromycetes	Caliciales	Caliciaceae	Buellia	Buellia frigida	AAGTCGTAACAAGATTTTCGTAGATAAATCTACGAAAGAATCATTATCGAGAGACGAAATCGCTTCGATCTCACTCTTTACTCGTGTCTACTTATCTTTGTTGTTTTGACGAGTCTTCGAACTTGATCGTTCGACGCGAATGAAAGACTTTCGTCTCTCGCTTCGCGAGCGTTCGTCAAAGACTTTGTTAACTCTATTTTAGTGTCTTTCGAGCAATCATGTAATAATTAAAACTTTCAACAACGAATCT
Fungi	Ascomycota	Lecanoromycetes	Teloschistales	Teloschistaceae			AAGTCGTAACAAGGTTTCCGTAGGTGAACCTGCGGAAGGATCATTACTAAGAGAGGGATGTACGCTTCCAGCCGAGTCCCGGGGGGCTGCGCCCCTCACCTCTTCAACCCTGTGTCTACCAACCGCTGTTGCTTCGGCGAGCGCCGGGGAGCGATTCCCGGCCCTGGCTTCGGTCAGTCAGCCCTCGTCAGAGGCCCATCCAAATTCTGTTTCAGTGACGTCCGAGTATACCAGCAAATAAATTAAAACT
Fungi	Ascomycota	Lecanoromycetes	Caliciales	Caliciaceae			AAGTCGTAACAAGGTTTCCGTAGGTGAACCTGCGGAAGGATCATTACCGAGAGACGGGGTCCAACCGGCCCCACTCTTCACCCGTGCCTACCTACCTATGTTGCTTTGGCGGGCCTCCTGCTCGGCGTCGGTCCGGGGCCTTTCGGGCTTCTTCCCGGCGAGTGCCCGCCGAAGGCTCTGCAAACTCCTGTTTCGTGTCGTCCGAGTACAAACCTAATAGTTAAAACTTTCAACAACGGATCTCTTGGTT
Fungi	Ascomycota	Lecanoromycetes	Caliciales	Caliciaceae	Buellia	Buellia frigida	AAATCGTAACAAGATTTTCGTAAATGAATTTACGAAAAAATCATTATCGAGAGACGAAATCGCTTCGATCTCACTCTTCATTCGTATCTACTTATCTTTGTTGCTTTGACGAATCTTCGAACTTGATCGTTCGACGCGAGTGAGAGACTTTCGTCTCTCGTTTCGCGAACGCTCGTCAAAGACTTTGTTAACTCTATTTTAGTGTCTTTCGAGCAATCATGTAATAGTTAAAACTTTCAACAACGAATCT
Fungi	Ascomycota	Lecanoromycetes	Caliciales	Caliciaceae	Buellia	Buellia frigida	AAGTCGTAACAAGGTTTTCGTAGATGAACCTGCGAAAGGATCATTATCGAGAGACGGGGTCGCTTCGGCCCCACTCTTCACCCGTGTCTACTTACCTTTGTTGCTTTGGCGGGCCTTCGGGCTTGACCGTTCGACGCGAGTGGGAGGCTTTCGCCTCTCGCCTCGCGAGCGCCCGCCAAAGGCCCTGTTAACTCTGTTTTAGTGTCTTCCGAGCAACCATGTAATAGTTAAAACTTTCAACAACGGATCT
Fungi	Ascomycota	Lecanoromycetes	Acarosporales	Acarosporaceae	Acarospora		AAGTCGTAACAAGGTTTCCTTCCAGGCGGTGCATCCGCTGAAGCCTCCCGCAGCGACTATAAACAAAACGCGTCAGTCCGCCTCGCGGGCGACACCACGATCCTACTGGGACTCCTGCATGCATCTTTGATCATGCAGGTACCAGTGGCCTGTGCAACAGGTTCACAGATCAAACAGTGGTGGCCATTGTGGTTAAGATATGACCGGTCTCCGCTGTAACCAGCCGGAGAGAACACGTTCCGTAGGTGAA
Fungi	Ascomycota	Lecanoromycetes	Caliciales	Caliciaceae	Buellia	Buellia frigida	AAGTCGTAACAAGATTTTCGTAGATGAACCTGCGGAAGGATCATTATCGAGAGACGGGATCGCTTCGGCCCCACTCTTCACTCGTGTCTACTTACCTTTGTTGCTTTGACGAGTCTTCGAGCTTGATCGTTCGACGCGGGTGGGAGGCTTTCGCCTCTCGCCTCGCGAGCGCCCGCCAAAGGCCCTGTTAACTCTGTTTTAGTGTCTTTCGAGCAACCATGTAATAGTTAAAACTTTCAACAACGGATCT
Fungi	Ascomycota	Lecanoromycetes	Caliciales	Caliciaceae	Buellia	Buellia frigida	AAATCGTAACAAGATTTTCGTAAATGAATCTACGAAAGAATCATTATCGAGAGACGAAATCGCTTCGATCTCACTCTTCATTCGTATCTACTTACCTTCGTTGCTTTGACGAGTCTTCGAACTTAATCGTTCGACGCGAGTGAGAGACTTTCGTCTCTCGTTTCGCGAGCGCTCGTCAAAGACTCTATTAACTCTATTTTAGTGTCTTTCGAGCAATCATGTAATAATTAAAATTTTCAACAACGAATCT
Fungi	Ascomycota	Lecanoromycetes	Caliciales	Caliciaceae	Buellia	Buellia frigida	AAGTCGTAACAAGATTTTCGTAGATGAACTTGCGAAAGAATCATTATCGAGAGACGAAATCGCTTCGATCTCACTCTTCATTCGTATCTACTTATCTTTGTTGCTTTGACGAGTCTTCGAGCTTGATCGTTCGACGCGAGTGAGAGACTTTCGTCTCTCGTCTTGCGAGCGCTCGTCAAAGATTTTGTTAACTCTATTTTAGTGTCTTTCGAACAATCATGTAATAATTAAAACTTTCAACAACGAATCT
Fungi	Ascomycota	Lecanoromycetes	Caliciales	Caliciaceae	Buellia	Buellia frigida	CTTTTTCCTTTCTCTTCCTTCCCCTTCTTCCCCCTTTTTCCGTATTTTCCCCTGCGGACTTCTCCTTACCGATCTCCTTGGTCGCTTCGGCCCCACTCTTCACCCGTGTCTACTTACCTTTGTTGCTTTGGCGGGCCTTCGGGCTTGACCGTTCGCCGCGGGTGGGAGGCTTTCGCCTCTCGCCTCGCTCGCGCCCGCCAAAGGCCCTGTTAACTCTGTTTTAGTGTCTTCCGAGCAACCATGTAATAGT
Fungi	Ascomycota	Lecanoromycetes	Caliciales	Caliciaceae	Buellia	Buellia frigida	AAGTCGTAACAAGATTTTCGTAGATGAATCTACGAAAGAATCATTATCGAGAGACGAGATCGCTTCGATCTCACACTCTTCACTCGTGTCTACTTACCTTTGTTGCTTTGGCGGGCCTTCGGGCTTGACCGTTCGACGCGGGTGGGAGGCTTTCGCCTCTCGCCTCGCGAGCGCCCGCCAAAGGCCCTGTTAACTCTGTTTTAGTGTCTTCCGAGCAACCATGTAATAGTTAAAACTTTCAACAACGGAT
Fungi	Ascomycota	Lecanoromycetes	Caliciales	Caliciaceae	Buellia	Buellia frigida	AAGTCGTAACAAGGTTTTCGTAGGTGAACCTGCGGAAGGATCATTATCGAGAGACGGGGTCGCTTCGGTCTCACTCTTCACCCGTGTCTACTTATCTTTGTTGCTTTGGCGGGCCTTCGAGCTTGATCGTTCGACGCGGGTGGGAGGCTTTCGCCTCTCGTCTCGCGAGCGCTCGCCAAAGGCCCTGTTAACTCTGTTTTAGTGTCTTTCGAGCAACCATGTAATAGTTAAAACTTTCAACAACGGATCT
Fungi	Ascomycota	Lecanoromycetes	Caliciales	Caliciaceae	Buellia	Buellia frigida	CTTTTTCCTTTCTCTTCCTTCCCCTTCTTCCCCCTTTTTCCGTATTTTCCCCTGCGGACTTCTCCTTACCGATCTCCTTGGTCGCTTCTTCCCCACTCTTCCCCCGTGTCTACTTACCTTTGTTGCTTTGGCGGGCCTTCGGGCTTGACCGTTCGCCGCGGGTGGGAGGCTTTCGCCTGTCGCCTCGCGAGCGCCCGCCAAAGGCCCTGTTAACTCTGTTTTAGTGTCTTCCGAGCAACCATGTAATAGT
Fungi	Ascomycota	Lecanoromycetes	Caliciales				AAGTCGTAACAAGGTTTCCGTAGGTGAACCTGCGGAAGGATCATTATCGAGAGACGAAGTCTAACCGGCCCCACTCTTCACCCGTGTATACCTACCCTTTGTTGCTTTGGCGGGCGGTCGATCTTTACCGCCCGACGTCGGTCGGAAGGCTCGCGCCTTCCACTCACCGAACGCCCGCCAGAGACCCCCAAAACCCGTCCATCTGTGTCCGAGCGAGTGAAGCAAATAATTAAAAACTTTCAACAACGGA
Fungi	Ascomycota	Lecanoromycetes	Caliciales				AAGTCGTAACAAGGTTTCCGTAGGTGAACCTGCGGAAGGATCATTATCGAGAGACGGAGTCTAACCGGCCCCACTCTTCACCCGTGTATACCTACCCTTTGTTGCTTTGGCGGGCGGTCGGTCTTTACCGCCCGACGTCGGTCGGAAGGCTCGCGCCTTCCACTCACCGAACGCCCGCCAGAGGCCCCCCAAACCCGTCCATCTGTGTCCGAGCGAGTGAAGCAAATAATTAAAAACTTTCAACAACGGA
Fungi	Ascomycota	Lecanoromycetes	Caliciales	Caliciaceae	Buellia	Buellia frigida	AAGTCGTAACAAGATTTTCGTAGATGAATTTGCGAAAGGATCATTATCGAGAGACGAGGTCGCTTCGATCTCACTCTTCATTCGTGTCTACTTATCTTTGTTGCTTTGATGAGTCTTCGAGCTTGATCGTTCGATGCGAGTGGGAGACTTTCGTCTCTCGTCTCGCGAGCGCTCGTCAAAGACTTTGTTAACTTTGTTTTAGTGTCTTTCGAGCAATCATGTAATAGTTAAAACTTTCAACAACGGATCT
Fungi	Ascomycota	Lecanoromycetes	Caliciales	Caliciaceae	Buellia	Buellia frigida	AAGTCGTAACAAGATTTTCGTAGATGAATTTGCGAAAGAATCATTATCGAGAGACGAAATCGCTTCGATCTCACTCTTCATTCGTGTCTACTTATCTTTGTTGCTTTGACGAGTCTTCGAGCTTGATCGTTCGACGCGAGTGAAAGACTTTCGTCTCTCGCCTCGCGAGCGCTCGTCAAAGACTCTGTTAACTTTGTTTTAGTGTCTTTCGAGCAATCATGTAATAGTTAAAACTTTCAACAACGAATCT
Fungi	Ascomycota	Lecanoromycetes	Caliciales	Caliciaceae	Buellia	Buellia frigida	AAGTCGTAACAAGATTTTCGTAAATGAATTTGCGAAAAAATCATTATCGAAAGACGAAATCGCTTCGATCTCACTCTTCACTCGTATTTACTTATCTTTGTTGCTTTGACGAGTTTTCGAATTTGATCGTTCGACGCGAGTGAGAGACTTTCGTCTCTCGTCTTGCGAGCGCTCGTCAAAGACTTTATTAACTCTATTTTAGTGTCTTTCGAACAATCATGTAATAGTTAAAACTTTCAACAACGAATCT
Fungi	Ascomycota	Lecanoromycetes	Caliciales	Caliciaceae	Buellia	Buellia frigida	AAGTCGTAACAAGATTTTCGTAGATGAACTTGCGAAAGAATCATTATCGAGAGACGAGATCGCTTCGATCTCACTCTTCACTCGTGTCTACTTACCTTTGTTGCTTTGGCGAGTCTTTGAACTTGATCGTTCGACGCGAATGAAAGGCTTTCGTTTCTCGTCTCGCGAGCGCTCGTCAAAGGCCTTGTTAACTCTATTTTAGTGTCTTCCGACCAATCATGTAATAATTAAAACTTTCAACAACGAATCT
Fungi	Ascomycota	Lecanoromycetes	Caliciales	Physciaceae	Physcia	Physcia caesia	AAGTCGTAACAAGGTTTCCGTAGGTGAACCTGCGGAAGGATCATTACCGAGAGACGGGGTCTAACCGGCCCCACCTCTTCATCCGTGTCTACCAACCAATGTTGCTTTGGCGAGCCTCGGGCTTGTTCCGGGGAGTTTACGCTCCTTCGCCCGCCAAAGGCCCATACAAAACCTGTCATTAGTGTCGTCCGAGTAAACATTTAATAGTTAAAACTTTCAACAACGGATCTCTTGGTTCTG
Fungi	Ascomycota	Lecanoromycetes	Caliciales	Caliciaceae	Buellia	Buellia frigida	AAGTCGTAACAAGGTTTCCGTAGGTGAACCTGCGAAAGAATCATTATCGAGAGACGGGGTCGCTTCGACCCCACTCTTCACCCGTGTCTACTTACCTTTGTTGCTTTGGCGGGTCTTCGAGCTTGACCGTTCGACGCGAGTGGAAGACTTTCGTCTCTCGCCTCGCGAGCGCCCGTCAAAGACCCTGTTAACTCTATTTTAGTGTCTTCCGACCAACCATGTAATAGTTAAAACTTTCAACAACGAATCT
Fungi	Ascomycota	Lecanoromycetes	Caliciales	Caliciaceae	Buellia	Buellia frigida	AAGTCGTAACAAGATTTTCGTAGATGAATTTGCGAAAGAATCATTATCGAGAGACGAAATCGCTTCGATCTTACTCTTCACTCGTGTCTACTTATCTTTGTTGCTTTGACGAATCTTTGAGCTTGATCGTTCGACGCGAGTGAGAGACTTTCGTCTCTCGTCTCGCAAGCGCTCGTCAAAGACTTTGTTAACTTTGTTTTAGTGTTTTCCGAGCAACCATGTAATAGTTAAAACTTTCAACAACGGATCT
Fungi	Ascomycota	Lecanoromycetes	Caliciales	Caliciaceae	Buellia	Buellia frigida	AAGTCGTAACAAGATTTTCGTAAATGAATTTGCGAAAGAATCATTATCGAGAGATGAGATCGCTTCGATCTCACTCTTCACTCGTATTTACTTATCTTTGTTGCTTTGACGAGTCTTCGAACTTGATCGTTCGACGCGAGTAAGAGACTTTCGTCTCTCGCCTCGCGAGCGCCCGCCAAAGGCCCTGTTAACTCTGTTTTAGTGTTTTCCGAGCAACCATGTAATAGTTAAAACTTTCAACAACGGATCT
Fungi	Ascomycota	Lecanoromycetes	Caliciales	Caliciaceae	Buellia		AAGTCGTAACAAGGTTTCCGTAGGTGAACCTGCGGAAGGATCATTATCGAGAGGGGTCCCCGGACTCCGGGGGCTTCGGCCCCCTACTCTTCACCCTATGTCTACACACCTTTGTTGCTTTGGCGGGCCTTCGGGTCTTACCACCCGGGGCTGGTCGGGGGCCTTTTGCCCCTCGCTCCGCGAGTGCCTGCCAATGATTTTGTCAACTCTGTTCTTAGTGTCCTCTGAGCAACCATACAATAGTTAAAAC
Fungi	Ascomycota	Lecanoromycetes	Lecanorales	Lecanoraceae	Rhizoplaca		AAGTCGTAACAAGGTTTCCGTAGGTGAACCTGCGGAAGGATCATTATCGAGAGGGGTCCCCGGACTCCGGGGGCTTCGGCCCCCTACTCTTCACCCTATGTCTACACACCTTTGTTGCTTTGGCGGGCCTCGGGTTCGCCCCGTACCTGCCGTGGGCTTCCATACCCCGGCCGTCCGTGCCCGTCAGAGGCCCACGAACCCTCGTTTATCAGTGTCGTCCGAGTCCAACCATAATAGTAAAAACTTTCAA
Fungi	Ascomycota	Lecanoromycetes	Caliciales	Caliciaceae	Buellia	Buellia frigida	AAGTCGTAACAAGATTTTCGTAAATGAATTTGCGAAAAAATCATTATCGAGAGACGAAATCGCTTCGATCTCACTCTTCACTCGTATCTACTTATCTTTGTTGCTTTGACGAGTTTTCGAGCTTGATCGTTCGACGCGAGTGAAAGACTTTCGTCTCTCGTCTTGCGAGCGTTCGTCAAAGATCTTGTTAACTCTATTTTAGTGTCTTTCAAGCAATCATGTAATAATTAAAATTTTCAATAACGAATCT
Fungi	Ascomycota	Lecanoromycetes	Caliciales	Caliciaceae	Buellia	Buellia frigida	AAGTCGTAATAAGATTTTCGTAGATGAATTTGCGAAAGAATCATTATCGAGAGACGAAATCGCTTCGATTTCACTTTTCACTCGTGTCTACTTATCTTTGTTGCTTTGACGAGCCTTCGAGCTTGATCGTTCGACGCGAGTGAGAGACTTTCGTCTCTCGTCTCGCGAGCGTTCGTCAAAGACTCTATTAACTCTATTTTAGTGTCTTTCGAGCAATCATGTAATAGTTAAAACTTTCAACAACGGATCT
Fungi	Ascomycota	Lecanoromycetes	Caliciales	Caliciaceae	Buellia	Buellia frigida	AAGTCGTAACAAGGTTTTCGTAGGTGAACCTGCGGAAGGATCATTATCGAGAGACGGGGTCGCTTCGGCCTCACTCTTCACCCGTGTCTACTTACCTTTGTTGCTTTGGCGGGCCTTCGGGCTTGATCGTTCGACGCGGGTGGGAGGCTTTCGTCTCTCGTCTCGCGAGCGCCCGCCAAAGGCCCTGTTAACTTTGTTTTAGTGTCTTTCGAGCAACCATGTAATAGTTAAAACTTTCAACAACGGATCT
Fungi	Ascomycota	Lecanoromycetes	Teloschistales	Teloschistaceae	Xanthoria	Xanthoria elegans	AAGTCGTAACAAGGTTTCCGTAGGTGAACCTGCGGAAGGATCATTACCGAGAGACGGGGCCTAATCGGCCCCACTCTTCACCCGTGTATACCTATCCTTTGTTGCTTCGGCGAGCGTCGGGGCGTCCGCGCCCCGGCCCCGGCTTCGGTCGGTGAGCTCTCGCAGAGGCCTATCTTTATTCTGTTTTGCAGTGACGTCCGAGAATACCAATATAATCAATCAAAACTTTCAACAACGGATCTCTTGGTTC
Fungi	Ascomycota	Lecanoromycetes	Candelariales	Candelariaceae			AAGTCGTAACAAGGTTTCCGTAGGTGTAAGTAATCCAACGTCCCAAACATTCACCATCCAATGCGTGATCATGCTAACATGTGATTTAGGAACCTGCGGAAGGATCATTAAAGAGCAAGGGTCTTCTAGGCCCGACCTCCAACCCTTTGTATATCTACCTCTGTTGCTTTGGCGGGCCCGTTGGGGTGACCCACCGCCGGCTTTCAGCCGGTGGGTGCCCGTCAGAGTCCACGTAAACTCTGTCTATCTA
Fungi	Ascomycota	Lecanoromycetes	Acarosporales	Acarosporaceae			AAGTCGTAACAAGGTTTCCGTAGGTGAACCTGCGGAAGGATCATTACAGAGTTAGGGTCTTTTCAGGCTCGATCTCCAACCCTATGTGTACCTACCTTTGTTGCTTTGGCGGGCCCGTTGGGGCGACCCACCGGTGGCCTTTGGCTCCCGAGTGCCCGTCAGAGATCCATCAAAACCTTTCAATTGTGTCGTCTGAGTACCAACATAATAATTAAAACTTTCAACAACGGATCTCTTGGTTCTG
Fungi	Ascomycota	Lecanoromycetes	Caliciales	Caliciaceae	Buellia	Buellia frigida	CTTTTTCCTTTCTCTTCCTTCCCCTTCTTCCCCCTTTTTCCGTATTTTCCCCTGCGGACTTCTCCTTACCGATCTCCTTGGTCGCTTCTTCCCCACTCTTCCCCCTTGTCTACTTACCTTTGTTGCTTTGGCGGGCCTTCGGGCTTGACCTTTCTCCGCGGGTGGGAGGCTTTCGCCTCTCGCCTCTCTCTCGCCCGCCAAAGGCCCTGTTAACTCTGTTTTAGTGTCTTCCGAGCAACCATGTAATAGT
Fungi	Ascomycota	Lecanoromycetes	Caliciales	Caliciaceae	Buellia	Buellia frigida	AAGTCGTAACAAGATTTCCGTAGATGAACCTGCGAAAGGATCATTATCGAGAGACGAGGTCGCTTCGGCCTCACTCTTCACCCGTGTCTACTTATCTTTGTTGCTTTGATGGACCTTCGGGCTTGATCGTTCGACGCGGGTGGGAGGCTTTCGTCTCTCGCCTCGCGAGCGCTCGTCAAAGATTCTGTTAACTCTGTTTTAGTGTCTTTCGAGCAATCATGTAATAGTTAAAACTTTCAACAACGAATCT
Fungi	Ascomycota	Lecanoromycetes	Caliciales	Caliciaceae	Buellia	Buellia frigida	AAGTCGTAACAAGATTTTCATAAATGAATTTACGAAAGAATCATTATCGAGAGACGAAATCGCTTCGATTTCATTTTTCATTCGTATCTACTTATCTTTGTTACTTTGACGAGTTTTCGAGCTTGATCGTTCGATGCGAGTGAAAGACTTTCGTCTATCGTTTTGCGAACGCTCGTCAAAGACTCTATTAACTCTATTTTAGTGTCTTTCGAACAATCATGTAATAGTTAAAACTTTCAACAACGAATCT
Fungi	Ascomycota	Lecanoromycetes	Caliciales	Caliciaceae	Buellia	Buellia frigida	AAGTCGTAACAAGATTTTCGTAAGTGAATTTGCGAAAGAATCATTATCGAGAGACGAGGTCGCTTCGACCTCACTCTTCACTCGTGCCTACTTATCTTTGTTGCTTTGACGAGTCTTCGAACTTGATCGTTCGACGCGAGTGGGAGACTTTCGTCTCTCGCCTCGCGAGCGCTCGTCAAAGACCTTGTTAACTTTATTTTAGTGTCTTTCGAGCAATCATGTAATAATTAAAACTTTCAACAACGAATCT
Fungi	Ascomycota	Lecanoromycetes	Caliciales	Caliciaceae	Buellia	Buellia frigida	AAGTCGTAACAAGATTTTCGTAAATGAATTTGCGAAAGAATCATTATCGAGAAACGAAATCGCTTCGATCTCACTCTTCACTCGTGTTTACTTATCTTTGTTGCTTTGACGAGTCTTCGAGCTTGATCGTTCGACGCGAATGAGAGACTTTCGTCTCTCGTTTCGCGAGCGTTCGTCAAAGATTTTGTTAACTCTATTTTAGTATCTTTCAAGTAATTATGTAATAATTAAAACTTTCAACAACGAATCT
Fungi	Ascomycota	Lecanoromycetes	Caliciales	Caliciaceae	Buellia	Buellia frigida	AAGTCGTAACAAGGTTTCCGTAGATGAACCTACGAAAGGATCATTACCGAGAGACGAGATCGCTTCGGCCCCACACTCTTCATTCGTGTCTACTTACCTTTGTTGCTTTGACGAGCCTTCGAGCTTGACCGTTCGACGCGAGTGGGAGACTTTCGTCTCTCGCCTCGCGAGCGCCCGCCAAAGACCCTATTAACTCTGTTTTAATGTCTTCCGAGCAACCATGTAATATTTAAAACTTTCAACAACGAAT
Fungi	Ascomycota	Lecanoromycetes	Teloschistales	Teloschistaceae			AAGTCGTAACAAGGTTTCCGTAGGTGAACCTGCGGAAGGATCATTATCGAGAGGGGGGGCTCCATGCCCCGGGGCTCTGTCCCCGTACCTTTTCACCCTGTGTGTATTTTTCCCCCGTTGCTTTGGCGGGCCCCGGGTCTTCCCCCGGCGTTAGCCCCCTCGCGGGGTTCGCGAGCGCCCGCCGGAAGGCTTATCGAAACTCTGATTAGTACAGTCTGAGCGTACGAATAATAAATTAAAACTTTTAACA
Fungi	Ascomycota	Lecanoromycetes	Lecanorales	Lecanoraceae	Lecidella	Lecidella siplei	AAGTCGTAACAAGGTTTCCGTAGGTGAACCTGCGGAAGGATCATTAATGAGAGAGGGGCTTTGCGCTCCGGCGGCTTCGCGGCTGCCGACTCTTCACCCTGTGTCTAACCTACCCATGTTGCTTTGGCGGGCCCTGGGGGTAACCTCACGCCAACCTTGGGCTTCGCGGTCCGGGTCGGTCAGCGCCCGTCGAAGGCCCCCATCGACTCTGTTTATCAGTGATGTCCGAGTACAAACACAATAATCAAAA
Fungi	Ascomycota	Lecanoromycetes	Caliciales	Caliciaceae	Buellia	Buellia frigida	AAGTCGTAACAAAATTTTCGTAAATGAATTTGCGAAAAAATCATTATCGAGAGACGAAATCGTTTCGATTTCACTCTTCACTCGTATTTACTTATCTTTGTTGCTTTGACGAATCTTCGAGCTTGATCGTTCGACGCGAGTGAGAGATTTTCGTCTCTCGTCTCGCGAGCGCTCGTCAAAAATCTTGTTAACTTTGTTTTAATGTCTTTCGAGCAATCATATAATAGTTAAAACTTTTAACAACGAATTT
Fungi	Ascomycota	Dothideomycetes	Capnodiales	Extremaceae	Vermiconia	Vermiconia calcicola	AAGTCGTAACAAGGTCTCCGTAGGTGAACCTGCGGAGGGATCATTACCGAGTGAGGGTGGAAACACCCGACCTCCAACCCCATGTCGTTACAACCTTTGTTGCCTCGGGGGCGACCCGGCCTCGCGCCGGGGCCCCCGACGGACCAGCTCACTCTGCGTCTTTGCGTCGGAGTCACAAGTAAATTGAATCAAAACTTTTAACAACGGATCTCTTGGTTCTG
Fungi	Ascomycota	Lecanoromycetes	Caliciales	Caliciaceae	Buellia	Buellia frigida	AAGTCGTAACAAGATTTCCGTAGGTGAACCTGCGAAAGAATCATTATCGAGAGACGAAATCGCTTCGATTTCACTCTTCACTCGTGCCTACTTACCTTTGTTGCTTTGACGAGCCTTCGGGCTTGATCGTTCGACGCGAGTGAGAGGCTTTCGCCTCTCGCCTCGCGAGCGCTCGTCAAAGGCCCTGTTAACTCTGTTTTAGTGTCTTTCGAGCAATCATGTAATAGTTAAAACTTTCAACAACGAATCT
Fungi	Ascomycota	Lecanoromycetes	Caliciales	Caliciaceae	Buellia	Buellia insignis	AAGTCGTAACAAGGTTTCCGTAAGTGAACCTGCGAAAGAATCATTATCGAGAGACGAAGTCTAACCGGTCCCACTCTTCACCCGTGTATATCTACCCTTTATTACTTTAACGAGCGGTCGATCTTTATCGCCCGACGTCGATCGGAAGACTCGCGCCTTTCACTCACCGAACGCCCGCCAAATATTTCCAAAACCCGTTCATCTGTGTCCGAGCGAGTGAAGCAAATAATTAAAAACTTTCAACAACGAA
Fungi	Ascomycota	Lecanoromycetes	Caliciales	Caliciaceae	Buellia	Buellia frigida	AAGTCGTAACAAGATTTTCATAGATGAATCTACGAAAAAATCATTATCGAAAGACGAAATCGCTTCGACTCCACTCTTCATTCGTGTCTACTTATCTTTGTTGCTTTGACGAGTCTTCGAGCTTGATCGTTCGATGCGAGTGAAAGACTTTCGTCTCTCGTCTCGCGAGCGCTCGTCAAAGATCTTGTTAACTTTGTTTTAGTGTCTTTCGAGCAATCATATAATAATTAAAACTTTCAACAACGAATCT
Fungi	Ascomycota	Lecanoromycetes	Caliciales	Caliciaceae	Buellia	Buellia frigida	AAGTCGTAACAAGGTTTCCGTAGGTGAACCTGCGGAAGGATCATTATCGAGAGACGGGGTCGCTTCGGCCCCACTCTTCACTCGTGTCTACTTATCTTTGTTGCTTTGGCGGGCCTTCGGGCTTGATCGTTCGACGCGGGTGGGAGGCTTTCGCCTCTCGCCTCGCGAGCGCTCGCCAAAGGCCCTGTTAACTCTGTTTTAGTGTCTTCCGAGCAACCATGTAATAGTTAAAACTTTCAACAACGGATCT
Fungi	Ascomycota	Lecanoromycetes	Caliciales	Caliciaceae	Buellia	Buellia frigida	AAGTCGTAATAAGATTTCCGTAGATGAACTTGCGAAAGAATCATTATCGAGAGACGAGATCGCTTCGATCTCACTCTTCACTCGTATCTACTTATCTTTGTTGCTTTGACGAGCCTTCGAGCTTGACCGTTCGACGCGAGTGAGAGACTTTCGCCTCTCGTCTCGCGAGCGCTCGTCAAAGGCCCTATTAACTCTATTTTAGTGTCTTCCGAGCAATCATGTAATAGTTAAAACTTTCAACAACGAATCT
Fungi	Ascomycota	Lecanoromycetes	Caliciales	Caliciaceae	Buellia	Buellia frigida	AAGTCGTAACAAGATTTTCGTAGATGAATTTGCGAAAGAATCATTATCGAGAGACGAGATCGCTTCGATCTCACTCTTCATTCGTATCTACTTATCTTTGTTGCTTTGACGAGTCTTCGAGCTTGATCGTTCGACGCGAGTAAGAGACTTTCGTCTCTCGTCTCGCGAGCGCTCGCCAAAGACTTTGTTAACTTTGTTTTAGTGTCTTTCGAGCAATCATGTAATAGTTAAAACTTTCAACAACGAATCT
Fungi	Ascomycota	Lecanoromycetes	Teloschistales				AAGTCGTAACAAGGTTTCCGTAGGTGAACCTGCGGAAGGATCATTACCGAGATAGGGTTTCTTCGGAGCCCGACCTCCAACCCATTGTCTACCATACCTCTGTTGCCTCGGCGGACCGCCGGCGCCTTTACGGGCGTCGCCGTCGGTCTTTACGGGCTTTCGAGCGCCCGCCGCAGGACTTATAAACTCTTTTTTAAAGTAGTATTCTGAGTGGGAATTTAATAACTTCAAAACTTTCAACAACGGATCT
Fungi	Ascomycota	Lecanoromycetes	Caliciales	Caliciaceae	Buellia	Buellia frigida	AAGTCGTAACAAGGTTTTCGTAGATGAATCTACGAAAGAATCATTATCGAGAGACGAGGTCGCTTCGACCCCACTCTTCACTCGTGTCTACTTATCTTTGTTGCTTTGACGGGCCTTCGGGCTTGATCATTCGACGCGAGTGGGAGGCTTTCGTCTCTCGTCTCGCGAGCGCTCGTCAAAGGCCCTGTTAACTCTGTTTTAATGTCTTCCAAGCAATCATGTAATAGTTAAAACTTTTAACAACGAATCT
Fungi	Ascomycota	Lecanoromycetes	Caliciales	Caliciaceae	Buellia	Buellia frigida	AAGTCGTAACAAGATTTTCGTAGATGAATCTACGAAAGAATCATTATCGAGAGACGAGATCGCTTCGATCTCACTCTTCACTCGTATCTATATATCTTTGTTGCTTTGACGAGTCTTCGAGCTTGATCGTTCGACGCGAGTGAAAGACTTTCGTCTCTCGTCTCGCGAGCGTTCGTCAAAGACTCTATTAACTTTGTTTTAATGTCTTTCGAGCAATCATGTAATAATTAAAATTTTCAACAATGAATTT
Fungi	Ascomycota	Lecanoromycetes	Candelariales	Candelariaceae	Candelariella		AAGTCGTAACAAGGTTTCCGTAGGTGAACCTGCGGAAGGATCATTAAAGAGCAAGGGTCTTCTAGGCCCGACCTCCAACCCTTTGTATATCTACCTCTGTTGCTTTGGCGGGCCCGTTGGGGTGACCCACCGCCGGCTTTCAGCCGGTGAGTGCCCGTCAGAGTCCACGTAAACTCTGTCTATCTATGCAGTCTGAGCACCATATAATAATTAAAACTTTCAACAACGGATCTCTTGGTTCTG
Fungi	Ascomycota	Lecanoromycetes	Caliciales	Caliciaceae	Buellia	Buellia frigida	AAGTCGTAACAAGATTTTCATAAATGAATTTGCGAAAGAATCATTATCGAGAGACGAAATCGCTTCGATCTCATTCTTCACTCGTATCTACTTATCTTTGTTGCTTTGACGAGTCTTCGAACTTGATCGTTCGACGCGAGTGAGAGACTTTCGTCTCTCGTCTTGCGAACGCTCGTCAAAGATTTTGTTAACTTTGTTTTAGTGTCTTTCGAGTAATCATGTAATAATTAAAACTTTCAACAATAAATCT
Fungi	Ascomycota	Lecanoromycetes	Caliciales	Caliciaceae	Buellia	Buellia frigida	AAGTCGTAACAAGGTTTCCGTAGATGAATCTACGAAAGAATCATTATCGAGAGACGAGGTCGCTTCGACCCCACTCTTCACTCGTGTCTACTTACCTTTGTTGCTTTGACGAGCCTTCGAGCTTGATCGTTCGACGCGAGTGGGAGGCTTTCGCCTCTCGCCTCGCGAGCGCTCGCCAAAGGCCCTGTTAACTCTATTTTAGTGTCTTTCGAGCAACCATGTAATAGTTAAAACTTTCAACAACGGATCT
Fungi	Ascomycota	Lecanoromycetes	Teloschistales	Teloschistaceae			AAGTCGTAACAAGGTTTCCGTAGGTGAACCTGCGGAAGGATCATTATCGAGAGGGGGGTTCCATGCCCCGGGGCTCTGTCCCCATACCTTTTCACCCTGTGTGTATTTCTCCCCCGTTGCTTTGGCGGGCCCCGGGTCTTCCCCCGGCGTTGGCCCCCTCGCGGGGTTCGCGAGCGCCCGCCGAAGGCTCATCGAAACTCTGTTGGTCAGTGCAGTCTGAGCGTACGAATAATAAATCAAAACTTTCAAC
Fungi	Ascomycota	Lecanoromycetes	Lecanorales	Lecanoraceae	Rhizoplaca		AAGTCGTAACAAGGTTTCCGTAGGTGAACCTGCGGAAGGATCATTATCGAGAGGGGTCCCCGGACTCCGGGGGCTTCGGCCCCCTACTCTTCACCCTATGTCTACACACCTTTGTTGCTTTGGCGGGCCTCGGGTTCGCCCCGTACCGGCCGTGGGCTTCCATACCCCGGCCGTCCGTGCCCGTCAGAGGCCCATGAACCCTCGTTTATCAGTGTCGTCCGAGTAGTACTATAATCGTAAAAACTTTCAA
Fungi	Ascomycota	Lecanoromycetes	Caliciales	Caliciaceae	Buellia	Buellia frigida	AAGTCGTAACAAGGTTTTCGTAGGTGAACCTGCGGAAGGATCATTATCGAGAGACGGGGTCGCTTCGGCCCCACTCTTCACCCGTGTCTACTTACCTTTGTTGCTTTGGCGGGCCTTCGGGCTTGACCGTTCGACGCGGGTGGGAGGCTTTCGCCTGTCGCCTCGCGAGCGCCCGCCAAAGGCCCTGTTAACTCTGTTTTAGTGTCTTCCGAGCAACCATGTAATAGTTAAAACTTTCAACAACGGATCT
Fungi	Ascomycota	Lecanoromycetes	Teloschistales	Teloschistaceae			AAGTCGTAACAAGGTTTCCGTAGGTGAACCTGCGGAAGGATCATTACTAAGAGAGGGATGTACGCTTCCAGCCGAGTCCCGGGGGGCTGCGCCCCTCACCTCTTCAACCCTGTGTCTACCAACCGCTGTTGCTTCGGCGAGCGTCGGGGAGCGATTCCCGGCCCTGGCTTCGGTCAGTCAGCCCTCGTCAGAGGCCCATCCAAATTCTGTTTCAGTGACGTCCGAGTATACCAGCAAATAAATTAAAACT
Fungi	Ascomycota	Lecanoromycetes	Caliciales	Physciaceae	Tetramelas		AAGTCGTAACAAGGTTTCCGTAGGTGAACCTGCGAAAGAATCATTATCGAGAGACGGAGTTTAACCGGCCCCACTCTTCACCCGTGTATATCTACCCTTTATTGCTTTGACGGGCGATCGATCTTTACCGCCCGACGTCGGTCGAAAGACTCGCGCCTTCCACTCACCGAACGCCCGTCAGAGATCCTCAAAACCCGTCCATCTGTGTTCGAGCGAGTGAAACAAATAATTAAAAACTTTCAACAACGGA
Fungi	Ascomycota	Lecanoromycetes	Caliciales	Caliciaceae	Buellia	Buellia frigida	AAGTCGTAACAAGATTTTCGTAGATGAATTTGCGAAAGAATCATTATCGAGAGACGAGATCGCTTGAGTCTCACTCTTCACTCGTGTCTACTTATCTTTGTTGCTTTGACGAGTCTTCGAGCTTGATCGTTCGACGCGAGTGAGAGACTTTCGTCTCTCGTCTCGCGAGCGCTCGTCAAAGACTCTATTAACTCTGTTTTAGTGTCTTTCGAGCAATCATGTAATAGTTAAAACTTTCAATAACGAATCT
Fungi	Ascomycota	Lecanoromycetes	Caliciales	Caliciaceae	Buellia	Buellia insignis	AAGTCGTAACAAGGTTTCCGTAAATGAACCTGCGAAAGAATCATTATCGAGAGACGGAGTCTAACCGGCCCCACTCTTCACCCGTGTATATCTACTCTTTATTACTTTGACGAGCGATCGATCTTTATCGCCCGACGTCGGTCGGAAGGCTCGCGCCTTCCACTTATCGAACGTCCGCCAGAGATCTCCAAAAGCCGTCCATTTGTGTTCGAGCGAGTGAAGCAAATAATTAAAAACTTTCAACAACGGA
Fungi	Ascomycota	Lecanoromycetes	Caliciales	Caliciaceae	Buellia	Buellia frigida	AAGTCGTAACAAGATTTTCGTAAATGAATCTACGAAAAAATCATTATCGAGAGACGAGGTCGCTTCGACCCCACTCTTCACTCGTATCTACTTATTTTTGTTGCTTTGACGAGTCTTCGAGCTTGATCGTTCGACGCGAGTGAGAGACTTTCGTCTCTCGTCTCGCGAGCGTTCGTCAAAGATCTTGTTAACTCTATTTTAGTGTCTTTCAAGCAATCATGTAATAGTTAAAACTTTCAACAACGGATCT
Fungi	Ascomycota	Eurotiomycetes	Verrucariales	Verrucariaceae	Bagliettoa		AAGTCGTAACAAGGTTTCCGTAGGTGAACCTGCGGAAGGATCATTACCGAGTTAGGGTCCTCTGGGCTCGATCTCCAACCCTGTGTCTAAATAACCACGTTGCTTTGGCGGGCCCGCCTGTAATGGGCCGCCGGGGGTGCCTTCGGCCCCCTGGTCAGCGCCTGCCAGTAGCCATCTCAAACTCTTCTTAATCGTGACGTCTGAGTCAAAATTATAAATTAAACAAAACTTTCAACAACGGATCTCTTGG
Fungi	Ascomycota	Lecanoromycetes	Caliciales	Caliciaceae	Buellia	Buellia frigida	AAGTCGTAACAAGATTTTCGTAGATGAATTTGCGAAAGAATCATTATCGAGAGACGAGATCGCTTCGACCTCACTCTTCATTCGTGTCTATTTATCTTTGTTGCTTTGACGAGTCTTCGAACTTGATCGTTCGACGCGAGTGAGAGGCTTTCGCTTGTCGCCTTGCGAGCGCTCGTCAAAAATTTTGTTAACTTTGTTTTAATGTCTTTCGAGCAATCATGTAATAGTTAAAACTTTCAACAACGAATCT
Fungi	Ascomycota	Lecanoromycetes	Lecanorales	Lecanoraceae	Lecanora	Lecanora fuscobrunnea	AAGTCGTAACAAGGTTTCCGTAGGTGAACCTGCGGAAGGATCATTATCGAGAGGGGTCCCCGGACTCCGGGGGCTTCGGCCCCCTACTCTTCACCCTATGTCTACACACCTTTGTTGCTTTGGCGGGCCTCGGGTTCGCCCCGTACCGGCCGTGGGCTTCCATACCCCGGCCGTCCGTGCCCGTCAGAGGCCCATGAACCCTCGTTTATCAGTGTCGTCCGAGTCCAACCATAATAGTAAAAACTTTCAA
Fungi	Ascomycota	Lecanoromycetes	Caliciales	Caliciaceae	Buellia	Buellia frigida	AAGTCGTAACAAGGTTTCCGTAGGTGAATTTGCGAAAGGATCATTATCGAGAGACGAGGTCGCTTCGACCCCACTCTTCACTCGTGTCTACTTATCTTTGTTGCTTTGGCGGGTCTTCGGGCTTGATCGTTCGACGCGGGTGGGAGGCTTTCGCCTCTCGCCTCGCGAGCGCTCGCCAAAGGCCTTGTTAACTCTGTTTTAGTGTCTTTCGAGCAATCATGTAATAGTTAAAACTTTCAACAACGGATCT
Fungi	Ascomycota	Lecanoromycetes	Caliciales	Caliciaceae	Buellia	Buellia frigida	AAATCGTAACAAAATTTTCATAAATGAATTTGCGAAAGAATCATTATCGAGAGACGAAATCGTTTCGATTTTACTCTTCACTCGTATCTATTTATCTTTGTTGCTTTGACGAGTCTTCGAACTTGATCATTCGATGCGAATAAGAGACTTTCGTCTCTCGTTTCGCGAACGTTCGTCAAAGACTTTATTAACTTTGTTTTAGTGTTTTTCGAGCAATCATGTAATAGTTAAAACTTTCAATAACGAATCT
Fungi	Ascomycota	Lecanoromycetes	Caliciales	Caliciaceae	Buellia	Buellia frigida	AAGTCGTAACAAGATTTTCGTAGATGAATCTACGAAAGAATCATTATCGAGAGACGAGATCGCTTCGACCTCACTCTTCACTCGTGTCTACTTATCTTTGTTGCTTTGACGAGTCTTCGAGCTTGATCGTTCGACGCAAATGAAAGACTTTCGTCTCTCGTCTCGCGAGCGCTCGTCAAAGACTCTGTTAACTCTGTTTTAGTGTCTTTCGAGCAATCATGTAATAATTAAAACTTTCAACAATGAATCT
Fungi	Ascomycota	Lecanoromycetes	Caliciales	Caliciaceae	Buellia	Buellia frigida	AAGTCGTAACAAGATTTTCGTAAATGAACTTGCGAAAGAATCATTATCGAAAGACGAAATCGCTTCGATTTCACTCTTCACTCGTATCTACTTATTTTTGTTGCTTTGACGAATCTTCGAGCTTGATCGTTCGACGCGAGTGAGAGACTTTCGTCTCTCGTCTTGCGAGCGTTCGTCAAAGACTCTATTAACTCTATTTTAGTGTCTTTCGAGCAATCATGTAATAATTAAAACTTTCAACAACGAATCT
Fungi	Ascomycota	Lecanoromycetes	Caliciales	Caliciaceae	Buellia	Buellia frigida	AAGTCGTAACAAGATTTTCGTAGATGAATTTGCGAAAGAATCATTATCGAGAGACGAGGTCGCTTCGATCTCACTCTTCACTCGTGTCTACTTATCTTTGTTGCTTTGACGAGTCTTCGAGCTTGATCGTTCGACGCGAGTGAGAGACTTTCGTCTCTCGTCTCGCGAGCGCTCGTCAAAGACTCTATTAACTCTATTTTAGTGTCTTTCGAGCAATCATGTAATAGTTAAAACTTTCAACAACGAATCT
Fungi	Ascomycota	Lecanoromycetes	Caliciales	Caliciaceae	Buellia	Buellia frigida	AAGTCGTAACAAGATTTTCGTAGGTGAACTTGCGAAAGAATCATTATCGAGAGACGAGGTCGCTTCGACCCCACTCTTCACTCGTGTCTACTTACCTTTGTTGCTTTGGCGAGCCTTCGAACTTGATCGTTCGACGCGGGTGGGAGGCTTTCGTCTCTCGTCTCGCGAGCGCCCGCCAAAGGCCCTGTTAACTCTGTTTTAGTGTCTTCCGAGCAACCATGTAATAGTTAAAACTTTCAACAACGGATCT
Fungi	Ascomycota	Lecanoromycetes	Caliciales	Caliciaceae	Buellia		AAGTCGTAACAAGGTTTTCGTAAGTGAATCTGCGGAAGGATCATTATCGAGAGACGGAGTCTAACCGGCCCCACTCTTCACCCGTGTATATTTACCCTTTATTGCTTTGGCGGGCGGTCGGTCTTTACCGCCCGACGTCGATCGGAAGACTCGCGCCTTCCACTCACCGAACGCCCGCCAAAGACTCCCAAAAACCGTTCATCTGTGTTCGAGCGAGTGAAGCAAATAATTAAAAACTTTCAACAACGGA
Fungi	Ascomycota	Lecanoromycetes	Caliciales	Caliciaceae	Buellia	Buellia frigida	AAGTCGTAACAAGATTTTCGTAGATGAATTTGCGAAAGAATCATTATCGAGAGATGAGATCGCTTCGATCTCACTCTTCACTCGTGTCTACTTATCTTTGTTGCTTTGACGAGTCTTCGAGCTTGATCGTTCGACGCGAGTGAGAGACTTTCGTCTCTCGTCTCGCGAGCGCTCGTCAAAGACTCTATTAACTTTGTTTTAGTGTCTTTCGAGCAATCATGTAATAGTTAAAATTTTCAACAACGAATCT
Fungi	Ascomycota	Lecanoromycetes	Teloschistales	Teloschistaceae	Zeroviella		CTTTGTCCTTTCTCTTCCTTCCCCGTCTTCACAAGGTTTCCGTAGGTGAACCTGCGGAAGGATCATTACTAAGAGAGGGATGTACGCTTCCAGCCGAGTCCCGGGGGGCTGCGCCCCTCACCTCTTCAACCCTGTGTCTACCAACCGCTGTTGCTTCGGCGAGCGTCGGGGCGTCCGCGCCCCGGCCCCGGCTTCGGTCGGTGAGCTCTCGCAGAGGCCTATCTTTATTCTGTTTTGCAGTGACGTCCGA
Fungi	Ascomycota	Lecanoromycetes	Lecanorales	Lecanoraceae	Lecanora	Lecanora fuscobrunnea	AAGTCGTAACAAGGTTTCCGTAGGTGAACCTGCGGAAGGATCATTATCGAGAGGGGTCCCCGGACTCCGGGGGCTTCGGCCCCCTACTCTTCACCCTATGTCTACACACCTTTGTTGCTTTGGCGGGCCTCGGGTTCGCCCCGTACCGGTCGTGGGCTTCCATACCCCGGCCGTCCGTGCCCGTCAGAGGCCCATGAACCCTCGTTTATCAGTGTCGTCCGAGTCCAACCATAATAGTAAAAACTTTCAA
Fungi	Ascomycota	Lecanoromycetes	Acarosporales	Acarosporaceae	Pleopsidium	Pleopsidium chlorophanum	CTTGTTCCTTTCTCTTCCTTCCCCTTCTTCCCCCTTTTTCCTTCCGGGTGTAGCACCTGCCGAAGCCTCCCGCAGCGACTCTAAAGAAACCGCGCAGTCTGCCCCCCTGCCGGCAACACTGTCCCTGTGCTGGGAGCCAGTCACGCCTGGTTCAGGCGCCGCTACCAGCAACCTGGGCAACAACGCCCAGGCTCACAGATCAGATGATTGTGGCCACACCGTGGTTAAGATATGCCCGGTCCCCGCTGTG
Fungi	Ascomycota	Lecanoromycetes	Acarosporales	Acarosporaceae	Acarospora		AAGTCGTAACAAGGTCTCCGTAGGTGAACCTGCGGAAGGATCATTACAGAGTTAGGGTCTTTCCAGGCCCGACCTCCAACCCTATGTGTACCTACCTTTGTTGCTTTGGCGGGCCCGTCGGGTGACCCACCGGTGGCCTCTGGCTCCCGAGTGCCCGTCAGAGACCCATCAAAACCCGTTAATTGTGTCGTCTGAGTACCACTTTAATAATTAAAACTTTCAACAACGGATCTCTTGGTTCTG
Fungi	Ascomycota	Lecanoromycetes	Caliciales	Caliciaceae	Buellia	Buellia frigida	AAGTCGTAACAAGATTTTCGTAGATGAATTTACGAAAGAATCATTATCGAGAGACGAGATCGCTTCGATCTCACTCTTCACTCGTATCTATTTATCTTTGTTGCTTTGACGAGTCTTCGAGCATGATCGTTCGACGCGAGTGAGAGACTTTCGTCTCTCGTCTCGCGAGCGCTCGTCAAAGGCTTTGTTAACTTTGTTTTAGTGTCTTTCGAACAATTATGTAATAGTTAAAACTTTCAACAACGAATCT
Fungi	Ascomycota	Lecanoromycetes	Caliciales	Caliciaceae	Dimelaena	Dimelaena oreina	AAGTCGTAATAAGATTTTCGTAAGTGAATCTGCGAAAGGATCATTATCGAGAGACGAAATCTAACCGGCCCCACTCTTCACTCGTGTATATTTATCCTTTGTTGTTTTGACGGGCGGTCGGTCTTTATCGCTCGACGTCGGTCGAAAAACTCGCGCCTTTCACTCATCGAACGCCCGCCAGAGATTTTCAAAACTCGTTTATTTGTGTTCGAGCGAGTGAAATAAATAATTAAAAACTTTCAACAACGGA
Fungi	Ascomycota	Lecanoromycetes	Caliciales	Caliciaceae	Buellia	Buellia frigida	AAGTCGTAACAAGATTTTCGTAGATGAATTTACGAAAAAATCATTATCGAGAGACGAAATCGCTTCGATTTCACTCTTCACTCGTGTCTACTTATCTTTGTTGCTTTGACGAGTCTTCGAACTTGATCGTTCGATGCGAGTGAGAGACTTTCGTCTCTCGTCTCGCGAGCGCTCGTCAAAGACTTTGTTAACTCTATTTTAGTGTTTTTCGAGCAATCATGTAATAGTTAAAACTTTCAACAACGGATCT
Fungi	Ascomycota	Lecanoromycetes	Caliciales	Caliciaceae	Buellia	Buellia frigida	AAGTCGTAACAAGATTTTCGTAGATGAATCTGCGAAAGAATCATTATCGAGAGACGAGATCGCTTCGATCTCACTCTTCACTCGTGTCTACTTATCTTTGTTGCTTTGACGAGTCTTCGAGCTTGATCGTTCGACGCGGGTGAGAGGCTTTCGCCTCTCGTCTCGCGAGCGCTCGTCAAAGATCGTGTTAACTTTGTTTTAGTGTCTTTCGAGCAATCATGTAATAGTTAAAACTTTCAACAACGAATCT
Fungi	Ascomycota	Lecanoromycetes	Candelariales	Candelariaceae	Candelariella		AAGTCGTAACAAGGTTTCCGTAGGTGTAAGTAATCCAACGTCCCAAACATTCACCATCCAATGCGTGATCATGCTAACATGTGATTTAGGAACCTGCGGAAGGATCATTAAAGAGCAAGGGTCTTCTAGGCCCGACCTCCAACCCTTTGTATATCTACCTCTGTTGCTTTGGCGGGCCCGTTGGGGTGACCCACCGCCGGCTTTCAGCCGGTGAGTGCCCGTCAGAGTCCACGTAAACTCTGTCTATCTA
Fungi	Ascomycota	Lecanoromycetes	Caliciales	Caliciaceae	Buellia	Buellia frigida	AAGTCGTAACAAGATTTTCGTAGATGAATCTACGAAAAAATCATTATCGAGAGACGAGGTCGCTTCGATCTCACTCTTCATTCGTATCTACTTATCTTTGTTGCTTTGGCGAATCTTCGAGCTTGATCGTTCGACGCGAGTGAGAGGCTTTCGCCTCTCGTCTCGCGAGCGCTCGTCAAAGATCTTGTTAACTTTGTTTTAGTGTCTTTCGAGCAATCATGTAATAGTTAAAACTTTCAACAATGAATCT
Fungi	Ascomycota	Lecanoromycetes	Caliciales	Caliciaceae	Buellia		AAGTCGTAACAAGGTTTCCGTAGGTGAACCTGCGGAAGGATCATTACTGAGACGGGGTCTCATCGACCCCACTCTTCACCCATGTCTACTATACCCTGTTGCTTTGGCGGGCCTTCGGGTCTTACCACCCGGGGTTGGTCGGGGGCCTCATGCCCCTCGCTCAGCGAGTGCCCGCCAATGACCCTGTCAACTCTATTCTTAGTGTCCTCTGAGCAACCACACAATAGTCAAAACTTTCAACAACGGATCT
Fungi	Ascomycota	Lecanoromycetes	Caliciales	Caliciaceae	Buellia	Buellia frigida	AAGTCGTAACAAGATTTTCGTAGATGAACTTGCGAAAGAATCATTATCGAGAGACGAGATCGCTTCGATTTCATTCTTCACTCGTATCTACTTATCTTTGTTGTTTTAACGAGTCTTCGAGCTTGATCGTTCGACGCGAGTGAGAGACTTTCGTCTCTCGTCTCGCGAGCGCTCGTCAAAGATCTTGTTAACTTTGTTTTAATGTCTTTCGAGCAATCATGTAATAGTTAAAACTTTCAACAATGAATCT
Fungi	Ascomycota	Lecanoromycetes	Caliciales	Caliciaceae	Buellia	Buellia frigida	AAGTCGTAACAAGATTTTCGTAGATGAATTTGCGAAAGAATCATTATCGAGAGACGAAGTCGCTTCGATCTCACTCTTCATTCGTGTCTACTTATCTTTGTTGCTTTGACGAGTCTTCGAGCTTGATCGTTCGACGCGAGTGAGAGACTTTCGTCTCTCGTCTTGCGAGCGCTCGTCAAAGACTCTATTAACTTTGTTTTAGTGTCTTTCGAACAATCATGTAATAGTTAAAACTTTCAACAACGAATCT
Fungi	Ascomycota	Lecanoromycetes	Caliciales	Caliciaceae	Buellia	Buellia frigida	CTTTTTCCTTTCTCTTCCTTCCCCTTCTTCCCCCTTTTTCCGTATTTTCCCCTGCGGACTTCTCCTTACCGATCTCCTTGGTCGCTTCTTCCCCACTCTTCCCCCGTGTCTACTTACCTTTGTTGCTTTGGCGGGCCTTCGGGCTTGACCGTTCGCCGCGGGTGGGAGGCTTTCGCCTCTCGCCTCTCTCTCGCCCGCCAAAGGCCCTGTTAACTCTGTTTTAGTGTCTTCCGAGCAACCATGTAATAGT
Fungi	Ascomycota	Lecanoromycetes	Caliciales	Caliciaceae	Buellia	Buellia frigida	AAGTCGTAACAAGATTTTCGTAGATGAATCTGCGAAAGGATCATTATCGAGAGACGAGGTCGCTTCGATCTCACTCTTCACTCGTGTCTACTTATCTTTGTTGCTTTGACGAGTCTTCGAGCTTGATCGTTCGACGCGAGTGAGAGACTTTCGTCTCTCGCTTCGCGAGCGCTCGTCAAAGGCTTTGTTAACTCTATTTTAGTGTCTTTCGAGCAATCATGTAATTGTTAAAACTTTCAACAACGAATCT
Fungi	Ascomycota	Lecanoromycetes	Caliciales	Caliciaceae	Buellia	Buellia frigida	AAGTCGTAACAAGATTTTCGTAGATGAATTTACGAAAGAATCATTATCGAGAGACGAGATCGCTTCGATCTCACTCTTCACTCGTGTCTACTTATCTTTGTTGCTTTAACGAGCCTTCGAGCTTGATCGTTCGACGCGAGTGAGAGGCTTTCGTCTGTCGTCTCGCGAGCGCTCGTCAAAGACCCTATTAACTCTATTTTAGTGTCTTTCGAGCAATCATGTAATAGTTAAAACTTTCAACAACGAATCT
Fungi	Ascomycota	Lecanoromycetes	Caliciales	Caliciaceae	Buellia	Buellia frigida	AAGTCGTAACAAGATTTCCGTAGATGAACCTGCGAAAGGATCATTATCGAGAGACGGGGTCGCTTCGACCTCACTCTTCACTCGTGTCTACTTATCTTTGTTGCTTTGGCGGGCCTTCGGGCTTGATCGTTCGACGCGGGTGGGAGGCTTTCGCCTCTCGCCTCGCGAGCGCTCGTCAAAGATCTTGTTAACTTTGTTTTAGTGTCTTTCGAGCAATCATGTAATAGTTAAAACTTTCAACAACGGATCT
Fungi	Ascomycota	Lecanoromycetes	Caliciales	Caliciaceae	Buellia	Buellia frigida	AAGTCGTAACAAGGTTTCCGTAGATGAACCTGCGGAAGGATCATTACCGAGAGACGAGATCGCTTCGACCCCACTCTTCACCCGTGTCTACTTACCTTTGTTGCTTTGACGAGCCTTCGGGCTTGACCGTTCGACGCGGATGAGAGGCTTTCGCCTGTCGCCTCGCGAGCGCCCGCCAAAGGCCCTGTTAACTCTGTTTTAGTGTCTTCCGAGCAACCATGTAATAGTTAAAACTTTCAACAACGGATCT
Fungi	Ascomycota	Lecanoromycetes	Caliciales	Caliciaceae	Buellia	Buellia frigida	AAGTCGTAACAAGATTTTCGTAAATGAATTTGCGAAAGAATCATTATCGAGAAACGAAATCGCTTCGATCTCACTCTTCACTCGTATTTACTTATCTTTGTTGCTTTGACGAGTCTTCGAGCTTGATCGTTCGACGCGAATGAGAGACTTTCGTCTCTCGTTTCGCGAGCGTTCGTCAAAGATTTTGTTAACTCTATTTTAGTATCTTTCAAGTAATTATGTAATAATTAAAACTTTCAACAACGAATCT
Fungi	Ascomycota	Lecanoromycetes	Caliciales	Caliciaceae	Buellia	Buellia frigida	AAGTCGTAATAAGATTTTCGTAGATGAATTTGCGAAAGAATCATTATCGAGAGACGAAATCGCTTCGATCTCACTCTTCACTCGTATCTACTTATCTTTGTTGCTTTGACGAGTCTTCGAGCTTGATCGTTCGACGCGAGTAAGAGACTTTCGTCTCTCGTCTCGCGAGCGCTCGTCAAAGATTTTGTTAACTTTGTTTTAGTGTCTTTCGAGCAATCATGTAATAATTAAAACTTTCAACAACGAATTT
Fungi	Ascomycota	Lecanoromycetes	Lecanorales	Psilolechiaceae	Psilolechia	Psilolechia leprosa	AAGTCGTAACAAGGTTTCCGTAGGTGAACCTGCGGAAGGATCATTAATGAGCGAGGGGCCCCGTGCTCCCGGGGGCTTCGGCCCCCACTCCTCACCCTTTGTATACATACCTTTGTTGCTTTGGCGGGCCTTGGGGACCTCCCCATGCCGGCTCCGGGCTTCGGCCCCGCCGGCGAGCCGCCCGCCCGAGGCCTATCAAATTCCGTTTTATCAGTGTTGTCCGAGTCAGATATAACAATCAAAACTTTCA
Fungi	Ascomycota	Lecanoromycetes	Teloschistales	Teloschistaceae	Caloplaca	Caloplaca rouxii	CTTGTTCCTTTCTCTTCCTTCCCCTTCTTCCCCCTTTTTCCGTAGGTGAACCTGCGGAAGGATCATTACCGCGAGGGACATGCGCCTCGCGGCCCTGTCCCGGGGGGTTCCGCCCCCATCTCTTCAACCCTTGCCTATCTACCTCTGTTGCTTCGGCGAGCGCTCGGGTGCCATTGCGCCCGGGCCCCGGCTTCGGTCGGTGCGCTCTCGCCGGAGGCCATATTGAACCTGTCTGTAGTGATGTCTGAGT
Fungi	Ascomycota	Lecanoromycetes	Lecanorales	Parmeliaceae	Usnea	Usnea subantarctica	AAGTCGTAACAAGGTTTCCGTAGGTGAACCTGCGGAAGGATCATTACCGAGAGCGGGGCTTCGCGCTCCCGGGGGTTTCGGCCTCCACCTCTTCACCCATTGTGTACCTACCTTTGTTGCTTTGGCGGGCCATGGGGTTCGCCTCACGCCGGCCTCCGGGCTGGTGAGCGCCCGTCGGAGGCCCTTCAAATTCTGTTTATATCGACGTCCGAGTTAAACACAAACAGTAAAAACTTTCAACAACGGATCT
Fungi	Ascomycota	Lecanoromycetes	Caliciales	Caliciaceae	Buellia	Buellia insignis	AAGTCGTAACAAGGTTTTCGTAGGTGAATCTGCGGAAGAATCATTATCGAGAGACGGAGTTTAACCGGCTCCACTTTTCACCCGTGTATATTTATTCTTTGTTGCTTTGGCGGGCGGTCGGTCTTTATCGCCCGACGTCGGTCGGAAGGCTCGCGCCTTTCACTCACCGAACGCCCGCCAGAGATTCCCAAAACCCGTTTATCTATGTCCGAGCGAGTGAAGCAAATAGTTAAAAACTTTCAACAACGGA
Fungi	Ascomycota	Lecanoromycetes	Caliciales	Caliciaceae	Buellia	Buellia frigida	AAGTCGTAACAAGGTTTTCGTAGGTGAACCTGCGAAAGGATCATTATCGAGAGACGGGGTCGCTTCGGCCCCACTCTTCACCCGTGTCTACTTACCTTTGTTGCTTTGGCGGGCCTTCGGGCTTGATCGTTCGACGCGGGTGGGAGGCTTTCGCCTCTCGCCTCGCGAGCGCTCGCCAAAGGCTCTGTTAACTCTGTTTTAGTGTCTTCCGAGCAACCATGTAATAGTTAAAACTTTCAACAACGGATCT
Fungi	Ascomycota	Lecanoromycetes					AAGTCGTAACAAGGTTTCCGTAGGTGAACCTGCGGAAGGATCATTATCGAGAGACGGGGTCTTACCGGCCCCACTCTTCACCCATGTATACTTACCCTGTTGCTTTGACGGGCCTTCGGGCCTTATCGCTCGGCGCTGGTCGAGAGATTTCCCTCTCTCGCTCGGCGAGCGCCCGTCAGAGGCCTTGTAAACTCCAGTTTTTGTCTCCTCCGAGCCAGCATATAATAGTTAAAACTTTCAACAACGGATC
Fungi	Ascomycota	Lecanoromycetes	Caliciales	Caliciaceae	Buellia	Buellia frigida	AAGTCGTAACAAGATTTTCGTAAATGAATTTGCGAAAGAATCATTATCGAGAGACGAAATCGCTTCGACCTCACTCTTCACTCGTGTCTACTTATCTTTGTTGCTTTGGCGAGTCTTCGAACTTGATCGTTCGACGCGAGTGAGAGACTTTCGTCTCTCGTTTTGCGAGCGCTCGCCAAAGGCCTTGTTAACTTTGTTTTAGTGTCTTTCGAGCAATCATGTAATAGTTAAAACTTTCAACAACGAATCT
Fungi	Ascomycota	Lecanoromycetes	Caliciales	Caliciaceae	Buellia	Buellia frigida	CTTTTTCCTTTCTCTTCCTTCCCCTTCTTCCCCCTTTTTCCGTATTTTCCCCTGCGGACTTCTCCTTACCGATCTCCTTGGTCGCTTCTTCCCCACACTCTTCCCCCGTGTCTACTTACCTTTGTTGCTTTGGCGGGCCTTCGGGCTTGCCCGTTCGACGCGGGTGGGAGGCTTTCGCCTCTCGCCTCGCGAGCGCCCGCCAAAGGCCCTGTTAACTCTGTTTTAGTGTCTTCCGAGCAACCATGTAATA
Fungi	Ascomycota	Lecanoromycetes	Caliciales	Caliciaceae	Buellia	Buellia frigida	CTTTTTCCTTTCTCTTCCTTCCCCTTCTTCCCCCTTTTTCCGTATTTTCCCCTGCGGACTTCTCCTTACCGATCTCCTTGGTCGCTTCTTCCCCACTCTTCCCCTTCACCCGTGTCTCCTTCCCTTTGTTGCTTTGGCGGGCCTTCGGGCTTGCCCGTTCGACGCGGGTGGGAGGCTTTCGCCTCTCTCCTCGCGAGCGCCCGCCAAAGGCCCTGTTAACTCTGTTTTAGTGTCTTCCGAGCAACCATGT
Fungi	Ascomycota	Lecanoromycetes	Caliciales	Caliciaceae	Buellia	Buellia frigida	AAGTCGTAATAAGATTTTCGTAGATGAATTTGCGAAAGAATCATTATCGAGAGACGAAATCGCTTCGATCTCACTCTTCACTCGTGTCTACTTATCTTTGTTGCTTTGACGAATCTTCGAGCTTGATCGTTCGACGCGAGTGAAAGACTTTCGTCTCTCGCCTCGCGAGCGCTCGTCAAAGATCTTGTTAACTTTGTTTTAGTGTCTTTCGAACAATCATGTAATAGTTAAAACTTTCAACAACGAATCT
Fungi	Ascomycota	Lecanoromycetes	Caliciales	Caliciaceae	Buellia	Buellia frigida	AAGTCGTAACAAGATTTTCGTAGATGAATTTGCGAAAGAATCATTATCGAGAGACGAAATCGCTTCGATCTCACTCTTCACTCGTGTCTACTTATCTTTGTTGCTTTGACGAGTCTTCGAACTTGATCGTTCGACGCGAGTGAGAGACTTTCGTCTCTCGTCTCGCGAGCGCTCGTCAAAGATTTTGTTAACTCTATTTTAGTGTCTTTCGAGCAATCATGTAATAGTTAAAACTTTCAACAACGAATCT
Fungi	Ascomycota	Lecanoromycetes	Caliciales	Caliciaceae	Buellia	Buellia frigida	AAGTCGTAACAAGGTTTCCGTAGGTGAACCTGCGGAAGGATCATTACCGAGAGACGGGGTCGCTTCGGCCCCACTCTTCACCCGTGTCTACTTACCTTTGTTGCTTTGGCGGGCCTTCGGGCCTGACCGTTCGACGCGGGTGGGAGGCTTTCGCCTCTCGCCTCGCGAGCGCCCGCCAAAGGCCCTGTTAACTCTGTTTTAGTGTCTTCCGAGCAACCATGTAATAGTTAAAACTTTCAACAACGGATCT
Fungi	Ascomycota	Lecanoromycetes	Teloschistales	Teloschistaceae	Caloplaca	Caloplaca haematites	AAGTCGTAATAAGGTTTCCGTAGGTGAACCTGCGGAAGGATTATTATCGAGAGGGGGGGCTCTATGCCCCGGGGCTCTATCCCCGTACCTTTTCACCCTGTGTGTATTTTTCCCCCGTTGCTTTGGCGGGCCCCGGGTCTTCCCCCGGCGTTAGCCCCCTCGCGGGGTTCGCGAGCGCCCGCCGGAAGGCTTATCGAAACTCTGATTAGTGCAGTCTGAGCGTACGAATAATAAATTAAAACTTTCAATA
Fungi	Ascomycota	Lecanoromycetes	Teloschistales	Teloschistaceae	Austroplaca	Austroplaca darbishirei	AAGTCGTAACAAGGTTTCCGTAGGTGAACCTGCGGAAGGATCATTACCGAGAGAGGGGTTTCGCGCCCCCGGGGGGGTTTCGGCCCCCCTTACCTCTTCAACCCTGTGCCTACCAACCTTTGTTGCTTTGGCGAGCGCCGGGGTGCCTTGCGCCTCGGCCCCGGCTTCGGTCGGTGCGCTCTCGTCAGAGGCCCTTTTCCACGCTGTTTTCAGTGACGTCCGAGTGAAACAAACAATAAATTAAAACTTT
Fungi	Ascomycota	Lecanoromycetes	Caliciales	Caliciaceae	Buellia	Buellia frigida	AAGTCGTAACAAGGTTTCCGTAGGTGAACCTGCGGAAGGATCATTACCGAGAGACGGGGTCGCTTCGGCCCCACTCTTCACCCGTGTCTACTTACCTTTGTTGCTTTGGCGGGCCTTCGGGCTTGACCGTTCGACGCGGGTGGGAGGCTTTCGCCTCTCGCCGCGCGAGCGCCCGCCAAAGGCCCTGTTAACTCTGTTTTAGTGTCTTCCGAGCAACCATGTAATAGTTAAAACTTTCAACAACGGATCT
Fungi	Ascomycota	Lecanoromycetes	Lecanorales	Lecanoraceae	Lecanora	Lecanora fuscobrunnea	AAGTCGTAACAAGGTTTCCGTAGGTGAACCTGCGGAAGGATCATTATCGAGAGGGGTCCCCGGACTCCGGGGGCTTCGGCCCCCTACTCGTCACCCTATGTCTACACACCTTTGTTGCTTTGGCGGGCCTCGGGTTCGCCCCGTACCGGCCGTGGGCTTCCATACCCCGGCTGTCCGTGCCCGTCAGAGGCCCATGAACCCTCGTTTATCAGTGTCGTCCGAGTCCAACCACAATAGTAAAAACTTTCAA
Fungi	Ascomycota	Lecanoromycetes	Caliciales	Caliciaceae	Dimelaena	Dimelaena oreina	AAGTCGTAACAAGATTTCCGTAAATGAATTTGCGAAAGAATCATTATCGAGAAACGGAGTTTAACCGATCCCACTCTTCACTCGTGTATATTTACTCTTTATTGTTTTGACGGGCGATCGGTCTTTATCGCCCGACGTCGGTCGGAAAACTCGCGTCTTTCACTCACCGAACGCTCGTCAAAGATTCTCAAAATCCGTTCATTTATGTTCGAGCGAATGAAGCAAATAATTAAAAACTTTCAACAACGGA
Fungi	Ascomycota	Lecanoromycetes	Caliciales	Caliciaceae	Buellia	Buellia frigida	CTTTTTCCTTTCTCTTCCTTCCCCTTCTTCCCCCTTTTTCCGTATTTTCCCCTGCGGACTTCTCCTTACCGATCTCCTTGGTCGCTTCTTCCCCACTCTTCCCCCTTGTCTACTTACCTTTGTTGCTTTGGCGGGCCTTCGGGCTTGACCGTTCGCCGCGGGTGGGAGGCTTTCGCCTCTCGCCTCGCGCGCGCCCGCCAAAGGCCGTGTTAACTCTGTTTTAGTGTCTTCCGAGCAACCATGTAATAGT
Fungi	Ascomycota	Lecanoromycetes	Caliciales	Caliciaceae	Buellia	Buellia frigida	AAGTCGTAACAAGATTTTCGTAGATGAATCTACGAAAGAATCATTATCGAGAGACGAGATCGCTTCGACCTCACTCTTCACTCGTGTCTACTTATCTTTGTTGCTTTGACGAGCCTTTGAGCTTGATCGTTCGACGCGAGTGGAAGACTTTCGTCTCTCGTCTCGCGAGCGCTCGTCAAAGACCTTGTTAACTCTGTTTTAGTGTCTTTCGAGCAATCATGTAATAGTTAAAACTTTCAACAACGAATCT
Fungi	Ascomycota	Lecanoromycetes	Caliciales	Caliciaceae	Buellia	Buellia frigida	AAGTCGTAACAAGATTTCCGTAGATGAACTTGCGAAAGAATCATTATCGAGAGACGAAATCGCTTCGACCTCACTCTTCACTCGTGTCTACTTATCTTTGTTGCTTTGGCGAGTCTTCGAGCTTGATCGTTCGACGCGAGTGGGAGGCTTTCGCCTCTCGTCTCGCGAGCGCTCGTCAAAGGCTTTGTTAACTCTATTTTAGTGTCTTTCGAGCAATCATGTAATAATTAAAATTTTCAACAACGAATCT
Fungi	Ascomycota	Lecanoromycetes	Caliciales	Caliciaceae	Buellia	Buellia frigida	AAGTCGTAACAAGATTTTCGTAGATGAATTTGCGAAAGAATCATTATCGAGAGATGAAATCGCTTCGATCTCACTCTTCACTCGTGTCTACTTATCTTTGTTGCTTTGACGAGTCTTCGAGCTTGATCGTTCGACGCGAGTGAGAGACTTTCGTCTCTCGTCTCGCGAGCGCTCGTCAAAGACTTTGTTAACTTTGTTTTAGTGTCTTTCAAGCAATCATGTAATAGTTAAAACTTTCAACAACGAATCT
Fungi	Ascomycota	Lecanoromycetes	Caliciales	Caliciaceae	Buellia	Buellia frigida	AAGTCGTAACAAGGTTTTCGTAGGTGAACCTGCGGAAGGATCATTATCGAGAGACGGGGTCGCTTCGGCCCCACTCTTCACCCGTGTCTACTTACCTTTGTTGCTTTGGCGGGCCTTCGGGCTTGATCGTTCGACGCGGGTGGGAGGCTTTCGCCTGTCGCCTCGCGAGCGCTCGCCAAAGGCCCTGTTAACTCTGTTTTAGTGTCTTCCGAGCAACCATGTAATAGTTAAAACTTTCAACAACGGATCT
Fungi	Ascomycota	Lecanoromycetes	Caliciales	Caliciaceae	Buellia	Buellia frigida	AAGTCGTAACAAGATTTCCGTAGATGAATCTACGAAAAAATCATTATCGAGAGATGAGATCGCTTCGATTTCACTCTTCACTCGTGTCTACTTATCTTTGTTGCTTTGACGAGCCTTCGAGCTTGATCGTTCGACGCGAGTGAGAGACTTTCGTCTCTCGTCTCGCGAGCGCTCGTCAAAGGCTTTGTTAACTTTGTTTTAGTGTCTTTCGAGCAATCATGTAATAGTTAAAACTTTCAACAACGAATCT
Fungi	Ascomycota	Lecanoromycetes	Caliciales	Caliciaceae	Buellia	Buellia frigida	AAGTCGTAACAAGATTTTCGTAGATGAATCTGCGAAAGAATCATTATCGAGAGACGAGGTCGCTTCGGCTTCACTCTTCACTCGTGTCTACTTATCTTTGTTGCTTTGGCGAGTCTTCGAGCTTGATCGTTCGACGCGAGTGGGAGGCTTTCGTCTCTCGTCTCGCGAGCGCTCGTCAAAGGTCGTGTTAACTTTGTTTTAGTGTCTTTCGAGCAACCATGTAATAGTTAAAACTTTCAACAACGAATCT
Fungi	Ascomycota	Lecanoromycetes	Caliciales	Caliciaceae	Buellia	Buellia frigida	AAGTCGTAATAAGATTTTCGTAGATGAACCTACGAAAGAATCATTATCGAGAGACGAGATCGCTTCGACCCCACTCTTCACTCGTATCTACTTATCTTTGTTGCTTTGACGAGTCTTTGAGCTTGATCGTTCGACGCGAATGGGAGGCTTTCGTCTCTCGCCTCGCGAGCGCTCGTCAAAGGCTCTATTAACTTTGTTTTAGTGTCTTTCGAGCAATCATGTAATAGTTAAAACTTTCAACAACGAATCT
Fungi	Ascomycota	Lecanoromycetes	Caliciales	Caliciaceae	Buellia	Buellia frigida	AAGTCGTAACAAGATTTTCGTAGATGAATCTACGAAAAAATTATTATCGAGAGACGAAATCGCTTCGATCTCACTTTTTATTCGTATCTACTTATCTTTGTTGCTTTGACGAGTCTTCGAACTTAATCGTTCGACGCAAATAAGAGACTTTCGTCTCTCGTTTTGCGAACGCTCGTCAAAGATCTTGTTAACTCTATTTTAGTGTCTTTCGAGCAATTATGTAATAGTTAAAACTTTCAACAACGGATCT
Fungi	Ascomycota	Lecanoromycetes	Caliciales	Caliciaceae	Buellia	Buellia frigida	AAGTCGTAACAAGGTTTCCGTAGGTGAATCTACGAAAGGATCATTATCGAGAGACGAGGTCGCTTCGACCTCACTCTTCACTCGTGTCTACTTACCTTTGTTGCTTTGGCGGGCCTTCGGGCTTGATCGTTCGACGCGAGTGAAAGGCTTTCGCCTCTCGCCTCGCGAGCGCTCGCCAAAGGCCCTGTTAACTCTGTTTTAGTGTCTTTCGATCAATCATGTAATAGTTAAAAATTTCAACAACGAATCT
Fungi	Ascomycota	Lecanoromycetes	Teloschistales	Teloschistaceae	Caloplaca	Caloplaca haematites	AAGTCGTAATAAGGTTTCCGTAGGTAAACCTGCGGAAGGATTATTATCGAGAGGGGGGGCTCTATACCCCGGGGCTCTATCCCCGTACCTTTTCACCCTGTATATATTTTTCCCCCGTTGCTTTAGCGGGCCCCGGGTCTTCCCCCGGCGTTAGCCCCCTCGCGGGGTTCGCGAGCGCCCGCCGGAAGGCTTATCGAAACTTTAATTAGTGCAGTCTGAGCGTACGAACAATAAATTAAAACTTTTAATA
Fungi	Ascomycota	Lecanoromycetes	Lecanorales	Catillariaceae	Austrolecia	Austrolecia antarctica	AAGTCGTAACAAGGTTTCCGTAGGTGAACCTGCGGAAGGATCATTAATGAGAGAGGGGCTTCGCGCTCCCGGGGGCTCCGGCCCCCAACTCTTCACCCTCTGTTTAACCTACCTTTGTTGCTTTGGCGCGCCCTGGGGTTCCGCTCCACGCCGGCCTCAGGCCTTCGGCTTGGGCTGGTGAGAGCCCGTCAGAGGCCTATTCCAACCCTTATATCAGTGATGTCCGAGTACAATCTTAATAAATAAAACT
Fungi	Ascomycota	Lecanoromycetes	Caliciales	Caliciaceae	Buellia	Buellia frigida	AAGTCGTAACAAGGTTTTCGTAGATGAATCTACGAAAGGATCATTATCGAGAGACGAGATCGCTTCGACTTCACTCTTCACTCGTGTCTACTTATCTTTGTTGCTTTGGCGAGTCTTCGAGCTTGATCGTTCGACGCGAGTGAAAGACTTTCGTCTCTCGTTTCGCGAGCGCTCGTCAAAGGTCTTGTTAACTCTGTTTTAGTGTCTTTCGAGCAATCATGTAATAGTTAAAACTTTCAACAACGAATCT
Fungi	Ascomycota	Lecanoromycetes	Caliciales	Caliciaceae	Buellia	Buellia frigida	CTTTTTCCTTTCTCTTCCTTCCCCTTCGTCACAAGGTTTCCGTAGGTGAACCTGCGGAAGGATCATTACCGAGAGACGGGGTCGCTTCGGCCCCACTCTTCACCCGTGTCTACTTACCTTTGTTGCTTTGGCGGGCCTTCGGGCTTGACCGTTCGACGCGGGTGGGAGGCTTTCGCCTCTCGCCTCGCGCGCGCCCGCCAAAGGCCCTGTTAACTCTGTTTTAGTGTCTTCCGAGCAACCATGTAATAGT
Fungi	Ascomycota	Lecanoromycetes	Caliciales	Caliciaceae	Dimelaena	Dimelaena oreina	AAGTCGTAACAAGATTTTCGTAAGTGAACCTGCGAAAGGATCATTATCGAGAGACGGAGTTTAACCGGCCCCACTCTTCACTCGTGTATATCTATCCTTTGTTGCTTTGGCGGACGGTCGATCTTTACCGTCCGACGTCGGTCGGAAGGCTCGCGCCTTTCACTCATCGAACGCCCGCCAGAGACCCTCAAAATTCGTTCATCTATGTTCGAGCGAGTGAAGCAAATAATTAAAAACTTTCAACAACAGA
Fungi	Ascomycota	Lecanoromycetes	Caliciales	Caliciaceae	Buellia	Buellia frigida	CTTTTTCCTTTCTCTTCCTTCCCCTTCGTCCCCCGGTTTCCGTAGGTGCCCCTGCGGACGTCTCCTTACCGAGCGCCTGGGTCGCTTCGGCCCCACTCTTCACCCGTGTCTACTTACCTTTGTTGCTTTGGCGGGCCTTCGGGCTTGACCGTTCGACGCGGGTGGGAGGCTTTCGCCTCTCGCCTCGCGAGCGCCCGCCAAAGGCCGTGTTAACTCTGTTTTAGTGTCTTCCGAGCAACCATGTAATAGT
Fungi	Ascomycota	Lecanoromycetes	Caliciales	Caliciaceae	Buellia	Buellia frigida	AAGTCGTAACAAGATTTTCGTAGATGAACTTGCGAAAGAATCATTATCGAGAGACGAGATCGCTTCGATCTCACTCTTCACTCGTGTTTACTTATCTTTGTTGCTTTGACGAGTCTTCGAGCTTGATCGTTCGACGCGAGTGAGAGACTTTCGTCTCTCGTCTCGCGAGCGCTCGTCAAAGGCTTTGTTAACTCTGTTTTAGTGTCTTTCGAGCAATCATGTAATAGTTAAAACTTTCAACAACGAATCT
Fungi	Ascomycota	Lecanoromycetes	Acarosporales	Acarosporaceae	Acarospora		AAGTCGTAACAAGGTTTCCGTAGGTGTAAGTAATCCAACGTCCCAAACATTCACCATCCAATGCGTGATCATGCTAACATGTGATTTAGGAACCTGCGGAAGGATCATTACAGAGTTAGGGTCTTTCCAGGCCCGACCTCCAACCCTATGTGTACCTACCTTTGTTGCTTTGGCGGGCCCGTCGGGTGACCCACCGGTGGCCTCTGGCTCCCGAGTGCCCGTCAGAGACCCATCAAAACCCGTTAATTGT
Fungi	Ascomycota	Lecanoromycetes	Caliciales	Caliciaceae	Buellia	Buellia frigida	AAGTCGTAACAAGGTTTCCGTAGGTGAATTTGCGGAAGAATCATTATCGAGAGACGAGGTCGCTTCGGTCCCACTCTTCACCCGTGTCTACTTATCTTTGTTGCTTTGACGAGCCTTCGGGCTTGATCGTTCGACGCGGGTGGGAGGCTTTCGTCTCTCGTCTCGCGAGCGCCCGCCAAAGGCCGTGTTAACTCTGTTTTAGTGTCTTTCGAGCAACCATGTAATAGTTAAAACTTTCAACAACGGATCT
Fungi	Ascomycota	Lecanoromycetes	Caliciales	Caliciaceae	Buellia	Buellia frigida	AAGTCGTAACAAGGTTTTCGTAGGTGAACCTGCGGAAGAATCATTACCGAGAGACGGGGTCGCTTCGACCCCACTCTTCACCCGTGTCTACTTACCTTTGTTGCTTTGGCGGGCCTTCGAGCTTGACCGTTCGACGCGAGTGGGAGACTTTCGCCTCTCGCCTCGCGAGCGCCCGCCAAAGACCCTGTTAACTCTGTTTTAGTGTCTTCCGAGCAACCATGTAATAGTTAAAACTTTCAACAACGGATCT
Fungi	Ascomycota	Lecanoromycetes	Caliciales	Caliciaceae	Buellia	Buellia frigida	AAGTCGTAACAAGATTTTCGTAAATGAATTTGCGAAAAAATCATTATCGAGAGACGAAATCGCTTCGACTTCACTTTTCACTCGTATCTACTTATCTTTGTTGCTTTGACGAATCTTCGAGCTTGATCGTTCGACGCGAGTGAGAGACTTTCGTCTCTCGTCTCGCGAGCGTTCGTCAAAGACTCTATTAACTCTATTTTAGTGTCTTTCGAGCAATCATGTAATAGTTAAAACTTTCAACAACGAATTT
Fungi	Ascomycota	Lecanoromycetes	Teloschistales	Teloschistaceae			AAGTCGTAACAAGGTTTCCGTAGGTGAACCTGCGGAAGGATCATTATCGAGAGGGGGGCTCCATGCCCCGGGGCTCTGTCCCCGTACCTTTTCACCCTGTGTGTATTTTTCCCCCGTTGCTTTAGCGGGCCCCGGGTCTTCCCCCGGCGTTGGCCCCCTCGCGGGGTTCGCGAGCGCCCGCCGAAGGCTCATCGAAACTCTGTTAATCAGTGCAGTCTAAGCGTACGAATAATAAATCAAAACTTTCAAT
Fungi	Ascomycota	Lecanoromycetes	Lecanorales	Lecanoraceae	Rhizoplaca	Rhizoplaca melanophthalma	AAGTCGTAACAAGGTTTCCGTAGGTGAACCTGCGGAAGGATCATTACTGAGAGGGGTTTTCGGACCCCGGGGGCTTCGGCCCCCATCTCTTCACCCTATGTTTACGTACCTTCGTTGCTTTGGCGGGTCTTGGGGCTCGCCCCCTACCGGCTCCTGGCCTAGCGCCCCGGCCGGTCCGTGCCCGCCTGAGGCCCATCAAATTCTGTTCATCAAGTGACGTCCGAGCAAAAACACAATAGTAAAAACTTTC
Fungi	Ascomycota	Lecanoromycetes	Lecanorales	Lecanoraceae	Lecanora	Lecanora physciella	CTTTTTCCTTTCTCTTCCTTCCCCTTCTTCCCCCGGTTTCCGTAGGTGAACCTGCGGCAGGATCATTACCGCGAGCGGGGCTAACCCCCCAAACTCCGCCGCCGAAAGGGGTCCTCTCCACCCTATGTATACATATACCACTCTCGCTTTGGCGGGCTGAAGGCTCTTGCCCTACGCCCGCCAGTGGCTCAAAAAATTCTGTTTATCAGTGATGTCCGAGTAAAAACCTAATAGTTTAAAACTTTCAACA
