# Supplementary material for: Intrathalline Fungal and Bacterial Diversity Is Uncovered in Antarctic Lichen Symbioses
Source: Environ Microbiol Rep. 2025 May 5;17(3):e70080. doi: 10.1111/1758-2229.70080 (PMC12052756; doi:10.1111/1758-2229.70080)
Supplement: Supplementary file 5 — Table S2. Alpha and beta diversity for the fungal dataset: (A) Alpha diversity indexes for type of distribuition, alpha diversity indexes comparision for type of distribuition, Alpha diversity indexes for type of mycobiont, Alpha diversity indexes comparision for type of mycobiont. (B) Beta diversity for mycobiont (Bray‐Curtis), Beta diversity mycobiont comparision (Bray‐curtis), Beta diversity for mycobiont (Jaccard), Beta diversity mycobiont comparision (Jaccard), Beta diversity for type of distribuition. [file EMI4-17-e70080-s003.xlsx]

## Sheet: ITS
A											B
Alpha diversity indexes for type of distribuition											Beta diversity for mycobiont (Bray-Curtis)
eco	Measure	N	Mean	SD	SE						Bray_curtis	Df	SumOfSqs	R2	F	Pr(>F)
Cosmopolit	Observed	51	18.7647	9.67179	1.35432						Mycobiont	7	10.3913	0.165542	3.62756	0.001
Cosmopolit	Chao1	51	25.9895	14.9956	2.0998						Residual	128	52.3801	0.834458	NA	NA
Cosmopolit	ACE	51	29.6764	16.918	2.369						Total	135	62.7714	1	NA	NA
Cosmopolit	Shannon	51	1.19063	0.639716	0.0895782						Bray_curtis	Df	SumOfSqs	R2	F	Pr(>F)
Cosmopolit	Simpson	51	0.505915	0.235924	0.033036						Site	13	9.49327	0.151236	1.67218	0.001
Cosmopolit	InvSimpson	51	2.93458	2.3589	0.330312						Residual	122	53.2781	0.848764	NA	NA
Cosmopolit	Fisher	51	3.83606	2.26172	0.316704						Total	135	62.7714	1	NA	NA
Cosmopolit	Pielou	51	0.425732	0.221656	0.0310381
Cosmopolit	Coverage	51	0.968548	0.0744199	0.0104209						Beta diversity mycobiont comparision (Bray-curtis)
Endemic	Observed	85	28.1529	12.776	1.38575						Groups	measure	F	R2	p.value	p.adjusted	Significance
Endemic	Chao1	85	42.5529	20.0564	2.17542						A_fvsB_f	bray	3.70339	0.0792959	0.001	0.00112	**
Endemic	ACE	85	48.6341	25.434	2.7587						A_fvsL_c	bray	3.45713	0.0876174	0.001	0.00112	**
Endemic	Shannon	85	1.55912	0.637125	0.0691059						A_fvsL_f	bray	3.24922	0.160462	0.001	0.00112	**
Endemic	Simpson	85	0.622749	0.20756	0.022513						A_fvsX_e	bray	5.37818	0.115964	0.001	0.00112	**
Endemic	InvSimpson	85	3.9229	3.11982	0.338392						A_fvsR_m	bray	3.35275	0.14357	0.001	0.00112	**
Endemic	Fisher	85	7.38633	8.37744	0.908661						A_fvsP_c	bray	4.62796	0.16751	0.001	0.00112	**
Endemic	Pielou	85	0.492987	0.207313	0.0224862						A_fvsL_p	bray	5.51804	0.216241	0.001	0.00112	**
Endemic	Coverage	85	0.949237	0.126858	0.0137597						B_fvsL_c	bray	1.69407	0.029881	0.032	0.032	*
Alpha diversity indexes comparision for type of distribuition											B_fvsL_f	bray	1.9241	0.0507354	0.007	0.00725926	**
Endemic - Cosmopolit	Observed	Wilcoxon Rank Sum Test	Endemic	2.61904e-06	5.89284e-06	***					B_fvsX_e	bray	5.20269	0.0797926	0.001	0.00112	**
Endemic - Cosmopolit	Chao1	Wilcoxon Rank Sum Test	Endemic	1.2782e-07	5.75189e-07	***					B_fvsR_m	bray	2.28276	0.0552957	0.001	0.00112	**
Endemic - Cosmopolit	ACE	Wilcoxon Rank Sum Test	Endemic	3.28369e-07	9.85106e-07	***					B_fvsP_c	bray	3.93609	0.0856861	0.001	0.00112	**
Endemic - Cosmopolit	Shannon	Wilcoxon Rank Sum Test	Endemic	0.000370728	0.00066731	***					B_fvsL_p	bray	4.63605	0.106244	0.001	0.00112	**
Endemic - Cosmopolit	Simpson	Wilcoxon Rank Sum Test	Endemic	0.00363393	0.00467219	**					L_cvsL_f	bray	2.45008	0.0779039	0.001	0.00112	**
Endemic - Cosmopolit	InvSimpson	Wilcoxon Rank Sum Test	Endemic	0.00363393	0.00467219	**					L_cvsX_e	bray	5.36099	0.0918591	0.001	0.00112	**
Endemic - Cosmopolit	Fisher	Wilcoxon Rank Sum Test	Endemic	1.13184e-07	5.75189e-07	***					L_cvsR_m	bray	2.41845	0.0702661	0.001	0.00112	**
Endemic - Cosmopolit	Pielou	Wilcoxon Rank Sum Test	Endemic	0.0334895	0.0376757	*					L_cvsP_c	bray	4.34569	0.110449	0.001	0.00112	**
Endemic - Cosmopolit	Coverage	Wilcoxon Rank Sum Test	Cosmopolit	0.0419495	0.0419495	*					L_cvsL_p	bray	4.17212	0.115341	0.001	0.00112	**
Alpha diversity indexes for type of mycobiont											L_fvsX_e	bray	2.41606	0.066346	0.001	0.00112	**
Acarospora_flavocordia	Observed	13	38.2308	14.934	4.14196						L_fvsR_m	bray	1.74617	0.118415	0.001	0.00112	**
Acarospora_flavocordia	Chao1	13	51.8658	19.3149	5.35699						L_fvsP_c	bray	2.48549	0.134456	0.001	0.00112	**
Acarospora_flavocordia	ACE	13	57.2108	19.9482	5.53263						L_fvsL_p	bray	3.66238	0.219799	0.001	0.00112	**
Acarospora_flavocordia	Shannon	13	1.61921	0.396074	0.109851						X_evsR_m	bray	2.19274	0.0559477	0.001	0.00112	**
Acarospora_flavocordia	Simpson	13	0.673898	0.126598	0.0351121						X_evsP_c	bray	3.80199	0.0867994	0.001	0.00112	**
Acarospora_flavocordia	InvSimpson	13	3.53228	1.47506	0.409108						X_evsL_p	bray	5.53177	0.130062	0.001	0.00112	**
Acarospora_flavocordia	Fisher	13	6.89938	2.61205	0.724451						R_mvsP_c	bray	1.90968	0.0913297	0.002	0.00215385	**
Acarospora_flavocordia	Pielou	13	0.458467	0.0890587	0.0247005						R_mvsL_p	bray	3.56108	0.182049	0.001	0.00112	**
Acarospora_flavocordia	Coverage	13	0.98955	0.00979875	0.00271768						P_cvsL_p	bray	4.97118	0.207382	0.001	0.00112	**
Buellia_frigida	Observed	32	26.7812	6.91298	1.22205						Beta diversity for mycobiont (Jaccard)
Buellia_frigida	Chao1	32	44.8967	14.7849	2.61363						Jaccard	Df	SumOfSqs	R2	F	Pr(>F)
Buellia_frigida	ACE	32	50.4902	18.3297	3.24026						Mycobiont	7	11.7304	0.210479	4.87479	0.001
Buellia_frigida	Shannon	32	1.6753	0.742882	0.131324						Residual	128	44.0016	0.789521	NA	NA
Buellia_frigida	Simpson	32	0.61945	0.240227	0.0424664						Total	135	55.7319	1	NA	NA
Buellia_frigida	InvSimpson	32	4.43487	3.98037	0.703637						Site	13	8.97388	0.161019	1.80111	0.001
Buellia_frigida	Fisher	32	8.27767	4.31516	0.762819						Residual	122	46.7581	0.838981	NA	NA
Buellia_frigida	Pielou	32	0.518575	0.238835	0.0422205						Total	135	55.7319	1	NA	NA
Buellia_frigida	Coverage	32	0.919607	0.132626	0.0234453						Beta diversity mycobiont comparision (Jaccard)
Lecanora_fuscobrunnea	Observed	6	7.5	4.84768	1.97906						Groups	measure	F	R2	p.value	p.adjusted	Significance
Lecanora_fuscobrunnea	Chao1	6	8	5.2915	2.16025						A_f vs B_f	jaccard	3.03388	0.0659055	0.001	0.00103704	**
Lecanora_fuscobrunnea	ACE	6	9.40484	6.00305	2.45074						A_f vs L_c	jaccard	3.31586	0.0843391	0.001	0.00103704	**
Lecanora_fuscobrunnea	Shannon	6	0.6465	0.313942	0.128166						A_f vs L_f	jaccard	4.09837	0.194251	0.001	0.00103704	**
Lecanora_fuscobrunnea	Simpson	6	0.369345	0.20337	0.0830253						A_f vs X_e	jaccard	7.01867	0.146166	0.001	0.00103704	**
Lecanora_fuscobrunnea	InvSimpson	6	1.71796	0.505565	0.206396						A_f vs R_m	jaccard	4.74652	0.191806	0.001	0.00103704	**
Lecanora_fuscobrunnea	Fisher	6	1.24489	0.41105	0.167811						A_f vs P_c	jaccard	6.10909	0.209869	0.001	0.00103704	**
Lecanora_fuscobrunnea	Pielou	6	0.445881	0.335658	0.137032						A_f vs L_p	jaccard	4.56417	0.185806	0.001	0.00103704	**
Lecanora_fuscobrunnea	Coverage	6	0.99684	0.00415857	0.00169773						B_f vs L_c	jaccard	1.12238	0.0199989	0.222	0.222
Lecanora_physciaella	Observed	9	23.8889	9.38675	3.12892						B_f vs L_f	jaccard	3.86164	0.0968761	0.001	0.00103704	**
Lecanora_physciaella	Chao1	9	30.25	11.3303	3.77676						B_f vs X_e	jaccard	9.98537	0.142678	0.001	0.00103704	**
Lecanora_physciaella	ACE	9	31.7469	11.7387	3.9129						B_f vs R_m	jaccard	4.95082	0.112645	0.001	0.00103704	**
Lecanora_physciaella	Shannon	9	1.62486	0.491358	0.163786						B_f vs P_c	jaccard	6.81484	0.139606	0.001	0.00103704	**
Lecanora_physciaella	Simpson	9	0.665374	0.169199	0.0563997						B_f vs L_p	jaccard	4.28063	0.098904	0.001	0.00103704	**
Lecanora_physciaella	InvSimpson	9	3.83428	2.14544	0.715145						L_c vs L_f	jaccard	4.39606	0.131634	0.001	0.00103704	**
Lecanora_physciaella	Fisher	9	4.32914	1.48102	0.493672						L_c vs X_e	jaccard	9.23139	0.14834	0.001	0.00103704	**
Lecanora_physciaella	Pielou	9	0.523665	0.149592	0.0498641						L_c vs R_m	jaccard	5.10005	0.137468	0.001	0.00103704	**
Lecanora_physciaella	Coverage	9	0.986399	0.0267948	0.00893159						L_c vs P_c	jaccard	7.22492	0.171106	0.001	0.00103704	**
Lecidea_cancriformis	Observed	25	31.16	13.5422	2.70843						L_c vs L_p	jaccard	4.10122	0.113603	0.001	0.00103704	**
Lecidea_cancriformis	Chao1	25	47.432	21.3556	4.27112						L_f vs X_e	jaccard	3.96295	0.10439	0.001	0.00103704	**
Lecidea_cancriformis	ACE	25	57.2931	31.0405	6.2081						L_f vs R_m	jaccard	3.12661	0.193879	0.001	0.00103704	**
Lecidea_cancriformis	Shannon	25	1.57451	0.546281	0.109256						L_f vs P_c	jaccard	3.18181	0.165876	0.001	0.00103704	**
Lecidea_cancriformis	Simpson	25	0.645848	0.177053	0.0354107						L_f vs L_p	jaccard	2.89561	0.182164	0.001	0.00103704	**
Lecidea_cancriformis	InvSimpson	25	4.0318	3.04365	0.60873						X_e vs R_m	jaccard	3.02778	0.0756419	0.001	0.00103704	**
Lecidea_cancriformis	Fisher	25	9.07316	14.1535	2.83069						X_e vs P_c	jaccard	3.74465	0.0856025	0.001	0.00103704	**
Lecidea_cancriformis	Pielou	25	0.478446	0.197994	0.0395987						X_e vs L_p	jaccard	3.81776	0.0935319	0.001	0.00103704	**
Lecidea_cancriformis	Coverage	25	0.941397	0.173537	0.0347075						R_m vs P_c	jaccard	3.02645	0.137401	0.001	0.00103704	**
Pleopsidium_clorophanum	Observed	12	13.6667	6.1101	1.76383						R_m vs L_p	jaccard	2.05453	0.113796	0.001	0.00103704	**
Pleopsidium_clorophanum	Chao1	12	21.3056	11.7025	3.37822						P_c vs L_p	jaccard	4.02618	0.174852	0.001	0.00103704	**
Pleopsidium_clorophanum	ACE	12	26.4926	16.8895	4.87558
Pleopsidium_clorophanum	Shannon	12	0.951186	0.380334	0.109793						Beta diversity for type of distribuition
Pleopsidium_clorophanum	Simpson	12	0.4512	0.204458	0.059022						Groups	measure	F	R2	p.value	p.adjusted	Significance
Pleopsidium_clorophanum	InvSimpson	12	2.12053	0.932945	0.269318						Endemic vs Cosmopolit	bray	6.54119	0.0465429	0.001	0.001	***
Pleopsidium_clorophanum	Fisher	12	2.67727	1.20963	0.349191						Endemic vs Cosmopolit	jaccard	12.7495	0.0868795	0.001	0.001	***
Pleopsidium_clorophanum	Pielou	12	0.390481	0.202755	0.0585303
Pleopsidium_clorophanum	Coverage	12	0.961212	0.106037	0.0306102
Rizoplaca_melanophtalma	Observed	9	28.7778	10.7561	3.58538
Rizoplaca_melanophtalma	Chao1	9	33.1593	9.23853	3.07951
Rizoplaca_melanophtalma	ACE	9	34.5855	9.12489	3.04163
Rizoplaca_melanophtalma	Shannon	9	1.7002	0.891525	0.297175
Rizoplaca_melanophtalma	Simpson	9	0.61264	0.26199	0.0873298
Rizoplaca_melanophtalma	InvSimpson	9	4.8383	3.92516	1.30839
Rizoplaca_melanophtalma	Fisher	9	5.86923	3.0279	1.0093
Rizoplaca_melanophtalma	Pielou	9	0.507024	0.245928	0.0819761
Rizoplaca_melanophtalma	Coverage	9	0.982527	0.0347174	0.0115725
Xanthoria_elegans	Observed	30	17.8	8.5072	1.55319
Xanthoria_elegans	Chao1	30	25.7121	16.944	3.09353
Xanthoria_elegans	ACE	30	29.4771	18.7243	3.41857
Xanthoria_elegans	Shannon	30	1.13353	0.569008	0.103886
Xanthoria_elegans	Simpson	30	0.495783	0.237266	0.0433186
Xanthoria_elegans	InvSimpson	30	2.68909	1.88472	0.344101
Xanthoria_elegans	Fisher	30	3.68962	1.96843	0.359385
Xanthoria_elegans	Pielou	30	0.415445	0.223063	0.0407256
Xanthoria_elegans	Coverage	30	0.967289	0.0697631	0.0127369
Alpha diversity indexes comparision for type of mycobiont
Measure	Test_method	Group	Comparison	Z	P.unadj	P.adj	Significance
Observed	Dunn's Kruskal-Wallis Multiple Comparisons	A_f	A_f - L_c	1.2277	0.219561	1	ns
Observed	Dunn's Kruskal-Wallis Multiple Comparisons	A_f	A_f - R_m	1.21644	0.223818	1	ns
Observed	Dunn's Kruskal-Wallis Multiple Comparisons	A_f	A_f - B_f	1.80409	0.0712179	0.854615	ns
Observed	Dunn's Kruskal-Wallis Multiple Comparisons	A_f	A_f - L_p	2.09498	0.0361728	0.50642	ns
Observed	Dunn's Kruskal-Wallis Multiple Comparisons	A_f	A_f - X_e	4.61745	3.88484e-06	0.000101006	***
Observed	Dunn's Kruskal-Wallis Multiple Comparisons	A_f	A_f - P_c	4.74091	2.12761e-06	5.74456e-05	***
Observed	Dunn's Kruskal-Wallis Multiple Comparisons	A_f	A_f - L_f	4.76092	1.92711e-06	5.39591e-05	***
Observed	Dunn's Kruskal-Wallis Multiple Comparisons	L_c	L_c - R_m	0.277017	0.781767	1	ns
Observed	Dunn's Kruskal-Wallis Multiple Comparisons	L_c	L_c - B_f	-0.650212	0.515555	1	ns
Observed	Dunn's Kruskal-Wallis Multiple Comparisons	L_c	L_c - L_p	1.25703	0.208743	1	ns
Observed	Dunn's Kruskal-Wallis Multiple Comparisons	L_c	L_c - X_e	4.11158	3.92967e-05	0.000903825	***
Observed	Dunn's Kruskal-Wallis Multiple Comparisons	L_c	L_c - P_c	4.20881	2.56725e-05	0.000616139	***
Observed	Dunn's Kruskal-Wallis Multiple Comparisons	L_c	L_c - L_f	4.24531	2.18288e-05	0.000545721	***
Observed	Dunn's Kruskal-Wallis Multiple Comparisons	R_m	R_m - B_f	-0.174591	0.861401	0.861401	ns
Observed	Dunn's Kruskal-Wallis Multiple Comparisons	R_m	R_m - L_p	-0.808139	0.419011	1	ns
Observed	Dunn's Kruskal-Wallis Multiple Comparisons	R_m	R_m - X_e	2.64626	0.00813861	0.130218	ns
Observed	Dunn's Kruskal-Wallis Multiple Comparisons	R_m	R_m - P_c	-3.10777	0.00188503	0.0339305	*
Observed	Dunn's Kruskal-Wallis Multiple Comparisons	R_m	R_m - L_f	-3.4575	0.000545221	0.0103592	*
Observed	Dunn's Kruskal-Wallis Multiple Comparisons	B_f	B_f - L_p	0.83509	0.403667	1	ns
Observed	Dunn's Kruskal-Wallis Multiple Comparisons	B_f	B_f - X_e	3.69831	0.000217039	0.00434079	**
Observed	Dunn's Kruskal-Wallis Multiple Comparisons	B_f	B_f - P_c	3.85382	0.000116289	0.00244206	**
Observed	Dunn's Kruskal-Wallis Multiple Comparisons	B_f	B_f - L_f	3.94801	7.8802e-05	0.00173364	**
Observed	Dunn's Kruskal-Wallis Multiple Comparisons	L_p	L_p - X_e	1.64389	0.100199	1	ns
Observed	Dunn's Kruskal-Wallis Multiple Comparisons	L_p	L_p - P_c	2.24384	0.024843	0.372644	ns
Observed	Dunn's Kruskal-Wallis Multiple Comparisons	L_p	L_p - L_f	-2.73467	0.0062442	0.106151	ns
Observed	Dunn's Kruskal-Wallis Multiple Comparisons	X_e	X_e - P_c	-1.06763	0.285689	1	ns
Observed	Dunn's Kruskal-Wallis Multiple Comparisons	X_e	X_e - L_f	-1.82581	0.0678796	0.882435	ns
Observed	Dunn's Kruskal-Wallis Multiple Comparisons	P_c	P_c - L_f	-0.903723	0.366142	1	ns
Chao1	Dunn's Kruskal-Wallis Multiple Comparisons	A_f	A_f - B_f	0.84993	0.395364	1	ns
Chao1	Dunn's Kruskal-Wallis Multiple Comparisons	A_f	A_f - L_c	0.894885	0.370848	1	ns
Chao1	Dunn's Kruskal-Wallis Multiple Comparisons	A_f	A_f - R_m	2.11801	0.0341744	0.54679	ns
Chao1	Dunn's Kruskal-Wallis Multiple Comparisons	A_f	A_f - L_p	2.44316	0.0145591	0.247506	ns
Chao1	Dunn's Kruskal-Wallis Multiple Comparisons	A_f	A_f - P_c	4.10724	4.00424e-05	0.000880932	***
Chao1	Dunn's Kruskal-Wallis Multiple Comparisons	A_f	A_f - X_e	4.41732	9.99324e-06	0.000239838	***
Chao1	Dunn's Kruskal-Wallis Multiple Comparisons	A_f	A_f - L_f	4.83337	1.34243e-06	3.75879e-05	***
Chao1	Dunn's Kruskal-Wallis Multiple Comparisons	B_f	B_f - L_c	0.0991208	0.921042	0.921042	ns
Chao1	Dunn's Kruskal-Wallis Multiple Comparisons	B_f	B_f - R_m	1.69329	0.0904006	1	ns
Chao1	Dunn's Kruskal-Wallis Multiple Comparisons	B_f	B_f - L_p	2.06698	0.0387361	0.581041	ns
Chao1	Dunn's Kruskal-Wallis Multiple Comparisons	B_f	B_f - P_c	4.0315	5.5421e-05	0.00116384	**
Chao1	Dunn's Kruskal-Wallis Multiple Comparisons	B_f	B_f - X_e	4.67168	2.98742e-06	7.7673e-05	***
Chao1	Dunn's Kruskal-Wallis Multiple Comparisons	B_f	B_f - L_f	4.73379	2.20366e-06	5.94988e-05	***
Chao1	Dunn's Kruskal-Wallis Multiple Comparisons	L_c	L_c - R_m	1.57547	0.115148	1	ns
Chao1	Dunn's Kruskal-Wallis Multiple Comparisons	L_c	L_c - L_p	1.93818	0.0526011	0.683815	ns
Chao1	Dunn's Kruskal-Wallis Multiple Comparisons	L_c	L_c - P_c	3.81053	0.000138672	0.00277343	**
Chao1	Dunn's Kruskal-Wallis Multiple Comparisons	L_c	L_c - X_e	4.28642	1.81574e-05	0.000417621	***
Chao1	Dunn's Kruskal-Wallis Multiple Comparisons	L_c	L_c - L_f	4.57429	4.77826e-06	0.000119457	***
Chao1	Dunn's Kruskal-Wallis Multiple Comparisons	R_m	R_m - L_p	-0.299099	0.764865	1	ns
Chao1	Dunn's Kruskal-Wallis Multiple Comparisons	R_m	R_m - P_c	-1.64591	0.0997814	1	ns
Chao1	Dunn's Kruskal-Wallis Multiple Comparisons	R_m	R_m - X_e	1.44277	0.149086	1	ns
Chao1	Dunn's Kruskal-Wallis Multiple Comparisons	R_m	R_m - L_f	-2.78357	0.00537645	0.102153	ns
Chao1	Dunn's Kruskal-Wallis Multiple Comparisons	L_p	L_p - P_c	1.32616	0.184785	1	ns
Chao1	Dunn's Kruskal-Wallis Multiple Comparisons	L_p	L_p - X_e	1.07178	0.283819	1	ns
Chao1	Dunn's Kruskal-Wallis Multiple Comparisons	L_p	L_p - L_f	-2.51605	0.011868	0.213623	ns
Chao1	Dunn's Kruskal-Wallis Multiple Comparisons	P_c	P_c - X_e	-0.519503	0.60341	1	ns
Chao1	Dunn's Kruskal-Wallis Multiple Comparisons	P_c	P_c - L_f	-1.48258	0.138186	1	ns
Chao1	Dunn's Kruskal-Wallis Multiple Comparisons	X_e	X_e - L_f	-2.05435	0.0399417	0.559184	ns
Alpha and beta diversity for Fungi
A)	Alpha diversity indexes for type of distribuition, alpha diversity indexes comparision for type of distribuition, Alpha diversity indexes for type of mycobiont, Alpha diversity indexes comparision for type of mycobiont.
B)	Beta diversity for mycobiont (Bray-Curtis), Beta diversity mycobiont comparision (Bray-curtis), Beta diversity for mycobiont (Jaccard), Beta diversity mycobiont comparision (Jaccard), Beta diversity for type of distribuition.
