# Supplementary material for: Intrathalline Fungal and Bacterial Diversity Is Uncovered in Antarctic Lichen Symbioses
Source: Environ Microbiol Rep. 2025 May 5;17(3):e70080. doi: 10.1111/1758-2229.70080 (PMC12052756; doi:10.1111/1758-2229.70080)
Supplement: Supplementary file 6 — Table S3. Alpha and beta diversity for the bacterial dataset: (A) Alpha diversity indexes and multiple comparision; (B) Beta diversity scores for Bray‐Curtis and Jaccard matrixes. [file EMI4-17-e70080-s014.xlsx]

## Sheet: Foglio1
A
Alpha diversity
Mycobiont	Index	Value	SD	SE
A_f	Observed	289.077	119.545	33.1559
A_f	Chao1	460.895	180.875	50.1658
A_f	ACE	481.717	179.384	49.7522
A_f	Shannon	3.18355	0.576455	0.15988
A_f	Simpson	0.870417	0.0847446	0.0235039
A_f	InvSimpson	12.4741	10.3498	2.87053
A_f	Fisher	62.1112	12.3238	3.41799
A_f	Pielou	0.573121	0.124728	0.0345933
A_f	Coverage	0.963521	0.0394134	0.0109313
B_f	Observed	556.781	309.054	54.6336
B_f	Chao1	765.476	352.572	62.3266
B_f	ACE	758.664	342.002	60.4579
B_f	Shannon	3.28944	0.917455	0.162185
B_f	Simpson	0.879322	0.103707	0.0183331
B_f	InvSimpson	16.6857	15.8462	2.80124
B_f	Fisher	96.7696	48.7682	8.62107
B_f	Pielou	0.531423	0.150727	0.0266449
B_f	Coverage	0.980558	0.0548137	0.00968979
L_c	Observed	550.76	161.669	32.3338
L_c	Chao1	789.089	193.83	38.7661
L_c	ACE	785.569	199.08	39.8159
L_c	Shannon	3.29784	0.740824	0.148165
L_c	Simpson	0.892219	0.0743563	0.0148713
L_c	InvSimpson	14.2591	9.41785	1.88357
L_c	Fisher	89.7871	24.8699	4.97398
L_c	Pielou	0.524348	0.110643	0.0221286
L_c	Coverage	0.992806	0.00994351	0.0019887
L_f	Observed	327	125.09	51.0679
L_f	Chao1	482.34	165.191	67.4388
L_f	ACE	500.101	149.177	60.9014
L_f	Shannon	2.8437	0.603563	0.246404
L_f	Simpson	0.880015	0.0727785	0.0297117
L_f	InvSimpson	10.7454	5.45767	2.22808
L_f	Fisher	45.7666	17.1487	7.00093
L_f	Pielou	0.492775	0.0784145	0.0320126
L_f	Coverage	0.997708	0.000699363	0.000285514
L_p	Observed	309.222	97.9755	32.6585
L_p	Chao1	510.003	153.1	51.0335
L_p	ACE	527.162	150.157	50.0524
L_p	Shannon	3.01528	0.26843	0.0894768
L_p	Simpson	0.892251	0.0322742	0.010758
L_p	InvSimpson	10.2386	3.73537	1.24512
L_p	Fisher	51.911	17.2421	5.74737
L_p	Pielou	0.529542	0.03541	0.0118034
L_p	Coverage	0.993182	0.00203482	0.000678272
P_c	Observed	297.083	137.357	39.6516
P_c	Chao1	446.768	163.683	47.2512
P_c	ACE	458.795	158.823	45.8484
P_c	Shannon	3.31449	0.826535	0.2386
P_c	Simpson	0.879996	0.0688542	0.0198765
P_c	InvSimpson	11.316	6.97597	2.01379
P_c	Fisher	73.3128	26.5441	7.66262
P_c	Pielou	0.596354	0.164927	0.0476104
P_c	Coverage	0.951325	0.044941	0.0129733
R_m	Observed	591.778	246.854	82.2847
R_m	Chao1	797.271	288.594	96.1982
R_m	ACE	794.525	270.929	90.3096
R_m	Shannon	3.7418	0.924101	0.308034
R_m	Simpson	0.923574	0.0753158	0.0251053
R_m	InvSimpson	26.7858	26.512	8.83734
R_m	Fisher	89.2859	40.5328	13.5109
R_m	Pielou	0.587735	0.110066	0.0366888
R_m	Coverage	0.997278	0.00133935	0.00044645
X_e	Observed	463.233	194.248	35.4647
X_e	Chao1	696.913	230.219	42.0321
X_e	ACE	719.315	229.207	41.8472
X_e	Shannon	3.0227	0.657166	0.119982
X_e	Simpson	0.872467	0.0757635	0.0138325
X_e	InvSimpson	11.3243	7.9392	1.44949
X_e	Fisher	77.7415	35.0326	6.39604
X_e	Pielou	0.495576	0.0878432	0.0160379
X_e	Coverage	0.991701	0.00842671	0.0015385
Multiple comparision
Chao1	Dunn's Kruskal-Wallis Multiple Comparisons	L_c	L_c - L_p	3.24045	0.0011934	0.0286417	*
Chao1	Dunn's Kruskal-Wallis Multiple Comparisons	L_c	L_c - L_f	3.05621	0.00224153	0.0470722	*
Chao1	Dunn's Kruskal-Wallis Multiple Comparisons	L_c	L_c - A_f	-4.2478	2.15883e-05	0.000582885	***
Chao1	Dunn's Kruskal-Wallis Multiple Comparisons	L_c	L_c - P_c	4.28741	1.80769e-05	0.000506152	***
Chao1	Dunn's Kruskal-Wallis Multiple Comparisons	R_m	R_m - A_f	-3.05231	0.00227086	0.0454173	*
Chao1	Dunn's Kruskal-Wallis Multiple Comparisons	R_m	R_m - P_c	-3.12222	0.00179496	0.041284	*
Chao1	Dunn's Kruskal-Wallis Multiple Comparisons	B_f	B_f - A_f	-3.4528	0.000554807	0.0138702	*
Chao1	Dunn's Kruskal-Wallis Multiple Comparisons	B_f	B_f - P_c	3.51198	0.000444784	0.0115644	*
Chao1	Dunn's Kruskal-Wallis Multiple Comparisons	X_e	X_e - A_f	-3.02307	0.00250227	0.0475432	*
Chao1	Dunn's Kruskal-Wallis Multiple Comparisons	X_e	X_e - P_c	-3.09459	0.00197088	0.0433594	*
B
beta diversity Bray
	Df	SumOfSqs	R2	F	Pr(>F)
Mycobiont	7	11.344	0.19613	4.4615	0.001	***
Residual	128	46.494	0.80387
Total	135	57.837	1
distribuition	1	2.47681	0.0428237	5.9951	0.001	***
Residual	134	55.3606	0.957176
Total	135	57.8374	1
beta diversity Jaccard
	Df	SumOfSqs	R2	F	Pr(>F)
Mycobiont	7	8.093	0.16483	3.6089	0.001	***
Residual	128	41.006	0.83517
Total	135	49.099	1
Distribuition	1	3.10486	0.0632362	9.04566	0.001	***
Residual	134	45.9946	0.936764
Total	135	49.0995	1
Alpha and beta diversity for Bacteria
A)	Alpha diversity indexes and multiple comparision
B)	Beta diversity scores for Bray-Curtis and Jaccard matrixes
