# Supplementary material for: Intrathalline Fungal and Bacterial Diversity Is Uncovered in Antarctic Lichen Symbioses
Source: Environ Microbiol Rep. 2025 May 5;17(3):e70080. doi: 10.1111/1758-2229.70080 (PMC12052756; doi:10.1111/1758-2229.70080)
Supplement: Supplementary file 7 — Table S4. (A) Alpha diversity and alpha diversity indexes comparision of not rarefied data; (B) alpha diversity and alpha diversity indexes comparision of rarefied data. [file EMI4-17-e70080-s008.xlsx]

## Sheet: Foglio1
A
alfa diversity not rarefied
Endemic - Cosmopolit	Observed	Wilcoxon Rank Sum Test	Endemic	0.549938	0.948617	ns				Cosmopolit	Observed	446.824	212.392	29.7408
Endemic - Cosmopolit	Chao1	Wilcoxon Rank Sum Test	Cosmopolit	0.702402	0.948617	ns				Cosmopolit	Chao1	655.766	255.077	35.7179
Endemic - Cosmopolit	ACE	Wilcoxon Rank Sum Test	Cosmopolit	0.989241	0.989241	ns				Cosmopolit	ACE	671.288	250.438	35.0683
Endemic - Cosmopolit	Shannon	Wilcoxon Rank Sum Test	Cosmopolit	0.797782	0.948617	ns				Cosmopolit	Shannon	3.21825	0.782252	0.109537
Endemic - Cosmopolit	Simpson	Wilcoxon Rank Sum Test	Cosmopolit	0.843215	0.948617	ns				Cosmopolit	Simpson	0.883258	0.0751322	0.0105206
Endemic - Cosmopolit	InvSimpson	Wilcoxon Rank Sum Test	Cosmopolit	0.843215	0.948617	ns				Cosmopolit	InvSimpson	14.0509	13.9705	1.95626
Endemic - Cosmopolit	Fisher	Wilcoxon Rank Sum Test	Endemic	0.589606	0.948617	ns				Cosmopolit	Fisher	78.7367	34.0203	4.7638
Endemic - Cosmopolit	Pielou	Wilcoxon Rank Sum Test	Cosmopolit	0.630537	0.948617	ns				Cosmopolit	Pielou	0.535552	0.121385	0.0169973
Endemic - Cosmopolit	Coverage	Wilcoxon Rank Sum Test	Endemic	0.434132	0.948617	ns				Cosmopolit	Coverage	0.983185	0.0284374	0.00398203
										Endemic	Observed	471.635	246.389	26.7247
										Endemic	Chao1	678.802	291.171	31.5819
										Endemic	ACE	681.457	281.299	30.5112
										Endemic	Shannon	3.21522	0.749592	0.0813046
										Endemic	Simpson	0.883171	0.0839882	0.0091098
										Endemic	InvSimpson	14.2259	11.9065	1.29144
										Endemic	Fisher	81.0653	38.3954	4.16457
										Endemic	Pielou	0.532792	0.122388	0.0132749
										Endemic	Coverage	0.984102	0.0383973	0.00416477
B
alfa diversity rarefied
Endemic - Cosmopolit	Observed	Wilcoxon Rank Sum Test	Cosmopolit	0.860797	0.90162	ns				Cosmopolit	Observed	57.0588	26.9625	3.77551
Endemic - Cosmopolit	Chao1	Wilcoxon Rank Sum Test	Cosmopolit	0.90162	0.90162	ns				Cosmopolit	Chao1	119.731	84.7315	11.8648
Endemic - Cosmopolit	ACE	Wilcoxon Rank Sum Test	Cosmopolit	0.695745	0.90162	ns				Cosmopolit	ACE	120.929	80.2814	11.2416
Endemic - Cosmopolit	Shannon	Wilcoxon Rank Sum Test	Cosmopolit	0.889176	0.90162	ns				Cosmopolit	Shannon	2.9336	0.681254	0.0953947
Endemic - Cosmopolit	Simpson	Wilcoxon Rank Sum Test	Endemic	0.664453	0.90162	ns				Cosmopolit	Simpson	0.878355	0.0744358	0.0104231
Endemic - Cosmopolit	InvSimpson	Wilcoxon Rank Sum Test	Endemic	0.666086	0.90162	ns				Cosmopolit	InvSimpson	12.8965	12.3611	1.7309
Endemic - Cosmopolit	Fisher	Wilcoxon Rank Sum Test	Cosmopolit	0.860797	0.90162	ns				Cosmopolit	Fisher	24.3124	19.9501	2.79357
Endemic - Cosmopolit	Pielou	Wilcoxon Rank Sum Test	Endemic	0.488787	0.90162	ns				Cosmopolit	Pielou	0.736637	0.0958308	0.013419
Endemic - Cosmopolit	Coverage	Wilcoxon Rank Sum Test	Cosmopolit	0.898008	0.90162	ns				Cosmopolit	Coverage	0.895155	0.0593871	0.00831585
										Endemic	Observed	56.7176	26.2781	2.85026
										Endemic	Chao1	110.938	58.9404	6.39299
										Endemic	ACE	119.981	67.8949	7.36424
										Endemic	Shannon	2.9667	0.655534	0.0711027
										Endemic	Simpson	0.882654	0.0779466	0.00845449
										Endemic	InvSimpson	13.509	10.6758	1.15795
										Endemic	Fisher	24.0303	19.8045	2.1481
										Endemic	Pielou	0.745531	0.103479	0.0112238
										Endemic	Coverage	0.897231	0.0605942	0.00657236
A) alpha diversity and alpha diversity indexes comparision of not rarefied data
B) alpha diversity and alpha diversity indexes comparision of rarefied data
