# Supplementary material for: Intrathalline Fungal and Bacterial Diversity Is Uncovered in Antarctic Lichen Symbioses
Source: Environ Microbiol Rep. 2025 May 5;17(3):e70080. doi: 10.1111/1758-2229.70080 (PMC12052756; doi:10.1111/1758-2229.70080)
Supplement: Supplementary file 8 — Table S5. Linear regression analyses indexes. [file EMI4-17-e70080-s011.xlsx]

## Sheet: Foglio1
Linear regression analysis
lm(data = shannon_data)
Residuals:
Min 1Q Median 3Q Max
-1.80639 -0.52012 -0.04535 0.48456 2.03215
Coefficients:
Estimate Std. Error t value Pr(>|t|)
(Intercept) 2.76997 0.14945 18.534 <2e-16 ***
shannon.1 0.31348 0.09544 3.285 0.0013 **
---
Signif. codes: 0 ‘***’ 0.001 ‘**’ 0.01 ‘*’ 0.05 ‘.’ 0.1 ‘ ’ 1
Residual standard error: 0.7324 on 134 degrees of freedom
Multiple R-squared: 0.07451, Adjusted R-squared: 0.06761
F-statistic: 10.79 on 1 and 134 DF, p-value: 0.001303
