# Supplementary material for: Intrathalline Fungal and Bacterial Diversity Is Uncovered in Antarctic Lichen Symbioses
Source: Environ Microbiol Rep. 2025 May 5;17(3):e70080. doi: 10.1111/1758-2229.70080 (PMC12052756; doi:10.1111/1758-2229.70080)
Supplement: Supplementary file 9 — Table S6. Linear discriminant Effect Size (LEfSe) analysis: (A) LEfSe score for type of distribuition of Fungi (LDA > 2); (B) LEfSe score for type of distribuition of Bacteria (LDA > 2). [file EMI4-17-e70080-s012.xlsx]

## Sheet: Foglio1
A									B
LEfSe for Fungi									LEfSe for Bacteria
Comparison	Taxa	Method	Group	LDA	P.unadj	P.adj	Significance		Comparison	Taxa	Method	Group	LDA	P.unadj	P.adj	Significance
Cosmopolit - Endemic	k__Fungi|p__Ascomycota|c__Arthoniomycetes	LEfSe	Endemic	5.21191	1.47063e-14	7.79435e-13	***		Cosmopolit - Endemic	k__Bacteria|p__Bacteroidetes|c__Sphingobacteriia|o__Sphingobacteriales|f__Sphingobacteriaceae	LEfSe	Endemic	4.68007	4.03275e-06	3.74536e-05	***
Cosmopolit - Endemic	k__Fungi|p__Ascomycota|c__Arthoniomycetes|o__Lichenostigmatales	LEfSe	Endemic	5.21191	1.47063e-14	7.79435e-13	***		Cosmopolit - Endemic	k__Bacteria|p__Bacteroidetes|c__Sphingobacteriia	LEfSe	Endemic	4.64407	1.81884e-05	0.00014131	***
Cosmopolit - Endemic	k__Fungi|p__Ascomycota|c__Arthoniomycetes|o__Lichenostigmatales|f__Phaeococcomycetaceae	LEfSe	Endemic	5.21191	1.47063e-14	7.79435e-13	***		Cosmopolit - Endemic	k__Bacteria|p__Bacteroidetes|c__Sphingobacteriia|o__Sphingobacteriales	LEfSe	Endemic	4.64407	1.81884e-05	0.00014131	***
Cosmopolit - Endemic	k__Fungi|p__Ascomycota|c__Arthoniomycetes|o__Lichenostigmatales|f__Phaeococcomycetaceae|g__Antarctolichenia	LEfSe	Endemic	5.16921	3.60278e-15	4.77368e-13	***		Cosmopolit - Endemic	k__Bacteria|p__Proteobacteria|c__Alphaproteobacteria|o__Sphingomonadales	LEfSe	Cosmopolit	4.47352	5.32427e-07	6.42856e-06	***
Cosmopolit - Endemic	k__Fungi|p__Ascomycota|c__Arthoniomycetes|o__Lichenostigmatales|f__Phaeococcomycetaceae|g__Antarctolichenia|s__Antarctolichenia onofrii	LEfSe	Endemic	5.16921	3.60278e-15	4.77368e-13	***		Cosmopolit - Endemic	k__Bacteria|p__Proteobacteria|c__Alphaproteobacteria|o__Sphingomonadales|f__Sphingomonadaceae	LEfSe	Cosmopolit	4.47214	4.96325e-07	6.1697e-06	***
Cosmopolit - Endemic	k__Fungi|p__Ascomycota|c__Dothideomycetes|o__Mycosphaerellales|f__Teratosphaeriaceae|g__Friedmanniomyces	LEfSe	Cosmopolit	3.76265	1.32255e-06	1.4019e-05	***		Cosmopolit - Endemic	k__Bacteria|p__Proteobacteria|c__Alphaproteobacteria|o__Sphingomonadales|f__Sphingomonadaceae|g__Sphingomonas	LEfSe	Cosmopolit	4.4542	6.08648e-09	1.22947e-07	***
Cosmopolit - Endemic	k__Fungi|p__Ascomycota|c__Dothideomycetes|o__Mycosphaerellales|f__Teratosphaeriaceae|g__Friedmanniomyces|s__Friedmanniomyces endolithicus	LEfSe	Cosmopolit	3.76265	1.32255e-06	1.4019e-05	***		Cosmopolit - Endemic	k__Bacteria|p__Proteobacteria|c__Alphaproteobacteria|o__Rhodospirillales|f__Acetobacteraceae|g__Acidicaldus	LEfSe	Cosmopolit	4.31013	9.69588e-12	4.60839e-10	***
Cosmopolit - Endemic	k__Fungi|p__Basidiomycota|c__Tremellomycetes|o__Tremellales|f__Bulleribasidiaceae	LEfSe	Endemic	3.63211	1.12125e-09	2.3539e-08	***		Cosmopolit - Endemic	k__Bacteria|p__Proteobacteria|c__Deltaproteobacteria	LEfSe	Cosmopolit	4.08767	4.04772e-14	4.67223e-12	***
Cosmopolit - Endemic	k__Fungi|p__Basidiomycota|c__Tremellomycetes|o__Tremellales|f__Bulleribasidiaceae|g__Vishniacozyma	LEfSe	Endemic	3.62653	1.15474e-09	2.3539e-08	***		Cosmopolit - Endemic	k__Bacteria|p__Proteobacteria|c__Deltaproteobacteria|o__Myxococcales	LEfSe	Cosmopolit	4.08487	2.01729e-14	2.71662e-12	***
Cosmopolit - Endemic	k__Fungi|p__Ascomycota|c__Dothideomycetes|o__Mycosphaerellales|f__Mycosphaerellaceae	LEfSe	Endemic	3.57387	2.4745e-12	8.86263e-11	***		Cosmopolit - Endemic	k__Bacteria|p__Proteobacteria|c__Deltaproteobacteria|o__Myxococcales|f__Polyangiaceae	LEfSe	Cosmopolit	4.06251	2.05373e-19	8.29708e-17	***
Cosmopolit - Endemic	k__Fungi|p__Basidiomycota|c__Tremellomycetes|o__Tremellales|f__Bulleribasidiaceae|g__Vishniacozyma|s__Vishniacozyma carnescens	LEfSe	Cosmopolit	3.51811	4.04714e-09	7.14996e-08	***		Cosmopolit - Endemic	k__Bacteria|p__Proteobacteria|c__Deltaproteobacteria|o__Myxococcales|f__Polyangiaceae|g__Chondromyces	LEfSe	Cosmopolit	4.06069	2.76183e-20	2.23156e-17	***
Cosmopolit - Endemic	k__Fungi|p__Ascomycota|c__Saccharomycetes|o__Saccharomycetales|f__Debaryomycetaceae	LEfSe	Cosmopolit	3.49235	3.46968e-05	0.000296602	***		Cosmopolit - Endemic	k__Bacteria|p__Bacteroidetes|c__Sphingobacteriia|o__Sphingobacteriales|f__Sphingobacteriaceae|g__Mucilaginibacter	LEfSe	Cosmopolit	4.02933	1.18562e-12	6.84273e-11	***
Cosmopolit - Endemic	k__Fungi|p__Ascomycota|c__Dothideomycetes|o__Mycosphaerellales|f__Mycosphaerellaceae|g__Ramularia	LEfSe	Endemic	3.46877	6.27937e-11	1.51276e-09	***		Cosmopolit - Endemic	k__Bacteria|p__Bacteroidetes|c__Cytophagia|o__Cytophagales|f__Cytophagaceae|g__Spirosoma	LEfSe	Cosmopolit	3.84002	5.28288e-06	4.79615e-05	***
Cosmopolit - Endemic	k__Fungi|p__Ascomycota|c__Saccharomycetes|o__Saccharomycetales|f__Debaryomycetaceae|g__Meyerozyma	LEfSe	Cosmopolit	3.44065	5.40625e-05	0.000434138	***		Cosmopolit - Endemic	k__Bacteria|p__Firmicutes|c__Bacilli|o__Lactobacillales	LEfSe	Endemic	3.75906	2.13682e-11	8.63277e-10	***
Cosmopolit - Endemic	k__Fungi|p__Ascomycota|c__Saccharomycetes|o__Saccharomycetales|f__Debaryomycetaceae|g__Meyerozyma|s__Meyerozyma guilliermondii	LEfSe	Cosmopolit	3.44065	5.40625e-05	0.000434138	***		Cosmopolit - Endemic	k__Bacteria|p__Firmicutes|c__Bacilli|o__Bacillales|f__Staphylococcaceae	LEfSe	Endemic	3.71446	3.03931e-06	2.99483e-05	***
Cosmopolit - Endemic	k__Fungi|p__Ascomycota|c__Dothideomycetes|o__Capnodiales|f__Cladosporiaceae	LEfSe	Endemic	3.39592	1.75604e-06	1.78981e-05	***		Cosmopolit - Endemic	k__Bacteria|p__Firmicutes|c__Bacilli|o__Bacillales|f__Staphylococcaceae|g__Staphylococcus	LEfSe	Endemic	3.71113	3.10649e-06	3.02415e-05	***
Cosmopolit - Endemic	k__Fungi|p__Basidiomycota|c__Malasseziomycetes|o__Malasseziales|f__Malasseziaceae	LEfSe	Endemic	3.32288	3.03463e-07	3.65535e-06	***		Cosmopolit - Endemic	k__Bacteria|p__Bacteroidetes|c__Sphingobacteriia|o__Sphingobacteriales|f__Sphingobacteriaceae|g__Pedobacter	LEfSe	Cosmopolit	3.65962	7.3384e-08	1.21009e-06	***
Cosmopolit - Endemic	k__Fungi|p__Basidiomycota|c__Malasseziomycetes|o__Malasseziales|f__Malasseziaceae|g__Malassezia	LEfSe	Endemic	3.32288	3.03463e-07	3.65535e-06	***		Cosmopolit - Endemic	k__Bacteria|p__Actinobacteria|c__Actinobacteria|o__Actinomycetales|f__Corynebacteriaceae	LEfSe	Endemic	3.6555	1.66148e-10	4.97215e-09	***
Cosmopolit - Endemic	k__Fungi|p__Basidiomycota|c__Malasseziomycetes	LEfSe	Endemic	3.32288	3.03463e-07	3.65535e-06	***		Cosmopolit - Endemic	k__Bacteria|p__Actinobacteria|c__Actinobacteria|o__Actinomycetales|f__Corynebacteriaceae|g__Corynebacterium	LEfSe	Endemic	3.65511	1.66148e-10	4.97215e-09	***
Cosmopolit - Endemic	k__Fungi|p__Basidiomycota|c__Malasseziomycetes|o__Malasseziales	LEfSe	Endemic	3.32288	3.03463e-07	3.65535e-06	***		Cosmopolit - Endemic	k__Bacteria|p__Firmicutes|c__Bacilli|o__Lactobacillales|f__Leuconostocaceae|g__Leuconostoc	LEfSe	Endemic	3.51505	8.46023e-15	1.70897e-12	***
Cosmopolit - Endemic	k__Fungi|p__Ascomycota|c__Dothideomycetes|o__Capnodiales	LEfSe	Endemic	3.23762	0.000114718	0.000844449	***		Cosmopolit - Endemic	k__Bacteria|p__Firmicutes|c__Bacilli|o__Lactobacillales|f__Leuconostocaceae	LEfSe	Endemic	3.5149	6.15725e-14	6.21882e-12	***
Cosmopolit - Endemic	k__Fungi|p__Ascomycota|c__Dothideomycetes|o__Capnodiales|f__Cladosporiaceae|g__Davidiella	LEfSe	Endemic	3.23521	2.2655e-09	4.28826e-08	***		Cosmopolit - Endemic	k__Bacteria|p__Proteobacteria|c__Betaproteobacteria|o__Burkholderiales|f__Oxalobacteraceae	LEfSe	Cosmopolit	3.41019	1.06038e-10	3.56995e-09	***
Cosmopolit - Endemic	k__Fungi|p__Ascomycota|c__Dothideomycetes|o__Dothideales	LEfSe	Cosmopolit	3.22639	3.67437e-08	5.40949e-07	***		Cosmopolit - Endemic	k__Bacteria|p__Proteobacteria|c__Alphaproteobacteria|o__Sphingomonadales|f__Sphingomonadaceae|g__Rhizorhabdus	LEfSe	Cosmopolit	3.39524	1.04513e-07	1.56382e-06	***
Cosmopolit - Endemic	k__Fungi|p__Ascomycota|c__Dothideomycetes|o__Dothideales|f__Saccotheciaceae|g__Aureobasidium	LEfSe	Cosmopolit	3.22639	3.67437e-08	5.40949e-07	***		Cosmopolit - Endemic	k__Bacteria|p__Proteobacteria|c__Betaproteobacteria|o__Burkholderiales|f__Oxalobacteraceae|g__Massilia	LEfSe	Cosmopolit	3.3762	2.52251e-13	1.8529e-11	***
Cosmopolit - Endemic	k__Fungi|p__Ascomycota|c__Dothideomycetes|o__Dothideales|f__Saccotheciaceae	LEfSe	Cosmopolit	3.22639	3.67437e-08	5.40949e-07	***		Cosmopolit - Endemic	k__Bacteria|p__candidate_division_WPS-2	LEfSe	Endemic	3.32343	1.62169e-06	1.70172e-05	***
Cosmopolit - Endemic	k__Fungi|p__Ascomycota|c__Dothideomycetes|o__Capnodiales|f__Cladosporiaceae|g__Cladosporium	LEfSe	Endemic	3.16815	8.44613e-05	0.000658302	***		Cosmopolit - Endemic	k__Bacteria|p__Planctomycetes|c__Planctomycetia|o__Planctomycetales|f__Planctomycetaceae|g__Singulisphaera	LEfSe	Cosmopolit	3.31985	1.36486e-09	3.06335e-08	***
Cosmopolit - Endemic	k__Fungi|p__Ascomycota|c__Dothideomycetes|o__Mycosphaerellales|f__Mycosphaerellaceae|g__Ramularia|s__Ramularia hydrangeae-macrophyllae	LEfSe	Cosmopolit	3.14933	8.08892e-07	9.31985e-06	***		Cosmopolit - Endemic	k__Bacteria|p__Actinobacteria|c__Actinobacteria|o__Actinomycetales|f__Propionibacteriaceae|g__Propionibacterium	LEfSe	Endemic	3.22923	7.25692e-14	6.5151e-12	***
Cosmopolit - Endemic	k__Fungi|p__Basidiomycota|c__Malasseziomycetes|o__Malasseziales|f__Malasseziaceae|g__Malassezia|s__Malassezia globosa	LEfSe	Cosmopolit	3.1413	1.40541e-05	0.000137939	***		Cosmopolit - Endemic	k__Bacteria|p__Actinobacteria|c__Actinobacteria|o__Actinomycetales|f__Microbacteriaceae|g__Marisediminicola	LEfSe	Cosmopolit	3.19638	1.1617e-13	9.38657e-12	***
Cosmopolit - Endemic	k__Fungi|p__Ascomycota|c__Dothideomycetes|o__Stigmatodiscales	LEfSe	Cosmopolit	3.09809	3.34439e-12	8.86263e-11	***		Cosmopolit - Endemic	k__Bacteria|p__Firmicutes|c__Clostridia	LEfSe	Endemic	3.16478	8.97999e-10	2.13407e-08	***
Cosmopolit - Endemic	k__Fungi|p__Ascomycota|c__Dothideomycetes|o__Stigmatodiscales|f__Stigmatodiscaceae	LEfSe	Cosmopolit	3.09809	3.34439e-12	8.86263e-11	***		Cosmopolit - Endemic	k__Bacteria|p__Firmicutes|c__Clostridia|o__Clostridiales	LEfSe	Endemic	3.1629	9.77663e-10	2.257e-08	***
Cosmopolit - Endemic	k__Fungi|p__Ascomycota|c__Dothideomycetes|o__Stigmatodiscales|f__Stigmatodiscaceae|g__Stigmatodiscus	LEfSe	Cosmopolit	3.09809	3.34439e-12	8.86263e-11	***		Cosmopolit - Endemic	k__Bacteria|p__Firmicutes|c__Bacilli|o__Lactobacillales|f__Streptococcaceae	LEfSe	Endemic	3.15936	2.15819e-10	6.01316e-09	***
Cosmopolit - Endemic	k__Fungi|p__Ascomycota|c__Dothideomycetes|o__Stigmatodiscales|f__Stigmatodiscaceae|g__Stigmatodiscus|s__Stigmatodiscus pinicola	LEfSe	Cosmopolit	3.09809	3.34439e-12	8.86263e-11	***		Cosmopolit - Endemic	k__Bacteria|p__Firmicutes|c__Bacilli|o__Lactobacillales|f__Streptococcaceae|g__Streptococcus	LEfSe	Endemic	3.14355	6.64939e-10	1.73313e-08	***
Cosmopolit - Endemic	k__Fungi|p__Basidiomycota|c__Malasseziomycetes|o__Malasseziales|f__Malasseziaceae|g__Malassezia|s__Malassezia restricta	LEfSe	Cosmopolit	3.06702	9.00802e-05	0.000682036	***		Cosmopolit - Endemic	k__Bacteria|p__Actinobacteria|c__Actinobacteria|o__Actinomycetales|f__Micrococcaceae|g__Micrococcus	LEfSe	Endemic	3.04856	1.46901e-14	2.37392e-12	***
Cosmopolit - Endemic	k__Fungi|p__Basidiomycota|c__Cystobasidiomycetes|o__|f__Symmetrosporaceae	LEfSe	Cosmopolit	2.97579	2.21452e-05	0.000195616	***		Cosmopolit - Endemic	k__Bacteria|p__Proteobacteria|c__Alphaproteobacteria|o__Rhodospirillales|f__Acetobacteraceae|g__Roseomonas	LEfSe	Cosmopolit	3.04162	5.42818e-06	4.8733e-05	***
Cosmopolit - Endemic	k__Fungi|p__Basidiomycota|c__Cystobasidiomycetes|o__|f__Symmetrosporaceae|g__Symmetrospora	LEfSe	Cosmopolit	2.97579	2.21452e-05	0.000195616	***		Cosmopolit - Endemic	k__Bacteria|p__Actinobacteria|c__Actinobacteria|o__Actinomycetales|f__Propionibacteriaceae|g__Friedmanniella	LEfSe	Cosmopolit	3.01615	2.5064e-05	0.000192874	***
Cosmopolit - Endemic	k__Fungi|p__Ascomycota|c__Eurotiomycetes|o__Eurotiales|f__Aspergillaceae|g__Aspergillus	LEfSe	Cosmopolit	2.94103	2.08881e-05	0.000195616	***		Cosmopolit - Endemic	k__Bacteria|p__Actinobacteria|c__Actinobacteria|o__Actinomycetales|f__Micrococcaceae	LEfSe	Endemic	3.01292	2.84811e-07	3.83545e-06	***
									Cosmopolit - Endemic	k__Bacteria|p__Firmicutes|c__Bacilli|o__Bacillales|f__Listeriaceae	LEfSe	Endemic	2.96331	1.76952e-11	7.52514e-10	***
									Cosmopolit - Endemic	k__Bacteria|p__Firmicutes|c__Bacilli|o__Bacillales|f__Listeriaceae|g__Brochothrix	LEfSe	Endemic	2.96331	1.76952e-11	7.52514e-10	***
									Cosmopolit - Endemic	k__Bacteria|p__Firmicutes|c__Clostridia|o__Clostridiales|f__|g__Anaerococcus	LEfSe	Endemic	2.95237	2.76443e-17	7.44553e-15	***
									Cosmopolit - Endemic	k__Bacteria|p__Proteobacteria|c__Betaproteobacteria|o__Burkholderiales|f__|g__Aquabacterium	LEfSe	Endemic	2.92943	3.70898e-12	1.9979e-10	***
									Cosmopolit - Endemic	k__Bacteria|p__Actinobacteria|c__Actinobacteria|o__Actinomycetales|f__Microbacteriaceae|g__Clavibacter	LEfSe	Cosmopolit	2.76431	1.19306e-05	9.54446e-05	***
									Cosmopolit - Endemic	k__Bacteria|p__Actinobacteria|c__Actinobacteria|o__Motilibacterales	LEfSe	Cosmopolit	2.75836	1.28921e-06	1.37063e-05	***
									Cosmopolit - Endemic	k__Bacteria|p__Actinobacteria|c__Actinobacteria|o__Motilibacterales|f__Motilibacteraceae	LEfSe	Cosmopolit	2.75836	1.28921e-06	1.37063e-05	***
									Cosmopolit - Endemic	k__Bacteria|p__Actinobacteria|c__Actinobacteria|o__Motilibacterales|f__Motilibacteraceae|g__Motilibacter	LEfSe	Cosmopolit	2.75836	1.28921e-06	1.37063e-05	***
									Cosmopolit - Endemic	k__Bacteria|p__Actinobacteria|c__Actinobacteria|o__Actinomycetales|f__Micrococcaceae|g__Kocuria	LEfSe	Endemic	2.7207	1.22186e-10	3.94904e-09	***
									Cosmopolit - Endemic	k__Bacteria|p__Firmicutes|c__Bacilli|o__Lactobacillales|f__Lactobacillaceae	LEfSe	Endemic	2.64523	2.64114e-06	2.70132e-05	***
									Cosmopolit - Endemic	k__Bacteria|p__Firmicutes|c__Bacilli|o__Lactobacillales|f__Lactobacillaceae|g__Lactobacillus	LEfSe	Endemic	2.64523	2.64114e-06	2.70132e-05	***
									Cosmopolit - Endemic	k__Bacteria|p__Proteobacteria|c__Betaproteobacteria|o__Burkholderiales|f__Comamonadaceae|g__Polaromonas	LEfSe	Cosmopolit	2.61686	3.3442e-06	3.2168e-05	***
									Cosmopolit - Endemic	k__Bacteria|p__Proteobacteria|c__Alphaproteobacteria|o__Rhizobiales|f__Bradyrhizobiaceae|g__Bosea	LEfSe	Endemic	2.50533	1.29001e-07	1.89514e-06	***
									Cosmopolit - Endemic	k__Bacteria|p__Proteobacteria|c__Alphaproteobacteria|o__Rhizobiales|f__Bradyrhizobiaceae|g__Bradyrhizobium	LEfSe	Endemic	2.41813	6.49187e-05	0.000476857	***
									Cosmopolit - Endemic	k__Bacteria|p__Firmicutes|c__Bacilli|o__Lactobacillales|f__Enterococcaceae	LEfSe	Cosmopolit	2.41362	7.24497e-07	8.48396e-06	***
									Cosmopolit - Endemic	k__Bacteria|p__Proteobacteria|c__Betaproteobacteria|o__Burkholderiales|f__Alcaligenaceae|g__Achromobacter	LEfSe	Cosmopolit	2.40973	5.76381e-06	5.00769e-05	***
									Cosmopolit - Endemic	k__Bacteria|p__Firmicutes|c__Bacilli|o__Lactobacillales|f__Carnobacteriaceae	LEfSe	Endemic	2.40644	1.43619e-07	2.07221e-06	***
									Cosmopolit - Endemic	k__Bacteria|p__Firmicutes|c__Clostridia|o__Clostridiales|f__Peptoniphilaceae	LEfSe	Endemic	2.40065	4.6386e-13	2.88306e-11	***
									Cosmopolit - Endemic	k__Bacteria|p__Firmicutes|c__Clostridia|o__Clostridiales|f__Peptoniphilaceae|g__Peptoniphilus	LEfSe	Endemic	2.40065	4.6386e-13	2.88306e-11	***
									Cosmopolit - Endemic	k__Bacteria|p__Bacteroidetes|c__Bacteroidia|o__Bacteroidales	LEfSe	Endemic	2.37783	7.22038e-10	1.7679e-08	***
									Cosmopolit - Endemic	k__Bacteria|p__Bacteroidetes|c__Bacteroidia	LEfSe	Endemic	2.37783	7.22038e-10	1.7679e-08	***
									Cosmopolit - Endemic	k__Bacteria|p__Firmicutes|c__Clostridia|o__Clostridiales|f__|g__Finegoldia	LEfSe	Endemic	2.37585	6.14455e-12	3.103e-10	***
									Cosmopolit - Endemic	k__Bacteria|p__Firmicutes|c__Bacilli|o__Lactobacillales|f__Enterococcaceae|g__Vagococcus	LEfSe	Cosmopolit	2.35855	2.14079e-08	3.76035e-07	***
									Cosmopolit - Endemic	k__Bacteria|p__Actinobacteria|c__Actinobacteria|o__Actinomycetales|f__Actinomycetaceae	LEfSe	Endemic	2.35682	9.37442e-11	3.29327e-09	***
									Cosmopolit - Endemic	k__Bacteria|p__Actinobacteria|c__Actinobacteria|o__Actinomycetales|f__Actinomycetaceae|g__Actinomyces	LEfSe	Endemic	2.35682	9.37442e-11	3.29327e-09	***
									Cosmopolit - Endemic	k__Bacteria|p__Firmicutes|c__Negativicutes|o__Selenomonadales|f__Veillonellaceae	LEfSe	Endemic	2.30976	6.27582e-11	2.4147e-09	***
									Cosmopolit - Endemic	k__Bacteria|p__Proteobacteria|c__Gammaproteobacteria|o__Pseudomonadales|f__Pseudomonadaceae|g__Cellvibrio	LEfSe	Cosmopolit	2.30342	3.05817e-08	5.25745e-07	***
									Cosmopolit - Endemic	k__Bacteria|p__Actinobacteria|c__Actinobacteria|o__Actinomycetales|f__Micrococcaceae|g__Rothia	LEfSe	Endemic	2.26463	5.63749e-10	1.51836e-08	***
									Cosmopolit - Endemic	k__Bacteria|p__Firmicutes|c__Bacilli|o__Bacillales|f__|g__Gemella	LEfSe	Endemic	2.2613	1.84029e-10	5.31054e-09	***
									Cosmopolit - Endemic	k__Bacteria|p__Firmicutes|c__Bacilli|o__Lactobacillales|f__Carnobacteriaceae|g__Carnobacterium	LEfSe	Cosmopolit	2.24426	4.91592e-07	6.1697e-06	***
									Cosmopolit - Endemic	k__Bacteria|p__Firmicutes|c__Negativicutes|o__Selenomonadales|f__Veillonellaceae|g__Veillonella	LEfSe	Endemic	2.19854	4.76188e-09	9.86563e-08	***
									Cosmopolit - Endemic	k__Bacteria|p__Verrucomicrobia|c__Verrucomicrobiae|o__Verrucomicrobiales|f__Verrucomicrobiaceae|g__Verrucomicrobium	LEfSe	Cosmopolit	2.12203	6.16022e-06	5.29516e-05	***
									Cosmopolit - Endemic	k__Bacteria|p__Proteobacteria|c__Gammaproteobacteria|o__Pasteurellales|f__Pasteurellaceae	LEfSe	Endemic	2.11913	2.14845e-07	2.99301e-06	***
									Cosmopolit - Endemic	k__Bacteria|p__Proteobacteria|c__Gammaproteobacteria|o__Pasteurellales	LEfSe	Endemic	2.11913	2.14845e-07	2.99301e-06	***
									Cosmopolit - Endemic	k__Bacteria|p__Proteobacteria|c__Gammaproteobacteria|o__Pasteurellales|f__Pasteurellaceae|g__Haemophilus	LEfSe	Endemic	2.11853	2.20512e-07	3.01989e-06	***
									Cosmopolit - Endemic	k__Bacteria|p__Firmicutes|c__Negativicutes	LEfSe	Endemic	2.117	4.70014e-07	6.02812e-06	***
									Cosmopolit - Endemic	k__Bacteria|p__Firmicutes|c__Negativicutes|o__Selenomonadales	LEfSe	Endemic	2.117	4.70014e-07	6.02812e-06	***
									Cosmopolit - Endemic	k__Bacteria|p__Actinobacteria|c__Actinobacteria|o__Actinomycetales|f__Nocardiaceae|g__Gordonia	LEfSe	Endemic	2.10303	2.53501e-09	5.53592e-08	***
									Cosmopolit - Endemic	k__Bacteria|p__Firmicutes|c__Bacilli|o__Lactobacillales|f__Carnobacteriaceae|g__Granulicatella	LEfSe	Endemic	2.03254	2.11969e-08	3.76035e-07	***
									Cosmopolit - Endemic	k__Bacteria|p__Proteobacteria|c__Gammaproteobacteria|o__Xanthomonadales|f__Sinobacteraceae|g__Nevskia	LEfSe	Cosmopolit	2.00415	5.6819e-08	9.56454e-07	***
									Cosmopolit - Endemic	k__Bacteria|p__Proteobacteria|c__Gammaproteobacteria|o__Xanthomonadales|f__Sinobacteraceae	LEfSe	Cosmopolit	1.99059	8.48219e-08	1.37072e-06	***
									Cosmopolit - Endemic	k__Bacteria|p__Firmicutes|c__Bacilli|o__Bacillales|f__Paenibacillaceae_1|g__Paenibacillus	LEfSe	Cosmopolit	1.97964	2.88033e-06	2.87322e-05	***
									Cosmopolit - Endemic	k__Bacteria|p__Fusobacteria	LEfSe	Endemic	1.87964	9.62554e-08	1.46744e-06	***
									Cosmopolit - Endemic	k__Bacteria|p__Fusobacteria|c__Fusobacteriia	LEfSe	Endemic	1.87964	9.62554e-08	1.46744e-06	***
									Cosmopolit - Endemic	k__Bacteria|p__Fusobacteria|c__Fusobacteriia|o__Fusobacteriales	LEfSe	Endemic	1.87964	9.62554e-08	1.46744e-06	***
									Cosmopolit - Endemic	k__Bacteria|p__Proteobacteria|c__Betaproteobacteria|o__Rhodocyclales|f__Rhodocyclaceae	LEfSe	Cosmopolit	1.86352	5.70051e-06	5.00654e-05	***
									Cosmopolit - Endemic	k__Bacteria|p__Proteobacteria|c__Betaproteobacteria|o__Rhodocyclales	LEfSe	Cosmopolit	1.86352	5.70051e-06	5.00654e-05	***
									Cosmopolit - Endemic	k__Bacteria|p__Bacteroidetes|c__Bacteroidia|o__Bacteroidales|f__Prevotellaceae	LEfSe	Endemic	1.862	3.73052e-07	4.94141e-06	***
									Cosmopolit - Endemic	k__Bacteria|p__Proteobacteria|c__Betaproteobacteria|o__Burkholderiales|f__Oxalobacteraceae|g__Oxalobacter	LEfSe	Cosmopolit	1.86191	9.47388e-05	0.000677424	***
									Cosmopolit - Endemic	k__Bacteria|p__Proteobacteria|c__Betaproteobacteria|o__Hydrogenophilales	LEfSe	Cosmopolit	1.82541	3.46735e-06	3.2577e-05	***
									Cosmopolit - Endemic	k__Bacteria|p__Proteobacteria|c__Betaproteobacteria|o__Hydrogenophilales|f__Hydrogenophilaceae	LEfSe	Cosmopolit	1.82541	3.46735e-06	3.2577e-05	***
									Cosmopolit - Endemic	k__Bacteria|p__Proteobacteria|c__Alphaproteobacteria|o__Rhodospirillales|f__Reyranellaceae|g__Reyranella	LEfSe	Cosmopolit	1.81777	1.23399e-06	1.36584e-05	***
									Cosmopolit - Endemic	k__Bacteria|p__Proteobacteria|c__Alphaproteobacteria|o__Rhodospirillales|f__Reyranellaceae	LEfSe	Cosmopolit	1.81777	1.23399e-06	1.36584e-05	***
									Cosmopolit - Endemic	k__Bacteria|p__Bacteroidetes|c__Bacteroidia|o__Bacteroidales|f__Prevotellaceae|g__Prevotella	LEfSe	Endemic	1.81706	1.20702e-06	1.36584e-05	***
									Cosmopolit - Endemic	k__Bacteria|p__Actinobacteria|c__Actinobacteria|o__Actinomycetales|f__Dermabacteraceae	LEfSe	Cosmopolit	1.81555	8.16299e-06	6.66232e-05	***
									Cosmopolit - Endemic	k__Bacteria|p__Actinobacteria|c__Actinobacteria|o__Actinomycetales|f__Dermabacteraceae|g__Brachybacterium	LEfSe	Cosmopolit	1.81115	4.39832e-06	4.03846e-05	***
									Cosmopolit - Endemic	k__Bacteria|p__Firmicutes|c__Bacilli|o__Lactobacillales|f__Aerococcaceae	LEfSe	Endemic	1.81098	2.72309e-06	2.75032e-05	***
									Cosmopolit - Endemic	k__Bacteria|p__Actinobacteria|c__Actinobacteria|o__Actinomycetales|f__Brevibacteriaceae|g__Brevibacterium	LEfSe	Cosmopolit	1.79922	1.23804e-08	2.2735e-07	***
									Cosmopolit - Endemic	k__Bacteria|p__Actinobacteria|c__Actinobacteria|o__Actinomycetales|f__Brevibacteriaceae	LEfSe	Cosmopolit	1.79922	1.23804e-08	2.2735e-07	***
									Cosmopolit - Endemic	k__Bacteria|p__Firmicutes|c__Bacilli|o__Lactobacillales|f__Aerococcaceae|g__Aerococcus	LEfSe	Cosmopolit	1.78088	1.13398e-05	9.16256e-05	***
									Cosmopolit - Endemic	k__Bacteria|p__Proteobacteria|c__Gammaproteobacteria|o__Xanthomonadales|f__Xanthomonadaceae|g__Dokdonella	LEfSe	Cosmopolit	1.71698	3.90606e-05	0.00028955	***
									Cosmopolit - Endemic	k__Bacteria|p__Proteobacteria|c__Betaproteobacteria|o__Hydrogenophilales|f__Hydrogenophilaceae|g__Hydrogenophilus	LEfSe	Cosmopolit	1.69226	3.46968e-05	0.000259583	***
									Cosmopolit - Endemic	k__Bacteria|p__Bacteroidetes|c__Bacteroidia|o__Bacteroidales|f__Porphyromonadaceae	LEfSe	Endemic	1.68797	7.0162e-09	1.3827e-07	***
									Cosmopolit - Endemic	k__Bacteria|p__Fusobacteria|c__Fusobacteriia|o__Fusobacteriales|f__Fusobacteriaceae	LEfSe	Endemic	1.67604	5.41018e-07	6.42856e-06	***
									Cosmopolit - Endemic	k__Bacteria|p__Fusobacteria|c__Fusobacteriia|o__Fusobacteriales|f__Fusobacteriaceae|g__Fusobacterium	LEfSe	Endemic	1.67604	5.41018e-07	6.42856e-06	***
									Cosmopolit - Endemic	k__Bacteria|p__Proteobacteria|c__Gammaproteobacteria|o__Enterobacteriales|f__Enterobacteriaceae|g__Proteus	LEfSe	Cosmopolit	1.61966	7.52363e-06	6.20316e-05	***
									Cosmopolit - Endemic	k__Bacteria|p__Proteobacteria|c__Alphaproteobacteria|o__Micropepsales	LEfSe	Cosmopolit	1.60432	7.49898e-06	6.20316e-05	***
									Cosmopolit - Endemic	k__Bacteria|p__Proteobacteria|c__Alphaproteobacteria|o__Micropepsales|f__ Micropepsaceae	LEfSe	Cosmopolit	1.60432	7.49898e-06	6.20316e-05	***
									Cosmopolit - Endemic	k__Bacteria|p__Proteobacteria|c__Alphaproteobacteria|o__Micropepsales|f__ Micropepsaceae|g__Rhizomicrobium	LEfSe	Cosmopolit	1.60432	7.49898e-06	6.20316e-05	***
									Cosmopolit - Endemic	k__Bacteria|p__Verrucomicrobia|c__Verrucomicrobiae|o__Verrucomicrobiales|f__Verrucomicrobiaceae|g__Prosthecobacter	LEfSe	Cosmopolit	1.54554	1.40541e-05	0.000111331	***
									Cosmopolit - Endemic	k__Bacteria|p__Firmicutes|c__Clostridia|o__Clostridiales|f__Ruminococcaceae|g__Pseudobacteroides	LEfSe	Cosmopolit	1.49425	3.36636e-05	0.000256606	***
									Cosmopolit - Endemic	k__Bacteria|p__Proteobacteria|c__Betaproteobacteria|o__Burkholderiales|f__Comamonadaceae|g__Roseateles	LEfSe	Cosmopolit	1.47905	7.62389e-09	1.46669e-07	***
									Cosmopolit - Endemic	k__Bacteria|p__Firmicutes|c__Clostridia|o__Clostridiales|f__Ruminococcaceae	LEfSe	Cosmopolit	1.47562	0.000114153	0.000809086	***
									Cosmopolit - Endemic	k__Bacteria|p__Bacteroidetes|c__Cytophagia|o__Cytophagales|f__Cytophagaceae|g__Larkinella	LEfSe	Cosmopolit	1.38128	3.31048e-09	7.03913e-08	***
									Cosmopolit - Endemic	k__Bacteria|p__Firmicutes|c__Negativicutes|o__Selenomonadales|f__Veillonellaceae|g__Selenomonas	LEfSe	Cosmopolit	1.31361	8.37843e-05	0.000604444	***
									Cosmopolit - Endemic	k__Bacteria|p__Acidobacteria|c__Acidobacteria_Gp2	LEfSe	Cosmopolit	1.30618	1.12516e-06	1.29875e-05	***
									Cosmopolit - Endemic	k__Bacteria|p__Proteobacteria|c__Betaproteobacteria|o__Burkholderiales|f__Comamonadaceae|g__Schlegelella	LEfSe	Cosmopolit	1.22728	3.46968e-05	0.000259583	***
									Cosmopolit - Endemic	k__Bacteria|p__Firmicutes|c__Bacilli|o__Bacillales|f__Staphylococcaceae|g__Salinicoccus	LEfSe	Cosmopolit	1.18638	8.37843e-05	0.000604444	***
A)	LEfSe score for type of distribuition of Fungi (LDA>2)
B)	LEfSe score for type of distribuition of Bacteria (LDA>2)
