# Supplementary material for: Intrathalline Fungal and Bacterial Diversity Is Uncovered in Antarctic Lichen Symbioses
Source: Environ Microbiol Rep. 2025 May 5;17(3):e70080. doi: 10.1111/1758-2229.70080 (PMC12052756; doi:10.1111/1758-2229.70080)
Supplement: Supplementary file 11 — Table S8. Original table of abundance and taxonomy of the sequenced bacterial ASVs. [file EMI4-17-e70080-s004.xlsx]

## Sheet: Foglio1
#OTU ID	THALLI-V4-1T	THALLI-V4-2T	THALLI-V4-3T	THALLI-V4-4T	THALLI-V4-5T	THALLI-V4-6T	THALLI-V4-7T	THALLI-V4-8T	THALLI-V4-9T	THALLI-V4-10T	THALLI-V4-11T	THALLI-V4-12T	THALLI-V4-13T	THALLI-V4-15T	THALLI-V4-16T	THALLI-V4-17T	THALLI-V4-18T	THALLI-V4-19T	THALLI-V4-20T	THALLI-V4-21T	THALLI-V4-22T	THALLI-V4-23T	THALLI-V4-24T	THALLI-V4-25T	THALLI-V4-27T	THALLI-V4-28T	THALLI-V4-29T	THALLI-V4-30T	THALLI-V4-31T	THALLI-V4-32T	THALLI-V4-33T	THALLI-V4-34T	THALLI-V4-35T	THALLI-V4-36T	THALLI-V4-37T	THALLI-V4-38T	THALLI-V4-39T	THALLI-V4-40T	THALLI-V4-41T	THALLI-V4-42T	THALLI-V4-43T	THALLI-V4-44T	THALLI-V4-45T	THALLI-V4-46T	THALLI-V4-47T	THALLI-V4-49T	THALLI-V4-50T	THALLI-V4-51T	THALLI-V4-52T
ASV1	232	147	226	138	203	150	139	141	185	99	133	138	192	38929	27336	17942	18991	7495	14001	26849	31799	22648	25966	30481	30464	25044	33468	9305	151	13121	31453	23572	23346	13398	53903	36223	47091	53276	53111	45617	20514	526	16320	18160	26272	50235	34647	14709	25889
ASV2	96	86	209	97	141	87	121	116	79	77	72	81	102	35762	12314	22267	29434	11798	17224	23758	29852	30893	48522	35547	26188	20058	42667	8723	105	15628	26750	21260	26358	14809	56614	99	41524	37766	408	37069	835	366	10680	18648	31012	56000	39817	17986	26984
ASV3	26	75	97	18	29	23	46031	114	23	52	69440	61	21524	25	15153	42	110	114	23	24	20	26	147	19	855	19	23	13932	16	182	21	80	121	21	23	19	643	134	17	12033	206	85	18	18	13	25	81	139	23
ASV4	62854	47335	43095	36343	33181	50093	278	31000	22384	1450	91	45416	33504	28	32	77	911	188	104	80	72	28	53	57	65	220	54	4075	20	1115	95	86	65	80	84	74	308	39	51	108	7835	87	62	69	20	441	115	83	122
ASV5	0	27	35	0	10	10	26522	43	2	29	50058	27	13883	1	8925	2	37	42	5	13	7	1	41	3	349	1	13	7687	0	110	0	29	37	1	12	6	468	28	1	7721	77	42	8	3	0	0	22	46	1
ASV6	11	22	104	46	4384	61	18	58	20	28	50	54	542	11	14495	1134	7648	7800	8320	76	5914	15196	4215	2178	3784	11305	280	3928	14	14729	18	7412	57	18937	1343	38653	2001	72	1171	36	453	124	18135	4435	1366	383	6228	660	27362
ASV7	0	0	0	0	0	0	0	0	0	0	0	0	0	0	0	0	0	0	0	0	0	0	0	0	0	0	0	0	0	0	0	0	0	0	0	0	0	0	0	0	0	0	0	0	0	0	0	0	0
ASV8	0	30	0	0	1	0	44233	11	0	35	1	1	0	0	0	0	39	0	0	0	1	0	0	0	1	0	0	0	2	1	0	47	0	0	0	0	0	0	0	29	0	0	0	0	0	0	36	0	0
ASV9	38733	32112	21489	18762	13379	33535	128	25363	13343	343	28	30591	21778	9	17	33	433	75	64	30	44	3	21	25	19	100	22	451	1	258	33	46	15	39	35	40	79	22	17	26	576	24	17	23	1	200	41	31	52
ASV10	0	0	0	0	0	0	0	1	0	0	0	0	0	0	0	0	0	0	0	0	0	0	0	0	0	8	0	0	0	1	0	0	0	0	0	0	0	124	2	0	0	0	0	0	0	0	0	0	0
ASV11	8	10	1691	18	11	14	19	18	5	11	8	13	7	14	9861	584	1016	8	3701	2490	6558	6013	4035	7190	146	197	3	2531	20	110	11	13	8	10779	412	3724	11018	2490	638	71	88	36	820	2923	10	14	34	12	709
ASV12	5	11	29	7	35	14	9	8	5	9	4	10	17	4	38	221	110	1422	1338	130	249	4	503	7	36	1045	15	20	4	1169	8	36	8	3025	26	9524	25	6436	3460	31	5	6	9531	2169	3214	17	2391	2492	568
ASV13	8	10	32	3	5	9	15	5	13	19	11	1	14	38	81	171	52	5077	138	2098	1644	367	142	7	20	144	10	511	6	1163	19	36	15	600	14	186	6	1035	536	11	3893	18	6537	1222	40	16	2379	2510	239
ASV14	13605	17377	17524	19012	10131	14773	55	5619	2160	172	30107	14965	10720	0	5	26	22	65	36	23	28	0	4	10	32	29	13	21	0	3	26	27	66	35	27	27	0	7	21	48	94	434	13	27	0	25	25	77	48
ASV15	2	3	17	1	11	12	6	20	2	3	0	0	8	1	6306	19	2	7	3	16	36	2	3173	4	445	15	12	22512	4	9447	0	6	36	6	10	23	1	9601	1884	130	3495	1103	7172	2681	2	17	1205	11	2
ASV16	0	0	19	9	3	0	2	30	0	0	16	4	1	16	22	0	0	15	10	1	0	27	29	0	10	6	0	0	12	15	0	0	26	14	0	1	20	21	0	0	21	6	0	0	21	0	0	30	12
ASV17	0	0	0	0	0	0	0	0	0	0	0	0	0	0	0	0	0	0	0	0	0	0	0	0	0	0	0	0	0	0	0	0	0	0	0	0	0	0	0	0	0	0	0	0	0	0	0	0	0
ASV18	10	10	337	6	50	12	6	23	126	21	6	8	4	2	13	17	714	89	14	6	40	6	3208	79	4568	4130	4	8347	5	12201	8	14	10	4610	9	73	7	24	9	41	2797	56	6078	2161	2503	88	3973	61	33
ASV19	1	13	14	29	12	13	11	10	1	15	20	23	5	0	11	2	5414	1660	5253	6	15	2	19	2	12550	11118	479	4507	4	10	2	15	23	34	10	8	4	15	0	70	20	128	6228	3220	1	10	10606	337	11703
ASV20	11	6	13	8	12	11	15	14	8	10	5	9	7	1118	2723	1269	4082	3912	2223	1533	1917	1467	2433	2174	63	565	4380	1436	10	978	3215	4507	2059	1688	5031	13	5140	3641	613	4060	134	2314	621	1636	2094	4027	2212	1306	4155
ASV21	6	10	25	44	8	11	14	1179	18	2	24	39	4	5	36	9	25	21113	69	8	16	13	1039	6	39	44	87	27	0	12	520	12	32	583	16	5	2063	20	9	73	56	29828	5	4	5	13	5001	14724	89
ASV22	0	1	0	1	31	15	0	0	0	0	1	0	14	0	1	1	0	1	1	30	28	0	0	0	0	0	17	28	0	0	0	0	0	3	16	35	0	0	0	0	0	0	16	16	5	1	6	0	2
ASV23	3	465	2394	22	3454	4	10	4	2675	14	16	10	4440	4	12	8	3542	23	34	26	3	20	972	5414	10700	77	11	542	6	660	7	30	15	32	13	26	3	2	10	5	71	118	14	1952	3	17	3688	211	42
ASV24	51	1342	142	8	801	223	6	13	1893	5	13	9	146	0	5099	398	201	1060	1904	16	13	2	498	8	9731	4152	5053	679	0	11	2	2028	93	7	21	7	8	4554	658	47	975	106	2380	1079	1	36	267	190	3174
ASV25	0	0	0	0	0	0	0	0	0	0	0	0	0	0	0	0	0	0	0	0	0	0	0	0	0	0	0	0	0	0	0	0	0	0	0	0	0	0	0	0	0	0	0	0	0	0	0	0	0
ASV26	16	80	822	5	839	1324	14	10	374	13	3	4	3992	7	612	34	301	988	287	44	311	43	202	78	402	564	4	631	4	1149	4	144	6	598	13	619	12	108	236	7	3064	22	1515	1103	264	11	2212	963	326
ASV27	1	10	1	4	1	0	7	1	6	4	1	0	1	0	6	1	7	12	7	2	2	0	110	2	6	5	0	83	1	6252	4	48	1	3173	33	1430	1	5	7	10	0	2	25	192	2	4	311	63	3
ASV28	0	6	0	0	1	1	0	0	0	0	1	0	0	3	69	743	0	0	3	1	6	29	0	2	0	13	0	2	0	1	2	10	0	8	0	567	0	0	0	0	0	0	0	59	0	3	0	0	0
ASV29	0	0	0	0	0	0	0	0	2	0	0	0	0	0	0	1	0	0	16	1	25	0	0	0	0	8	0	0	0	0	0	0	0	0	0	1	0	0	0	0	0	1	13	0	0	0	1	9	0
ASV30	1088	1545	2	51	17	244	4	4	38	1	2	233	349	21	0	1	63	301	8	11	11	23	22	837	1853	1196	290	12	17	45	3	5	2	608	13	6	22	0	0	0	7	27	9	7	204	3	15	77	92
ASV31	8	350	1052	4	4780	688	6	7	60	9	3	3	202	1	2512	232	36	1121	33	17	9	1	1317	294	1813	1048	35	1843	0	2716	4	410	13	184	10	6	11	880	3200	12	1953	15	4631	1081	0	5	916	83	944
ASV32	0	1	9114	5	530	63	27	4	3	0	15	0	3385	0	0	0	0	10	0	4	0	1	0	0	9	0	1	0	0	0	0	0	30	0	4	0	0	0	0	0	15	0	2	0	0	0	0	11	0
ASV33	0	0	0	1	6	1	0	0	0	0	0	0	3	0	668	51	2	36	21	0	6	0	11	0	1	1	0	13	0	41	0	0	0	0	0	140	0	9	151	2	132	3	109	1000	0	1	0	3	0
ASV34	0	0	0	0	0	0	0	0	0	0	0	0	0	0	0	0	0	1	12	0	0	0	0	0	0	0	0	0	0	0	0	0	0	0	0	0	0	0	0	0	0	0	0	0	0	0	0	0	0
ASV35	110	1940	2314	2	30	8	5	8	77	9	2	2	4267	2	1746	161	19	17	5	4	0	6	11	1	153	235	15	0	2	4	1	2095	41	583	14	0	9	3	4	356	33	0	620	74	23	124	1310	92	3
ASV36	0	10	8	25	0	1	1	865	0	3	8	15	0	0	1	0	4	21	32	0	0	0	914	0	6	23	8	2	0	1	372	2	12	403	0	0	2	3	0	2	8	24255	0	0	0	1	3602	11205	36
ASV37	0	0	0	0	0	0	0	0	0	0	0	0	0	0	0	0	0	0	1	0	0	0	0	0	0	0	0	0	0	0	0	0	0	0	0	0	0	0	0	0	0	0	0	0	0	0	0	0	0
ASV38	0	3	9	4	2	3	8	4	1	5	6	4	1	1	13	57	9	984	1397	2	28	295	2397	1	5	952	53	3376	2	228	2	3	15	48	0	2	0	4348	2211	6693	2046	10	835	1090	695	6	189	17	10
ASV39	6	5	6	0	3	0	8	7	2	1	0	1	4	0	202	10	3636	0	5	0	2	69	6858	7850	11	1	0	5	1	9	6	6	104	1	0	3	4	33	32	7	5	2	8	1045	0	8	15	81	2
ASV40	0	12	2	1	2	15	8	0	0	7	2	3	0	1	2	7	16	2128	2191	4	168	0	0	5	2	29	5	5	0	0	7	13	3	17	1	15269	5	0	7	11	3	2	2004	13	0	5	10	3	17
ASV41	0	0	2	0	0	1	0	0	0	0	0	0	4	1	0	54	0	0	5	27	2	0	9	0	0	1	0	1	0	0	0	0	0	0	0	32	2	0	0	0	0	0	0	1	1	0	0	0	0
ASV42	23	0	0	0	0	0	0	0	21	0	0	1	0	2	1	40	0	0	0	1	3	2	4	24	4	0	1	0	0	5	29	1	3	2	10	0	1	1	39184	17	4	1	3	4	1	36	1	0	0
ASV43	0	0	0	11	1	10	1	1	0	0	0	8	0	0	1	0	2	1720	4886	0	19	0	4	0	1	5	1	12	0	2	0	0	0	13	1	20	0	0	0	1	2	19	0	16	0	1	1	6	9557
ASV44	1	6	100	1	2589	7	7	0	170	1	0	2	4002	5	1	0	1148	1	3	10	7	8	211	744	199	2	10	7	1	0	1	6	0	0	7	4	5	0	3	4	0	3	759	3812	3	3	6	0	1
ASV45	0	158	2388	0	19	57	3	0	1	0	8	0	85	0	2	2	0	7	1	0	6	0	1455	2	3861	1	1	5276	0	7	0	1	4	0	0	2	0	6	0	0	5	39	5	565	0	0	428	12	0
ASV46	0	0	0	0	0	0	0	0	0	0	0	0	0	0	0	0	0	0	0	2	0	0	0	0	0	0	0	1	0	0	0	0	0	0	0	0	0	1	0	0	0	0	0	0	0	0	0	0	0
ASV47	0	3	3371	2	1821	0	10	5	1343	0	7	2	75	5	0	2	1712	8	1	3	0	19	65	12	135	4	2	0	7	0	1	1	8	0	2	0	14	1	4	4	8	1	0	0	4	4	4	7	3
ASV48	1	0	0	1	28	3	0	0	0	0	0	0	17	498	0	382	2	4	7	21310	6261	2134	0	4	1	8	8	205	1	1	0	4	0	30	35	30	2	1	0	0	4	744	42	25	3	0	3	0	0
ASV49	0	0	3	0	32	0	0	0	0	0	0	0	23	0	0	1	2	2	1	27540	1208	178	2	0	1	0	28	1	1	0	0	1	2	7	35	3	0	0	0	0	1	3	15	1	0	0	1	0	1
ASV50	3	1	4	0	8	6	5	1	2	3	1	0	35	5	4	3	36	23	8	4	7	5	80	2	92	3	2	18	6	65	2	15	1	3	2	7	3	0	2	0	455	5	8	156	7	2	15	21	5
ASV51	0	0	0	0	5	10	1	0	0	1	0	0	3	0	0	2	257	0	0	7	10	2	0	0	0	0	1	7	0	0	0	1	0	0	4	6	0	0	0	0	0	0	7	5	0	0	0	0	0
ASV52	0	0	11	5	1	0	1	0	0	0	8	4	0	0	0	1	0	10	5	0	0	0	0	1	9	8	0	0	0	0	1	1	13	3	0	1	0	0	68	0	11	2	0	0	0	1	1	21	12
ASV53	0	9	14	0	41	3	7	1	6	10	1	2	12325	0	2389	0	42	11	25	8	13	57	565	5	13	29	7	111	0	57	1	43	1	55	16	80	3	5	2	10	2	1	49	15	3	1	20	0	86
ASV54	2	0	39	5	8	0	0	0	1	3	2	2	2	0	313	142	3	619	636	1098	31	55	8	0	1022	20	9	53	0	837	2	4	3	982	3	1	0	137	53	2	185	10	1599	494	195	6	367	36	1
ASV55	38	526	820	3	387	460	7	4	426	3	4	2	1023	0	465	808	3	3	1	4	0	0	8	5	386	89	2	397	0	1348	5	113	2	0	2	42	13	3	3442	222	1741	6	2	52	11	6	40	9	2
ASV56	0	0	11	8	1	0	0	0	0	0	0	5	0	0	0	0	0	16	8	0	0	0	0	0	6	5	0	1	0	0	0	0	18	6	0	0	0	0	1	0	6	4	0	0	0	0	66	1015	10
ASV57	3152	7104	574	1848	684	1886	22	2060	1106	105	4068	4585	431	0	1	60	11	3	8	0	4	0	1	1	2	2	0	1	0	0	5	11	5	9	1	1	0	2	1	8	1	40	0	5	0	11	14	2	8
ASV58	0	0	0	0	1235	7	0	2	355	0	0	0	54	2	2102	0	0	0	0	3	3	0	26	1	0	0	4	647	1	4	3	0	0	0	3	2	1	0	0	0	44	3	1	1115	0	0	4	0	0
ASV59	0	0	0	0	0	0	0	0	0	0	0	0	0	4	0	0	0	0	7	0	7	13	0	0	0	0	0	0	6	0	0	0	0	0	0	0	12	0	0	0	0	0	0	0	6	0	0	0	0
ASV60	0	0	0	0	3	0	0	0	292	0	0	0	4	0	0	0	139	0	0	0	0	0	0	0	0	0	0	0	0	0	0	0	0	0	0	4	0	0	0	0	0	0	0	0	0	0	0	0	0
ASV61	1	0	0	0	1	12	0	0	0	0	0	0	0	0	0	1	3	2	0	178	23097	32	1	0	0	0	1	11	0	0	0	2	0	1	0	16	0	0	0	0	0	1	0	12	1	0	0	0	0
ASV62	104	205	49	243	334	80	156	302	107	4	241	122	227	666	441	327	670	1012	368	194	176	668	696	312	14	65	873	438	0	27	14	6	709	10	681	39	253	60	64	239	220	71	19	53	63	353	38	62	422
ASV63	0	0	1	0	25	1	1	9	1	0	0	0	1	59	90	144	7	7	7	1041	2163	170	223	0	0	0	0	1	0	4	1	0	0	29	2	23	1	5821	296	0	0	0	0	75	5	2	0	0	5
ASV64	0	0	0	0	4	5	0	0	0	0	0	0	3	0	0	0	0	0	0	6	10	0	0	0	0	0	2	1	0	0	0	0	0	0	3	5	0	0	0	0	0	0	4	5	0	0	0	0	0
ASV65	0	0	0	0	0	0	0	0	0	0	0	0	0	0	5	0	0	0	0	0	0	1	0	0	0	0	0	0	0	0	0	0	0	1	0	0	0	0	0	0	0	0	0	0	0	0	0	0	0
ASV66	1	949	6305	1	1256	99	38	1	8	0	6	1	6593	0	2	0	25	11	0	7	0	0	84	0	89	1	14	1	0	9	0	1	7	268	5	0	2	0	0	2	10	0	7	4	1	0	18	27	1
ASV67	2	0	20	4	1	6	0	0	1	0	1	2	1	2	1	36	1	212	13	16	52	175	0	0	6	319	22	6	4	4	0	1	0	2066	16	174	47	5	1	3	2	3	1753	16	99	0	39	16	220
ASV68	2	1	2	7	1	2	0	0	0	0	0	0	0	16	72	32	35	0	1	0	0	25	128	2	1	1	1	1	12	1	1	0	1	1	1	1	24	1	3	2	1	5	1	0	14	3	118	2	0
ASV69	0	0	0	0	0	14	0	0	0	0	0	0	0	11	3	7	0	0	0	0	11	7	0	0	0	0	0	5	3	0	0	0	0	0	2	373	14	0	0	0	0	0	0	7	5	0	3	0	2
ASV70	0	0	3264	5	5	0	8	0	0	0	4	0	0	0	2	1	0	10	1	4	5	7	2	6	6	0	0	0	0	0	0	0	3	4	0	0	0	0	0	1	639	1328	0	2	0	0	17	8	3
ASV71	0	0	115	0	2	0	1	0	0	0	0	0	0	0	0	4	54	0	0	0	0	0	13	0	0	0	0	28	0	0	0	0	0	1	0	0	0	0	0	0	0	0	0	0	0	0	1	0	1
ASV72	2	220	2	3	1854	197	1	0	197	1	0	5	4	3	1	0	39	3	5	2	2	5	53	2	2548	9	2	0	3	1	0	1	3	7	1	2	5	1	0	0	1	25	5	1	5	0	5	2	4
ASV73	0	0	1	0	0	0	0	8	0	1	0	0	1	11	17604	29	4	3	1	0	3	0	13	1	1	0	0	3	0	8	0	1	2	1	0	0	0	10	0	0	1654	10	0	0	0	0	0	1	0
ASV74	5	0	1	0	0	0	0	7	2	0	2	0	0	0	3594	37	45	0	0	0	0	0	42	43	0	0	0	16	0	13	3	0	0	0	0	0	0	7753	8672	5	1	20	0	6	0	9	0	0	0
ASV75	0	0	0	0	1918	0	0	0	0	0	0	0	0	0	0	0	0	0	0	3	0	0	0	0	0	0	4	0	1	0	0	0	0	0	1	18	0	0	0	0	0	0	2	0	1	0	0	0	1
ASV76	0	0	0	0	0	1	0	0	0	0	0	0	1	0	125	0	0	0	1	2	2	2	51	1	0	0	0	553	0	48	0	1	0	2	0	0	0	2	0	0	1	0	1	1	0	0	0	0	0
ASV77	7	6	14	0	8	222	620	1	8	11	1	0	973	8	0	6	173	2	0	2	3	6	0	9	3	0	5	0	7	0	7	4	1	0	1	17	7	0	2	0	153	0	3	7	10	10	489	1452	2
ASV78	0	17	0	2	0	1	9	0	0	10	0	1	0	1	1	0	22	0	5	0	4535	999	0	0	0	1	0	5	1	0	0	11169	0	0	0	2	1	0	0	10	3	1621	1	5	1	0	22	0	7
ASV79	1	3	22	3	4	1	0	1	0	0	0	1	6	4	35	84	0	4	1	1	20	1	1	0	3	17	3	0	0	0	2	1	0	1202	39	1534	3	3	1	3	9	2	2530	8	7	0	3	5	76
ASV80	49	0	4	0	0	0	0	0	55	0	3	0	0	12	0	72	0	9	0	0	0	14	0	53	2	0	0	0	9	1	57	2	2	0	0	0	16	0	34	0	2	0	0	0	9	61	1	4039	0
ASV81	0	0	0	0	2	0	0	11	0	0	0	0	0	0	13	0	0	0	0	0	0	0	23	1	0	0	0	1	0	10	0	0	0	1	2	0	0	17	0	0	0	0	0	1	0	0	0	0	0
ASV82	4	0	1	0	2	1	2	3	3	0	1	0	1	1	11	44	68	194	5	28	1	1	55	2	34	69	1	5	2	81	6	12	0	838	28	780	1	1	1	1	520	1	183	232	626	7	365	99	131
ASV83	8	6	3	10	17	4	12	11	11	0	15	14	9	111	73	35	46	2	11	1	2	18	13	12	7	11	27	25	0	0	0	0	84	0	62	6	72	7	20	17	35	2	23	4	1	19	1	2	8
ASV84	0	0	0	0	0	11	0	0	0	0	0	0	0	7	1	0	0	0	0	0	11	4	0	0	0	0	0	10	5	0	0	0	0	0	0	14	5	0	0	0	0	0	0	7	4	0	1	0	0
ASV85	564	221	376	256	87	663	1	24	187	7	0	92	88	3	0	2	3	5	0	0	2	0	0	1	25	128	25	1	0	0	0	1	0	363	5	591	0	4	1	1	1	2	2	10	0	0	37	18	176
ASV86	0	0	9	0	0	0	0	0	0	0	10	0	0	0	1	0	1	18631	4	0	3	10	0	1	5	0	0	0	1	0	0	0	8	0	0	0	195	0	0	0	6	1	0	0	0	0	0	9	0
ASV87	0	3	1	0	0	0	1	2	0	1	0	0	0	7	48	0	3	0	0	5	0	9	8	0	3	0	1	75	3	1924	0	25	32	3	2	0	4	1413	96	2340	919	1	7	3	3181	1	80	3	0
ASV88	0	0	0	0	0	0	7	0	0	0	0	0	0	1	0	0	0	0	0	0	0	0	0	0	0	0	0	0	1	0	0	0	0	0	0	0	1	0	0	0	0	0	0	0	1	0	0	0	0
ASV89	0	28	86	2	39	100	1	0	1695	2	7	2	70	0	0	0	1453	11	22	1	11	0	63	2	923	88	1239	5	0	0	0	1	4	3	1	12	0	1	1	1	3	8	54	129	23	8	641	64	17
ASV90	0	2	1	0	1	4	1935	0	0	2	5	0	133	0	0	0	2	0	0	3	5	0	0	0	0	0	3	4	0	0	0	1	0	0	4	11	0	0	0	0	0	0	0	3	0	0	2	3	0
ASV91	0	0	0	2	0	0	0	1	0	0	0	0	0	10	81	0	0	0	0	0	0	20	114	0	0	0	0	0	10	0	0	1	0	1	4	0	16	0	0	1	0	0	0	0	8	0	149	0	0
ASV92	0	2	1	1	6	2	3375	0	0	3	0	0	282	0	0	0	2	0	0	2	4	0	0	0	88	1	2	29	0	48	0	7	1	5	5	377	0	0	0	3	0	0	530	56	136	3	287	172	0
ASV93	1	0	163	0	2	5	1	0	3	1	2	0	1	0	111	45	9	248	30	7	33	238	9	0	85	12	1	5	0	0	0	0	2	25	0	194	0	0	0	0	1194	2	107	983	0	0	5	746	13
ASV94	0	0	0	0	0	0	0	1	0	0	0	0	0	3	1	0	0	0	0	0	0	9	536	0	0	0	0	0	2	0	0	0	0	0	0	0	4	0	0	0	0	0	0	1	6	0	0	1	0
ASV95	0	0	0	0	200	0	0	0	526	0	1	1	2	0	0	0	219	0	0	0	0	0	15	11	0	0	1	0	0	0	0	0	0	0	0	0	0	0	2	1	0	3	0	0	0	0	0	0	0
ASV96	0	1	2	1	1	2	2	1	7	1	0	3	3	1	38	4	2	807	420	369	694	55	22	1	28	63	0	47	1	392	0	3	3	10	1	2	2	0	2	1	74	6	240	660	1	0	67	16	672
ASV97	0	0	33	0	294	2	1	0	39	0	0	0	0	0	0	0	213	0	0	0	4	0	2	0	0	0	0	5	0	0	0	0	0	0	1	2	0	0	0	1	0	0	0	558	0	0	5	1	0
ASV98	0	0	0	0	0	6	0	0	0	0	0	0	0	0	0	11	4	60	0	48	20	0	11	0	0	0	0	2	1	0	0	0	0	0	0	3	5	0	0	0	0	0	6	5	0	0	1	20	0
ASV99	2	0	1	2	4	2	0	0	2	1	1	0	0	0	0	8	0	726	8	3	14	0	6	1	0	565	0	0	0	1	5	1	1	10	5	115	0	0	4	1	2	0	587	318	28	5	30	1	1290
ASV100	0	4	5	0	0	1	4	0	0	4	1	0	0	0	7	1	18	52	1	301	1928	149	3	0	1	0	1	2	0	2	0	1	2	17	0	2	0	0	1	5	5	0	3	55	0	0	7	1848	0
ASV101	0	0	0	0	0	3	0	0	0	0	0	0	0	1	9	0	0	12	7	6	13	6	4	0	0	2	0	8	3	0	0	0	1	5	0	21	7	3	4	6	2	0	5	5	3	1	0	0	4
ASV102	1	0	0	0	0	1	0	0	0	0	0	0	0	6	0	0	1	0	0	0	4	10	2	0	0	0	0	2626	14	418	0	1	0	0	0	0	6	0	0	28	0	0	0	0	4	3	0	0	0
ASV103	0	0	0	0	2	10	0	0	0	0	0	0	2	0	0	0	0	8	0	4	3	2	0	0	0	0	5	2	0	0	0	0	0	0	9	2	1	0	0	0	0	0	6	3	1	0	0	0	0
ASV104	0	0	0	0	3	11	0	0	0	0	0	0	4	0	3	0	0	0	0	7	10	0	0	0	4	0	4	8	0	0	0	0	0	0	8	5	2	1	5	0	0	0	5434	7260	0	0	1	45	0
ASV105	1	1	24	2	5	1	5	0	1	2	3	1	0	1	0	1	267	235	152	4	1	1	21	2	13	186	1	3	1	20	0	8	1	5	0	174	0	256	212	4	667	2	224	540	1	0	659	205	363
ASV106	0	0	0	0	227	0	0	0	0	0	0	0	0	0	0	0	0	0	0	0	0	0	0	0	0	0	0	0	0	0	0	0	0	0	0	0	0	0	0	0	0	0	0	0	0	0	0	0	0
ASV107	0	0	0	0	0	0	0	0	0	0	0	0	0	0	0	0	0	0	0	0	0	0	0	0	0	0	0	0	0	0	0	3	0	0	0	0	0	0	0	0	0	0	0	0	0	0	0	0	0
ASV108	9	0	0	0	6	0	0	2	6	0	1	0	2	0	4	8	3	8	3	0	5	7	2	8	2	7	0	3	0	14	6	4	1	15	1	29	0	0	3	0	0	1	13	6	0	8	6	2	15
ASV109	3	4	0	0	0	0	1963	0	0	0	1	2	0	0	0	0	1	0	0	0	0	0	0	0	0	0	0	0	0	0	0	1	0	0	0	0	0	0	0	1	0	0	0	0	0	0	2	0	0
ASV110	0	1	1	1	3	1	0	3	2	4	0	0	2	0	1	0	2	5	1	4	1	0	5	0	6	109	4	900	0	978	0	0	3	15	4	1	1	2	5	8	2742	0	5505	697	44	15	1044	55	3
ASV111	0	0	21	2	2	0	1	0	0	0	1	1	7	0	0	0	0	5	1	5	1	0	0	1	15	1353	669	1	0	0	0	0	3	3	4	0	0	0	0	0	2	2	42	18	0	15	37	59	4
ASV112	0	0	0	0	10	0	0	0	0	0	0	0	3	0	18	95	0	118	4	3	0	0	563	0	0	0	5	0	0	2	0	0	0	0	6	0	0	1	0	0	0	0	3	6	0	0	28	0	0
ASV113	1	21	50	0	7	48	0	0	382	0	0	0	1533	1	267	410	1	6	6	1	0	2	206	2	232	0	0	14	2	1	0	0	0	0	0	1	3	23	1	0	1425	6	0	843	0	0	4	2	0
ASV114	0	0	2	0	1	1	2	3	0	1	0	0	0	1	29	1	803	0	1	0	2	0	687	137	0	1	0	790	0	14	1	5	0	1	0	2	1	0	1	3	0	2	0	550	1	0	2	0	2
ASV115	0	0	0	0	5	5	0	0	0	0	0	0	1	0	0	0	0	0	0	3	6	0	0	0	0	0	0	1	0	0	0	0	0	0	3	4	0	0	0	0	0	0	3	1	0	0	0	0	0
ASV116	0	1	0	0	0	2	1	6	0	0	0	0	0	0	4	0	0	3	0	1	4	0	4	0	2	0	0	1393	0	1772	0	1	2	1	0	0	1	738	362	3	1791	0	13	90	610	1	129	0	0
ASV117	0	0	1	2	1	0	0	0	0	0	0	2	1	0	2	192	0	153	1079	0	1	0	1	1	0	16	2	1	0	0	0	0	1	70	0	919	0	1	14	0	0	1	71	4	0	0	1	1	1281
ASV118	0	0	2679	2	6	1	0	0	0	11	3	3	0	3	0	0	38	1497	726	129	1	3	0	0	14	0	5	617	2	47	0	0	3	0	6	2	3	1	0	1	7	2	2	0	1	0	0	6	25
ASV119	14	3	6	4	12	2	6	7	7	0	3	12	3	113	29	19	12	3	8	4	5	12	17	12	3	3	15	20	0	1	0	0	80	0	58	6	94	6	25	21	38	0	23	4	3	12	2	1	12
ASV120	0	0	2	0	14	0	0	0	0	0	3	4	18	0	0	0	15	3	5	0	0	2	1	0	4	0	0	300	1	60	0	0	5	0	0	0	2	0	0	0	18	6	0	1	1	0	0	9	2
ASV121	0	0	0	0	0	0	0	0	0	0	0	0	0	0	0	0	0	0	0	0	0	0	0	0	0	0	0	0	0	0	0	0	0	0	0	0	0	0	0	0	0	0	0	0	0	0	0	0	0
ASV122	0	1	20	0	0	0	48	0	0	0	0	0	143	0	0	0	1	0	0	1	0	0	0	0	0	0	0	0	0	0	0	1	0	0	1	0	0	0	0	0	0	0	0	0	0	0	246	0	0
ASV123	0	0	2	0	0	0	0	0	0	0	0	0	0	0	0	0	5	0	0	0	0	0	0	0	0	0	0	0	0	0	0	0	0	0	0	0	0	0	0	0	0	0	1	2	0	0	0	0	0
ASV124	0	0	0	0	1	1	36	0	0	0	0	0	1273	0	0	0	0	0	0	0	0	0	0	0	0	0	1	0	0	0	0	1	0	0	1	0	0	0	0	0	0	0	0	0	0	0	0	0	0
ASV125	1	2	2	1	6159	79	1	1	244	1	0	0	4	0	1	0	780	29	687	4	0	0	52	4	10	1	4	0	0	0	0	2	0	2	4	0	0	0	0	0	0	1	7	63	1	1	3	1	3
ASV126	0	0	0	0	0	0	0	0	0	0	0	0	0	0	0	0	9	0	0	0	0	0	0	0	0	0	0	0	0	0	0	0	0	0	0	0	2	0	0	0	0	0	0	0	0	0	0	0	0
ASV127	0	0	0	0	0	1	0	8	0	2	0	0	3	0	11236	0	51	6	2	0	1	0	58	12	0	0	0	0	0	7	0	0	0	0	0	0	0	8	0	0	0	10	0	0	0	0	0	0	0
ASV128	0	4	0	1	452	83	5	0	40	0	0	0	6	0	190	0	42	61	85	92	83	6	62	0	2	0	0	27	0	282	1	5	0	5	1	50	0	0	0	3	107	10	7	31	7	0	2306	155	15
ASV129	5	0	0	0	0	0	0	0	8	0	0	0	0	0	5	12225	0	0	0	0	0	3	0	4	0	0	0	0	0	0	5	0	0	0	4	44	0	1	5	0	0	0	0	0	0	9	0	0	0
ASV130	1	0	221	0	526	1	1	4	1	2	1	1	4	0	9	342	34	209	5	3	0	0	9	0	125	148	0	4	1	4	0	3	3	39	20	1148	1	3	0	1	231	3	305	75	0	1	467	8	5
ASV131	1370	2282	790	803	617	251	4	409	261	15	1055	1205	366	0	0	4	4	3	1	2	0	1	1	0	1	2	1	0	0	0	2	1	3	2	0	0	0	0	0	3	1	0	1	1	0	1	3	2	1
ASV132	0	0	0	0	0	0	0	0	0	0	0	0	0	0	0	2	0	0	0	0	0	0	0	0	0	0	0	0	0	0	0	0	0	0	0	13	0	0	0	0	0	0	0	0	0	0	0	0	0
ASV133	0	0	0	0	3	0	0	0	0	0	0	0	0	0	0	0	0	0	0	0	0	0	0	0	0	0	0	0	0	0	0	0	0	0	0	0	0	0	0	0	0	0	0	0	0	0	0	0	0
ASV134	0	0	2	1	5	0	0	0	0	0	4	0	4	0	2	0	23	3172	135	4	1	0	0	0	2	164	2	1	0	0	0	0	4	3	2	2	0	0	0	0	3	2	4	0	1	0	1	6	1737
ASV135	0	0	0	0	0	0	0	0	0	0	0	0	0	0	0	0	0	0	1	0	0	0	0	0	0	0	0	0	0	0	0	0	0	0	0	0	0	0	0	0	0	0	0	0	0	0	0	0	0
ASV136	0	3	90	0	3017	0	5	0	0	1	1	1	3	0	0	0	58	52	731	9	0	0	11	0	0	6	2	0	0	0	0	1	2	2	3	0	0	0	0	0	1	0	1	0	0	0	5	2	22
ASV137	0	3	0	0	9	1	1	0	0	0	0	0	2	2	0	0	2	4	0	2	0	6	0	3	0	0	1	1	2	0	0	1	0	0	2	12	4	1	1	0	1	0	4762	1477	3843	0	319	0	0
ASV138	0	0	58	0	375	2	0	0	0	1	0	0	4	0	0	0	42	251	274	6	0	0	10	0	224	102	1	0	0	0	0	4	2	2	7	0	1	1	1	2	1	3	4581	460	59	0	305	1	1
ASV139	0	2	2	0	5	1	1	0	0	0	1	0	2	0	7	176	193	17	4	9	15	8	4	0	4	0	2	0	0	0	0	44	5	3	17	9	8	0	5	0	3557	3	1	1	7	0	1	9	6
ASV140	0	26	1	0	0	0	0	0	0	0	0	0	0	0	0	0	0	0	0	0	0	0	0	0	1	0	0	19	0	31	0	3	3	0	0	0	0	1	0	0	0	0	1	1	0	0	1	0	0
ASV141	0	0	0	0	0	0	0	0	0	0	0	1	0	0	0	0	0	2	0	0	0	0	17	0	0	0	82	3	0	0	0	0	0	0	0	0	0	0	0	0	0	0	0	0	0	0	0	0	0
ASV142	6	0	0	1	0	2	0	0	5	0	0	0	0	0	0	9	0	5	7	0	10	1	0	2	0	0	0	2	0	0	5	0	0	10	0	2495	0	0	4	0	0	0	1	0	0	6	1	0	681
ASV143	0	0	0	0	0	0	0	0	0	0	0	0	0	0	0	0	1	0	0	0	0	0	3	0	0	2	0	5	0	15	0	0	0	3	0	1	0	0	0	0	0	0	2	1	1	0	4	0	0
ASV144	0	0	11	0	0	0	0	4	0	0	0	0	0	0	3	92	1	4	1	0	0	0	5	1	2	0	0	0	0	2	0	0	1	1	0	0	0	6	4	0	1	6	1	0	0	0	1	1	1
ASV145	0	1	0	1	0	0	0	0	1	1	3	0	0	1067	288	1596	400	1130	341	1	131	512	1390	126	6	19	185	158	0	0	3	0	159	3	237	13	354	28	51	136	260	3	18	13	2	26	9	9	32
ASV146	0	0	0	0	0	0	0	0	0	0	0	0	0	0	1	0	0	0	0	0	0	0	0	0	0	0	0	0	0	0	0	0	0	0	0	1	0	1	0	0	0	0	0	169	0	0	0	0	0
ASV147	2	1	1	1	0	1	1	1	0	4	2	0	1	1056	658	369	1064	1292	371	6	372	1312	1561	827	4	41	42	50	1	3	3	5	41	1	48	3	32	3	32	29	37	0	5	0	2	3	2	3	9
ASV148	0	1	58	0	2	2	1	1	0	0	0	0	21	1	28	0	0	0	0	0	3	0	680	10	431	2	1	2911	0	500	0	0	1	0	0	9	3	0	0	1	256	7	11	862	1	8	15	1	1
ASV149	0	0	0	0	0	0	0	4	0	0	0	0	0	1	9884	3	1	0	5	1	0	142	9	1	0	0	0	1	0	4	1	0	1	0	0	0	0	5	0	1	0	0	0	0	1	2	0	0	1
ASV150	0	0	0	0	0	0	0	0	0	0	0	0	0	0	0	0	0	0	1	0	0	0	0	0	0	0	0	0	0	0	0	0	0	0	0	0	0	0	0	0	0	0	0	0	0	0	0	0	0
ASV151	0	1	10	0	0	0	0	0	0	0	3	0	0	0	0	0	308	6	1	0	0	0	0	0	7	0	0	0	0	0	1	8	6	1	0	0	4	0	33	0	9446	4	0	2	1	0	0	13	0
ASV152	0	4	5	1	6	0	1	0	0	2	0	1	0	0	28	46	29	990	448	91	35	26	4	0	1	0	0	0	0	1	1	2	0	111	1	9	1	1	47	5	394	3	147	36	0	0	98	36	562
ASV153	0	0	2	0	2	4	0	0	0	0	0	0	5	0	0	0	0	0	0	2	1	0	0	1	0	0	5	1	1	0	0	0	0	0	0	3	1	0	1	0	0	0	2	0	2	0	0	11	0
ASV154	0	0	0	0	2	0	0	0	0	0	2	3	0	5	0	68	18	5	0	89	51	10	0	0	0	0	0	0	3	0	0	0	1	2	0	0	5	1	3	0	5	1	7	2	1	0	1	5	3
ASV155	0	0	0	0	2	4	0	0	0	0	0	0	1	0	0	0	1	5	0	5	2	0	0	0	0	0	1	6	0	0	0	0	0	1	4	3	0	0	0	0	0	0	266	3381	1	0	90	0	0
ASV156	0	2	0	0	17	0	0	0	828	0	0	2	6	0	1234	1	2060	1	1	0	0	0	1	0	0	0	0	0	0	0	1	1	0	0	0	0	0	0	2	0	0	4	0	0	0	0	1	0	0
ASV157	0	0	1	0	0	1	0	0	0	0	0	0	0	0	0	5	1	0	0	1	0	0	0	0	0	0	0	0	0	0	0	31	0	3	6	95	0	0	0	0	0	1	0	0	0	0	0	0	0
ASV158	1	25	0	2	145	2	1	0	526	0	2	3	6	1	1	1	898	1	139	1	0	0	375	1000	131	2	0	0	0	0	3	1	0	3	0	0	0	1	1	1	0	3	0	13	1	1	2	7	43
ASV159	0	0	0	0	0	7	0	0	0	0	0	0	0	4	0	14	0	0	0	0	12	3	0	0	0	0	0	2	1	0	0	0	0	0	0	11	1	0	0	0	0	0	0	10	3	0	0	0	0
ASV160	0	1	1	0	0	0	0	0	0	0	0	0	0	12	0	0	0	0	0	0	1	6	0	0	0	0	0	0	5	0	0	0	0	0	0	3	10	0	0	0	1	0	0	0	5	0	0	0	0
ASV161	0	0	2	0	0	0	0	0	0	0	1	0	0	0	21	0	0	1	1	0	0	0	2	0	0	0	0	6	0	1	0	0	1	1	0	0	0	3	0	0	0	0	0	0	0	0	43	2	0
ASV162	0	8	567	1	30	5	0	0	59	0	0	0	15	0	0	2	13	1	0	0	0	0	0	0	6	0	0	15	0	0	0	0	1	0	0	0	0	0	0	0	1138	0	0	37	1	0	4	4	0
ASV163	0	1	3	1	0	0	1	0	0	0	1	1	0	0	0	0	0	4	2	1	2	0	0	0	2	1	0	0	0	0	0	0	5	1	0	0	0	0	0	0	3	2	0	0	0	0	0	6	1
ASV164	0	0	0	0	1	2	0	0	0	0	0	0	0	4	0	0	0	0	0	0	5	4	3	0	0	0	0	1	5	0	0	0	0	0	0	2	8	0	0	0	0	0	0	2	3	0	0	0	0
ASV165	3	3	698	0	32	0	5	0	4	3	1	0	3	0	0	1	2	0	0	1	3	0	19	0	9	0	2	6	0	6	0	9	1	10	1	1	0	0	0	3	0	0	15	739	1	0	1375	285	0
ASV166	0	0	1	1	0	4	0	0	0	0	0	1	0	0	0	1	0	1019	117	0	3	0	0	0	1	91	3	2	0	0	0	0	0	1	0	17	0	2	3	0	0	0	269	315	1	0	165	56	296
ASV167	0	2	0	1	3	2	1	0	15	1	0	0	1	0	0	0	20	21	458	0	3	0	16	0	0	0	0	0	0	4	0	0	0	0	0	0	0	0	0	1	0	0	19	292	0	0	3	0	9
ASV168	3	1	7	0	2	0	0	0	0	2	0	0	3	0	0	3	30	382	117	0	9	0	31	3	0	11	0	6	0	0	3	0	0	45	0	1	0	0	2500	0	0	0	4	4	0	5	0	1	0
ASV169	7	0	0	0	1	0	0	0	6	0	0	0	1	9	0	8	7	0	2	1	0	11	0	4	0	0	1	0	6	0	4	0	0	0	1	0	11	0	4	0	4	0	0	0	7	4	0	49	0
ASV170	3	0	1	0	6	0	0	0	3	0	2	0	0	1	14	8	296	1	0	0	0	4	0	0	2	0	0	0	3	0	3	1	1	0	0	0	3	0	2	1	1486	1	0	0	4	3	0	4	0
ASV171	0	0	0	1	0	0	0	3	0	0	0	0	0	0	8146	3	3	0	1	0	3	0	12	0	0	0	0	4	0	3	0	0	0	0	0	0	1	6	0	2	0	8	0	1	0	0	0	0	0
ASV172	0	0	0	0	0	0	0	0	0	0	0	0	0	3	4	2	5	2	1	4	3	5	7	10	2	3	3	0	0	1	7	2	3	3	5	0	5	7	2	7	0	0	2	1	4	12	4	2	5
ASV173	0	0	0	0	2	1	0	0	0	0	0	0	2	3	5	16	0	8	0	3	68	164	1	0	0	0	2	1	0	0	4	4	0	0	1	2	0	2	21	0	2	0	1	9	12	0	80	0	0
ASV174	0	0	0	0	27	0	0	0	0	0	0	0	0	0	0	0	1	26	55	0	0	0	0	0	0	0	0	0	0	0	0	0	0	0	0	0	0	0	0	0	0	0	0	0	0	0	0	0	0
ASV175	0	0	1	2	10	0	0	0	0	1	2	0	4	0	0	17	5	29	1	5	7	0	4	0	3	0	1	7	0	17	0	4	0	203	3	46	1	0	6	0	1	3	4	55	0	0	281	135	17
ASV176	0	0	0	0	0	0	0	5	0	0	0	0	16	0	7	0	7	0	0	0	0	0	6	0	0	0	0	835	0	6636	0	1	0	0	0	1	0	7	0	10	7	18	0	1	0	0	0	0	0
ASV177	0	0	0	0	0	0	0	0	0	0	0	0	0	0	0	0	0	0	0	0	0	0	0	0	0	0	0	0	0	0	0	0	0	0	0	0	0	0	0	0	0	0	0	0	0	0	0	0	0
ASV178	0	1	0	0	0	0	2	0	0	3	3	0	0	2	11	0	1	1	0	0	0	0	0	1	0	0	1	977	0	39	0	0	2	0	1	0	0	200	120	3	2072	4	1	0	0	1	10	1	0
ASV179	0	0	0	0	4	0	0	0	0	0	0	0	0	0	0	1	0	0	0	11	23	1	6	0	1	8	0	68	0	38	0	0	0	1	0	0	0	5	0	3	9	3	7	4	3	1	1	0	0
ASV180	0	0	2	0	1	1	1	0	0	0	0	0	2	37	0	48	1	1	2	1	0	3	2	0	56	0	0	5	2	1	0	1	2	327	4	81	0	2	0	3	7	0	101	55	1106	4	132	47	0
ASV181	0	0	0	0	0	2	0	0	0	0	0	0	0	0	0	0	0	344	27	1	7	11	0	0	0	0	0	2	0	0	0	0	1	1	1	3	1	0	0	0	294	0	7	33	4	0	0	0	118
ASV182	0	7	569	0	44	535	1	2	1	18	2	0	188	0	1	1	109	358	1	1	2	1	4	0	2	2	0	5	0	5	0	1	4	0	1	1	0	1	3	1	2597	0	47	84	91	0	487	105	0
ASV183	0	0	1	0	0	0	0	0	0	0	0	0	0	0	0	0	0	0	0	0	0	0	0	0	0	0	0	0	0	0	0	0	0	0	0	0	0	0	0	0	3	0	0	0	0	0	0	0	0
ASV184	5	0	0	0	0	0	0	0	7	0	0	0	0	0	0	6	0	1	0	0	0	0	0	6	0	0	0	0	0	0	12	1	0	5	0	251	0	0	4	0	0	0	1	0	0	9	0	0	2
ASV185	0	4	0	0	50	0	2	0	0	3	0	0	428	0	0	0	4	0	0	0	0	0	0	15	0	0	0	19	0	0	0	2	0	0	1	0	0	0	0	1	0	0	0	0	0	0	6	0	0
ASV186	0	0	0	0	6	0	0	0	0	0	0	0	5	0	1	0	0	3	1	4966	1521	386	0	1	0	0	2	1	0	0	0	0	0	1	6	3	4	0	0	0	0	0	8	0	1	0	0	1	0
ASV187	0	0	3	0	0	0	0	0	0	0	1	0	0	0	0	0	0	671	7	0	362	27	0	0	3	0	0	0	0	0	0	0	8	0	0	0	0	0	0	0	3	0	18	0	0	0	0	10	20
ASV188	0	0	0	0	0	0	0	0	0	0	0	0	0	0	0	0	0	0	0	0	0	0	0	0	0	0	0	0	0	0	0	1	0	6	2	31	0	0	0	0	0	0	0	0	3	0	0	0	0
ASV189	0	0	0	0	0	3	0	0	0	0	0	0	1	2	5	47	0	0	0	256	262	117	0	0	0	0	1	5	0	0	0	0	0	0	0	6	4	0	0	0	0	0	2	3	3	0	3	1	0
ASV190	0	0	0	0	2	0	0	0	0	0	0	0	135	0	0	0	11	0	0	0	0	0	4	0	0	0	1	24	0	5	0	0	0	0	1	0	1	0	0	0	65	1	0	63	0	0	4	0	0
ASV191	0	1	4	2	2	0	1	0	0	0	1	1	0	0	5	0	1	3	4	3	0	11	0	0	3	1	1	0	0	0	0	1	1	2	0	387	0	95	0	1	405	1	0	1	37	0	180	13	5
ASV192	0	0	0	0	0	0	0	0	0	0	0	0	0	0	18	47	0	0	0	0	1	0	0	0	0	0	0	0	0	0	0	0	0	7	1	884	0	0	0	0	0	0	0	0	0	0	0	0	0
ASV193	0	0	0	0	0	2	0	0	0	0	1	0	0	0	0	3	0	1	0	1	5906	387	0	0	1	0	0	8	0	0	0	0	0	0	0	6	0	0	1	0	824	0	0	3	1	0	0	1	0
ASV194	1	1	7	0	478	2	1	0	41	0	0	0	0	1	9	0	13	0	12	0	6	1	50	0	0	0	0	359	1	249	0	0	0	0	0	1	1	1	1	0	0	0	169	2528	1	0	3	1	0
ASV195	10	1	222	0	1766	13	0	3	4032	0	3	1	8	0	0	4	0	5	0	3	0	0	0	1	0	52	3	0	0	1	3	0	0	1	1	0	0	0	4	0	1	0	4	0	0	3	0	0	10
ASV196	0	0	0	0	7	0	1	0	1	0	0	0	2	6	3	0	0	0	1	1	0	4	28	1	0	0	0	2	5	3	0	0	0	0	0	0	4	0	0	0	0	0	4	40	4	0	0	0	0
ASV197	0	0	0	0	1	4	0	0	0	0	0	0	0	0	0	0	0	1	0	0	5	0	0	0	0	0	0	3	0	1	0	0	0	0	0	6	0	0	0	0	0	0	3	2	0	0	0	0	0
ASV198	0	0	0	0	0	0	0	5	0	0	0	0	0	0	6533	1	0	0	0	0	0	0	5	2	0	0	0	8	0	4	0	0	0	0	0	0	0	5	0	0	0	30	0	0	0	0	0	0	0
ASV199	0	0	0	0	3	0	0	0	0	0	1	1	2	0	0	0	0	0	1	6	0	0	0	0	5	825	2	2	0	0	0	0	0	1	1	0	0	0	0	0	1	0	605	270	0	0	15	0	283
ASV200	0	0	4	1	1	0	0	2	0	0	1	1	0	1	0	0	3	6	3	0	0	0	0	0	0	5	0	0	1	0	0	0	0	6	0	0	1	602	19	8	9	14	0	0	0	0	0	2	1
ASV201	0	0	0	0	1	1	0	0	0	0	0	0	1	0	0	0	0	0	0	1	2	0	0	0	0	0	0	0	0	0	0	0	0	0	5	1	0	0	0	0	0	0	0	0	1	0	0	0	0
ASV202	0	0	2	0	5	0	0	0	0	0	0	0	3	0	0	0	0	0	0	7	0	0	0	0	0	0	2	0	0	0	0	0	0	0	5	86	0	0	0	0	0	0	4	0	0	0	0	63	24
ASV203	0	0	1	0	1	1	0	0	0	0	1	0	0	2145	2	0	0	1	4	0	0	0	1	0	0	0	0	402	1	0	0	0	0	0	0	0	1	1331	0	0	1472	0	0	2	1	0	0	1	0
ASV204	0	0	0	0	26	0	1	0	0	1	0	0	0	0	1	6	1	53	2	1	1	0	23	1	0	0	1	13	1	89	0	0	0	16	0	310	1	0	2	1	0	0	577	334	1	0	198	0	103
ASV205	0	0	0	0	0	4	0	0	0	0	0	0	0	4	24	37	2	89	77	200	2118	329	1	0	1	0	1	10	0	65	0	0	1	0	0	5	0	0	205	0	364	0	0	3	1	1	25	2	97
ASV206	0	0	24	3	1	0	0	0	0	1	1	0	0	0	0	20	8	148	55	1	33	0	0	0	0	0	0	4	0	0	0	0	0	11	0	28	0	0	0	1	19	0	0	14	0	0	85	198	71
ASV207	0	0	3	1	0	1	0	0	0	0	0	1	0	0	0	71	0	41	5	7	25	2	34	1	0	0	0	0	0	0	1	5	2	38	23	191	1	0	66	0	683	2	1	1	7	0	39	4	6
ASV208	0	0	0	0	0	2	0	0	0	0	0	0	0	4	0	1	0	0	0	0	0	7	0	0	0	0	0	1	4	0	0	2	0	1	0	3	7	0	0	0	0	0	0	1	1	0	0	0	0
ASV209	1	0	4	0	7	2	0	0	0	0	0	1	0	0	0	672	3	0	0	0	2	0	1	3	8	14	0	2	0	0	0	1	3	2	0	453	0	0	0	0	2	0	445	911	0	1	221	0	1
ASV210	0	2	9	0	0	2	0	0	0	1	1	1	0	2	0	0	235	0	0	0	0	0	1	0	166	0	0	0	0	0	0	2	1	0	0	1	1	0	0	1	0	2	286	243	0	0	0	0	1
ASV211	0	0	0	0	333	0	0	0	0	0	0	1	1	0	2	0	334	1	0	0	0	1	2	0	0	0	1	18	0	26	0	0	1	1	1	5	0	0	0	0	19	1	0	2	0	0	1	3	1
ASV212	0	2	2	0	5179	1	4	0	3	0	3	0	13	0	1	104	5	0	0	7	1	2	22	0	52	26	7	56	0	49	1	0	0	23	5	1	0	1	0	1	21	1	30	10	10	1	18	0	0
ASV213	0	0	0	3	1	2	0	0	0	0	1	1	1	1	27	0	38	2	0	0	0	1	0	0	2	1	0	11	0	0	0	0	0	1	0	0	1	0	0	0	2	8	0	0	1	0	0	0	1
ASV214	0	0	3	0	2	0	0	0	1	0	0	0	1	0	0	0	10	0	0	0	1	1	0	0	2	0	0	0	0	0	0	0	0	0	0	1	0	0	0	0	0	0	0	0	0	0	0	0	0
ASV215	2	0	0	0	0	0	0	0	0	0	2	0	0	34	116	464	0	3	0	0	0	0	0	0	0	0	0	0	0	0	1	0	0	0	0	0	0	0	1401	0	1385	1	0	0	1	1	0	0	0
ASV216	0	0	0	0	0	0	0	0	0	0	0	0	1	1	0	95	0	1	9	49	84	63	1	0	2	0	0	4	0	0	0	6	4	0	0	4	1	2	8	0	682	1	0	3	1	0	3	1	0
ASV217	0	0	1	1	0	0	0	6	0	0	0	1	0	0	5	1	0	0	0	0	0	0	3737	0	4	8	0	65	0	6	0	0	0	2	0	1	0	3	2	0	3	1	2	3	1	0	0	1	2
ASV218	0	0	0	0	0	1	0	1	0	0	0	0	0	2	0	25	0	3	0	0	2	418	125	235	0	0	1	802	1	596	42	38	446	0	0	2	1028	423	49	0	0	0	0	12	8	1	27	37	2
ASV219	0	0	3	0	0	0	0	0	0	0	0	0	0	0	0	24	0	143	355	4	10	2	0	2	2	0	0	0	0	0	0	1	1	5	0	0	0	1	0	0	2	1	0	0	0	0	0	2	18
ASV220	0	0	0	0	2	0	0	0	0	0	0	0	1	0	0	0	0	0	0	4805	744	22	0	0	0	0	3	1	0	0	0	1	0	0	7	0	0	0	0	0	1	0	2	1	0	0	0	0	0
ASV221	0	0	0	0	0	3	0	0	0	0	0	0	0	1	0	80	0	0	0	0	3286	353	0	0	0	0	0	0	2	0	0	0	0	0	0	3	0	0	0	0	0	0	0	3	0	1	0	0	0
ASV222	0	0	2	4	100	194	6	0	2	0	0	1	113	0	0	0	41	3	1	0	0	0	1	0	36	8	0	0	0	3	5	1	0	1	0	17	0	0	0	0	0	0	16	164	6	0	98	365	0
ASV223	0	3	0	0	1	0	3	0	0	0	0	0	0	1	0	0	2	0	0	483	519	1	1	0	0	0	0	0	0	0	0	3	0	9	0	3	0	0	0	2	2	0	0	1	0	0	6	0	0
ASV224	1	0	0	0	5225	92	0	0	5	0	0	2	5	0	0	0	0	0	0	8	0	0	0	0	0	0	2	0	0	0	0	0	0	0	8	0	0	0	0	0	0	0	2	0	0	0	0	0	0
ASV225	0	0	0	0	0	0	0	0	0	0	0	0	1	0	0	1	0	0	0	0	0	3	0	0	0	0	0	0	3	0	0	0	0	0	0	0	4	0	0	0	0	0	0	1	1	0	1	0	0
ASV226	0	0	0	0	0	0	0	0	0	1	1	0	0	0	0	0	0	0	0	0	1	1	1	0	0	0	0	0	0	1	0	0	0	0	1	0	0	0	0	1	0	0	0	1	0	2	0	2	1
ASV227	1	0	0	0	0	0	0	0	0	0	0	0	0	1	3	78	0	56	5	124	400	65	3	0	0	0	2	1	0	0	0	0	0	0	0	42	0	0	0	0	22	0	1	13	5	0	0	0	27
ASV228	1	1	0	6	0	0	0	0	0	0	0	2	0	0	0	1	0	0	4	0	0	0	0	406	0	7	0	0	0	0	0	0	0	8	0	0	0	7	22	0	0	3	0	0	0	1	0	0	8
ASV229	0	0	0	0	0	0	0	0	0	1	0	0	0	0	0	0	60	6	22	0	0	0	56	0	0	0	0	0	0	6	0	0	0	0	0	0	0	0	0	0	0	0	0	0	0	0	0	0	0
ASV230	0	0	0	0	0	0	0	0	0	0	0	0	0	0	0	0	0	0	0	0	0	0	0	0	0	0	0	0	0	0	0	0	0	0	0	0	0	0	0	0	0	0	0	0	0	0	0	0	0
ASV231	0	0	0	1	0	1	0	0	0	0	0	0	0	2	0	24	0	32	223	46	7	9	0	0	0	0	0	1	3	0	0	0	0	0	0	1	0	0	0	0	0	0	0	0	2	0	0	1	68
ASV232	0	0	0	0	1	0	0	0	1	0	0	0	0	189	0	151	0	20	0	14	20	152	1	173	124	131	1	88	0	3	1	0	0	16	1095	13	693	0	0	3	2	1	180	26	1	185	36	156	1
ASV233	0	0	0	0	0	3	0	0	0	0	0	0	9	0	0	0	198	0	41	24	3098	0	0	0	0	0	0	2	0	0	0	0	0	18	0	5	2	70	0	1	2	0	3	4	0	0	0	0	0
ASV234	0	0	0	3	0	0	0	2	0	0	0	3	0	0	0	1	0	0	6	0	0	0	100	0	0	4	0	0	0	2	0	0	0	2107	5	0	0	2	0	1	0	1	0	0	0	1	0	0	0
ASV235	0	2	2	0	4914	0	0	1	14	1	0	1	61	0	0	0	2	3	2	12	1	1	4	4	6	2	4	1	0	5	0	1	0	4	11	6	0	0	0	0	1	0	9	4	0	0	3	0	11
ASV236	0	0	29	0	2	1	1	0	0	1	0	0	2	1	0	0	0	0	1	0	0	0	0	0	0	0	0	6	0	1	0	0	0	59	2	0	0	0	0	0	0	0	209	120	1	0	21	0	10
ASV237	0	1	2	1	0	0	0	0	0	0	1	2	2	0	105	12	0	627	672	70	49	3	6	1	1	1	0	0	0	4	0	0	3	38	0	0	0	1	1	0	1	1	244	44	0	0	4	3	156
ASV238	0	0	0	0	0	0	0	0	0	0	0	0	0	0	0	0	0	0	0	0	0	0	0	0	0	0	0	0	0	0	0	0	0	0	0	685	0	0	0	0	0	0	0	1	0	0	0	0	0
ASV239	0	0	1	0	80	2	1	0	0	1	0	0	0	0	0	5	315	57	87	360	180	29	123	0	2	1	1	0	0	0	0	0	0	0	1	2	1	0	0	0	0	0	13	156	0	0	79	5	73
ASV240	0	0	0	0	0	0	0	0	0	0	0	0	1	0	0	1	0	0	0	0	0	0	0	0	0	0	0	0	0	0	0	0	0	1	0	1	0	1	0	0	0	0	0	0	0	0	0	1	0
ASV241	0	0	0	1	0	0	0	0	0	0	0	1	0	3	5	17	1	2	0	0	1	0	6	0	1	0	4	1	0	0	0	0	0	0	0	221	0	0	1	2	0	0	0	0	0	1	0	0	3
ASV242	0	0	1	0	69	0	0	0	50	0	0	0	1	0	1	1	4	2	10	1	0	0	1	0	0	0	0	0	0	0	0	0	0	0	0	1	0	0	0	0	12	0	1	0	0	0	0	0	2
ASV243	0	0	22	0	0	0	1	0	0	0	0	0	4	0	0	15	45	7	0	0	0	0	48	0	0	0	0	0	0	0	1	0	0	0	0	0	0	0	0	0	0	0	0	0	0	0	0	1	0
ASV244	0	0	0	0	0	0	0	0	0	0	0	0	0	0	0	0	0	0	0	0	0	0	0	0	0	0	0	0	0	0	0	0	0	0	0	0	0	0	0	0	0	0	0	0	0	0	0	0	0
ASV245	2	0	3	0	848	291	0	0	0	0	0	0	722	0	0	0	0	0	0	1	0	0	0	0	1	0	0	1	0	0	0	0	0	0	0	1	0	0	0	0	0	0	0	0	0	0	0	0	0
ASV246	0	0	2	0	1	0	0	3	2	0	0	0	0	401	297	185	435	573	209	1	157	602	864	389	3	17	30	15	0	1	1	0	57	0	23	3	28	9	9	7	19	0	4	1	0	7	2	1	7
ASV247	0	0	0	0	0	0	0	0	0	0	0	0	0	0	0	6	0	0	0	0	1	0	11	0	0	0	0	1	0	1	0	0	0	0	0	2	0	0	0	0	0	0	0	0	0	0	0	0	0
ASV248	2	0	0	0	0	0	0	0	1	0	0	0	0	0	0	4484	0	0	5	0	0	3	0	2	0	0	0	0	0	0	1	0	0	2	0	6	0	0	2	0	0	0	0	0	0	2	0	0	0
ASV249	2	0	0	0	0	0	0	0	2	0	0	0	0	0	0	2	0	0	0	0	32	0	0	2	2	1	0	3	0	0	0	0	0	19	31	2046	1	0	2	0	0	0	2	4	0	2	0	0	6
ASV250	0	0	0	0	1	1	0	0	0	0	0	0	1	0	0	0	0	0	0	0	9	0	0	0	0	0	0	1	0	0	0	1	0	4	8	4657	0	1	1	0	12	0	0	3	0	0	1	2	0
ASV251	0	0	0	0	4	0	0	0	0	0	0	0	2	0	0	0	0	0	0	3	2	0	0	0	0	0	1	2	0	0	0	0	0	0	2	0	0	0	0	0	7	0	0	0	0	0	0	0	0
ASV252	0	1	0	0	0	0	1144	0	0	1	0	0	0	0	0	0	1	0	0	0	0	0	0	0	0	0	0	0	0	0	0	0	0	0	0	0	0	0	0	1	0	0	0	0	0	0	0	0	0
ASV253	0	1	1	0	1	0	1	0	0	1	2	0	2	0	0	13	9	1	0	57	9	0	2	0	1	0	1	41	0	52	0	9	2	1	2	0	0	0	0	0	11	0	9	76	4	0	127	1023	0
ASV254	0	0	7	1	0	1	1	0	0	0	0	0	1	0	1	7	506	0	176	6	4	1	1	419	9	8	23	1	0	0	0	0	0	232	0	0	0	244	1	2	0	3	45	13	0	1	2	0	1
ASV255	0	0	0	0	7	0	0	0	0	0	0	0	2	1	0	0	0	0	0	4242	0	200	0	0	0	0	2	0	0	0	0	0	0	0	4	0	0	0	0	0	0	0	3	0	0	0	0	0	0
ASV256	1	0	0	0	0	0	0	0	0	0	0	0	0	0	0	934	0	0	0	0	0	0	1	0	0	1	0	0	0	0	1	0	1	1	0	0	0	0	0	0	3	0	0	0	0	0	0	1	1
ASV257	0	0	0	0	0	0	0	0	0	0	0	0	0	0	0	0	92	0	0	0	0	0	0	0	0	0	0	0	0	0	0	0	0	0	0	0	0	0	0	1	0	0	0	0	0	0	0	0	0
ASV258	0	0	0	0	14	0	0	0	0	0	0	0	0	0	0	0	18	0	0	0	0	0	0	0	0	0	0	0	0	0	0	0	0	0	0	0	0	0	0	0	0	0	0	0	0	0	0	0	0
ASV259	1	0	0	0	0	0	0	3	2	0	0	0	0	0	255	2	0	0	0	0	0	0	2123	1050	0	1	0	52	0	3	807	5	0	0	0	0	0	3	1	0	0	0	0	54	0	3	0	0	0
ASV260	0	0	0	0	2	1	0	0	0	0	0	0	0	0	0	0	0	0	0	0	1	0	0	0	0	0	2	3	0	0	0	0	0	0	1	0	0	0	0	0	0	0	0	0	0	0	0	0	0
ASV261	0	0	1	2	1	31	433	20	0	0	0	0	1074	0	0	0	0	0	0	0	0	0	0	0	0	0	0	0	0	0	0	0	0	0	3	8	0	0	0	0	0	0	0	0	1	0	1	4	0
ASV262	0	0	2	0	0	0	0	0	0	0	1	0	0	0	0	0	52	4	0	0	0	0	0	0	5	0	0	0	0	0	0	0	3	0	0	0	0	0	0	1	4529	0	1	0	0	0	0	4	0
ASV263	0	0	0	0	0	0	0	0	0	0	0	0	0	0	0	0	0	0	0	0	0	0	0	0	0	0	0	0	0	0	0	0	0	0	0	0	0	0	0	0	0	0	0	0	0	0	0	0	0
ASV264	0	0	0	1	0	1	0	0	0	0	0	2	0	0	0	131	0	0	1	150	1888	28	0	0	0	0	0	0	0	0	0	0	0	2010	4	4	5	1	0	6	3	8	0	0	0	0	0	0	3
ASV265	0	0	4	0	0	0	0	0	0	0	0	0	3	0	0	0	1	0	0	6	1	1	0	0	1	1	0	72	0	52	0	9	0	15	0	24	0	0	1	1	0	0	12	25	5	0	187	14	0
ASV266	0	0	0	1	1	0	0	0	0	0	0	0	0	2	0	0	0	0	0	0	64	479	0	0	0	0	0	0	5	0	0	0	0	0	0	0	7	0	0	0	0	0	0	0	5	0	0	0	0
ASV267	0	2	10	0	5	0	1	0	0	2	0	0	0	0	0	1	0	0	0	0	0	0	7	0	0	0	0	15	0	1	0	2	0	0	0	262	1	0	0	1	0	0	0	1	0	0	1038	1	2
ASV268	0	0	0	0	2	0	0	0	0	0	0	0	0	0	0	0	1	0	0	0	0	0	0	0	0	2	0	0	0	0	0	0	0	0	0	48	0	0	1	0	0	0	0	0	0	0	0	0	0
ASV269	0	0	2	0	0	0	0	0	0	0	5	0	0	0	0	0	2	6	0	0	0	0	0	0	4455	6	5	1	0	0	0	0	5	0	0	0	0	0	0	0	2	43	1	0	0	0	5	4	4
ASV270	1	1	1	0	1	0	0	0	2	0	0	0	0	503	127	681	138	472	139	0	67	213	509	83	4	7	90	64	0	0	1	0	99	0	179	1	159	7	22	49	145	1	3	5	0	33	3	3	17
ASV271	1	0	0	0	0	2	0	0	0	0	0	0	0	0	0	193	0	0	0	0	3	0	0	1	0	0	0	0	0	0	0	0	0	0	16	1428	0	0	0	0	2	0	0	2	48	1	0	0	0
ASV272	0	0	0	0	0	2	2	0	0	0	0	0	2	0	0	0	0	0	0	2	0	0	0	0	1	0	1	3	0	0	0	0	0	0	0	2	0	0	0	0	0	0	0	0	0	0	0	118	0
ASV273	0	0	0	0	0	0	0	0	0	0	0	0	0	0	0	2	0	5	514	0	0	0	0	0	1	0	0	0	0	0	0	0	0	0	0	0	0	0	6	0	0	8	3	0	0	0	0	0	1
ASV274	0	0	0	0	0	0	0	0	0	0	0	0	0	0	0	0	0	0	0	0	2	0	0	0	0	0	0	0	0	0	0	0	0	0	0	0	0	0	0	0	0	0	0	0	0	0	0	0	0
ASV275	0	0	0	0	1293	69	0	1	1	0	1	0	0	0	0	4	286	0	0	2	0	3	0	6	0	0	1	0	1	0	5	0	0	0	7	6	1	0	2	0	2	0	1	0	1	1	0	0	0
ASV276	0	0	0	0	0	0	0	0	0	0	0	0	0	0	0	293	0	0	0	0	0	0	0	0	0	0	0	1	0	0	0	0	0	1	13	106	0	1	0	0	0	0	0	0	0	0	0	0	0
ASV277	0	0	0	0	0	0	0	0	0	0	0	0	0	1	0	0	0	0	0	0	0	0	0	0	0	0	0	0	0	0	0	0	0	0	0	0	0	0	0	0	3	16	0	0	0	0	0	0	0
ASV278	0	0	2	0	0	0	1	0	0	0	0	0	0	141	2	50	0	3	2	43	629	190	0	0	0	0	0	0	0	0	0	0	3	0	0	13	0	0	18	0	1317	0	0	0	0	0	0	3	5
ASV279	0	3	18	0	1	0	2	0	0	0	2	0	0	3	0	5	132	69	0	1	0	0	9	2	3	1	1	3	0	0	2	7	4	17	53	32	0	1	0	2	88	1	3	75	0	13	289	1768	16
ASV280	0	0	0	0	0	0	0	0	0	0	0	0	0	0	0	0	0	0	0	0	5	0	0	0	0	0	0	4	0	0	0	0	0	0	1	4077	0	0	1	0	26	0	0	2	0	0	0	0	0
ASV281	0	0	0	0	3	2	0	0	0	0	0	0	1	0	0	0	2	0	0	0	1	0	0	0	0	0	4	2	0	0	0	0	0	0	3	1	0	0	0	0	0	0	1	0	0	0	0	4	0
ASV282	0	0	0	0	0	0	0	0	0	0	0	0	0	0	0	0	0	0	0	0	0	0	0	0	0	0	0	0	0	0	0	0	0	0	0	0	0	0	0	0	1	0	0	0	0	0	0	0	0
ASV283	0	0	0	0	0	0	0	0	0	0	0	0	0	0	0	1	0	0	0	4	90	22	1	0	0	0	0	0	0	0	0	1	0	0	0	0	0	3	1	0	0	0	0	0	2	0	0	0	0
ASV284	0	0	0	0	919	0	0	0	0	0	0	0	3	0	0	0	1	0	0	1	0	0	0	0	0	0	1	0	0	0	0	0	0	0	3	0	0	0	0	0	0	0	0	0	0	0	0	0	0
ASV285	0	1	0	1	0	0	1	0	0	1	2	1	0	0	0	1	5	251	71	0	1	0	3	0	0	0	0	3	0	0	0	1	2	0	0	1	0	0	6	0	162	0	20	55	1	0	39	45	36
ASV286	0	1	12	0	2	0	0	0	0	0	0	0	2284	0	0	0	0	0	0	0	0	0	0	0	1	2	1	0	0	1	0	0	0	0	2	0	0	0	11	0	2	0	1	0	0	0	0	0	0
ASV287	0	0	0	0	0	1	0	0	0	0	0	0	0	0	0	75	0	0	0	0	112	2	22	0	0	0	0	4	0	0	0	0	0	4	35	601	0	2	0	0	0	0	1	48	3	0	0	0	0
ASV288	0	1	2	0	1	0	5	0	0	0	0	0	1	0	24	470	159	1	19	27	132	12	14	0	0	0	0	26	0	8	0	2	6	44	121	225	0	0	27	1	159	0	5	92	13	2	209	259	1
ASV289	0	0	0	1	4	2	0	1	0	0	0	0	3	1	0	0	0	0	0	0	0	4	74	3	140	0	0	2	2	1	0	0	0	0	0	1	3	0	0	0	0	2	0	674	0	0	0	0	1
ASV290	0	0	1	1	1	0	0	0	1	0	0	0	0	21	16	17	23	6	20	15	41	30	31	51	76	52	24	6	0	23	158	90	7	71	37	64	58	91	115	49	15	3	13	38	119	92	130	34	74
ASV291	0	0	0	25	0	0	331	0	0	0	0	15	80	0	0	0	0	0	0	0	0	0	0	0	0	0	0	0	0	0	0	2	0	0	0	0	0	0	0	0	0	0	0	0	0	0	0	0	0
ASV292	0	0	0	0	0	3	0	0	0	0	0	0	0	0	0	22	0	0	0	0	1127	82	0	0	0	0	0	2	0	0	0	0	0	0	0	5	0	0	0	0	0	0	0	4	0	0	0	0	0
ASV293	0	2	0	0	0	102	1	0	2	4	1	0	0	0	0	5	3	1	3	0	0	1	0	0	0	0	0	0	0	0	0	0	1	1	0	0	0	0	0	0	0	0	0	0	0	0	5	23	1
ASV294	0	0	0	0	3154	0	0	0	0	0	0	0	44	0	0	0	0	0	0	6	0	0	49	0	0	0	2	3	0	0	0	0	0	0	4	1	0	0	0	0	1	0	1	0	0	0	0	0	0
ASV295	0	0	0	2	0	0	0	0	0	0	0	3	0	1	0	0	0	0	3311	1	0	0	0	0	0	2	0	7	0	0	0	0	0	167	0	1	0	1	0	0	0	2	0	2	1	0	0	0	4
ASV296	1	0	0	0	0	0	0	1	2	2	0	0	0	0	0	2	6	12	0	0	0	0	1	0	0	1	0	0	0	8	0	1	0	80	0	0	0	0	0	1	2	0	1	0	0	5	1	0	2
ASV297	0	0	0	0	12	0	0	0	0	0	0	0	0	0	0	1	0	0	0	2	0	0	0	0	0	0	0	0	0	0	0	1	0	0	0	0	0	1	0	0	0	0	1	0	0	0	0	0	0
ASV298	0	0	0	0	0	0	0	0	0	0	0	0	3	0	0	7	0	0	0	2	0	0	0	0	0	0	2	0	0	0	0	0	0	0	3208	5	0	0	0	0	1	0	5	0	0	0	0	0	0
ASV299	0	1	0	1	0	0	0	0	0	0	0	0	0	0	0	0	0	0	0	0	0	1	0	0	0	4	0	0	0	0	0	0	0	0	0	0	0	1	0	0	0	0	0	0	0	0	0	0	0
ASV300	0	0	0	0	4	0	0	0	0	0	0	0	0	0	1	533	0	0	0	0	0	0	0	0	0	0	0	0	0	0	1	0	0	2	0	36	0	0	0	0	0	0	0	0	0	1	0	0	0
ASV301	0	0	0	0	0	0	0	0	0	0	0	0	0	0	0	0	0	0	0	0	0	0	0	0	0	0	0	0	0	0	0	0	0	0	0	0	0	0	0	0	0	0	0	0	0	0	0	0	0
ASV302	4	0	0	0	0	1	1	0	32	0	0	0	0	0	0	0	1	74	95	1	0	0	0	0	0	44	1	0	0	0	1	1	0	1	1	0	0	0	0	0	0	0	127	0	0	1	0	0	676
ASV303	0	0	0	0	0	0	0	0	0	0	0	0	0	0	0	1	0	0	0	0	0	20	0	0	0	0	0	0	0	0	0	0	0	0	0	0	0	0	0	0	0	0	0	1	0	0	0	0	0
ASV304	0	0	0	0	0	0	0	0	0	0	0	0	0	0	0	181	0	142	4	0	246	1	0	0	0	0	0	1	0	0	1	0	0	2	0	3	1	0	2	0	0	0	7	2	5	0	0	1	0
ASV305	0	0	1	1	0	0	1	0	0	2	0	0	0	0	0	0	52	1	0	0	0	0	0	0	77	2	0	1	0	0	0	0	0	3	8	257	0	0	1	0	1	1	0	55	5	4	821	113	3
ASV306	0	0	1	0	0	0	0	0	0	0	0	0	13	0	21	0	118	0	0	0	0	0	2	0	0	0	0	1	0	0	0	0	0	0	0	0	0	0	0	0	0	0	0	0	0	0	0	0	0
ASV307	0	3	3	0	1	0	1	0	0	4	0	0	0	0	0	25	4	15	79	0	0	0	1	0	0	0	0	5	0	5	0	3	0	0	0	0	0	0	0	0	0	0	0	10	0	0	60	0	24
ASV308	2	0	0	0	0	0	0	0	2	0	0	0	0	0	0	3559	0	0	0	0	0	0	1	0	0	0	0	0	0	0	5	0	0	0	0	0	0	0	0	0	0	0	0	0	0	4	0	0	0
ASV309	0	0	0	1	0	0	0	0	0	0	0	0	0	0	0	6	1	1	0	0	0	0	0	0	1	0	0	0	0	0	0	7	0	3	2	10	0	1	13	0	335	4	0	0	0	0	1018	799	2
ASV310	0	0	0	0	0	0	0	0	0	1	0	0	0	0	142	0	0	0	127	0	0	0	2	0	0	0	0	0	0	0	0	1	0	0	0	0	0	0	0	0	0	0	0	0	0	0	2	0	1
ASV311	2	1	0	0	0	0	2	0	0	0	0	0	0	1	4	0	1	13	0	0	2	4	2	2	0	0	7	0	0	0	0	0	4	3	0	2	4	5	0	0	1	0	0	0	1	0	0	0	1
ASV312	0	0	0	0	0	0	0	0	0	0	0	0	0	0	0	0	0	0	0	0	0	0	0	0	0	0	0	0	0	0	0	0	0	0	0	867	0	0	0	0	0	0	0	5	3	0	0	0	0
ASV313	0	1	0	0	101	0	1	0	11	1	0	0	1	0	0	0	1788	2	0	2	0	0	0	10	0	0	0	0	0	0	0	1	0	0	1	0	0	0	3	0	0	0	0	1	0	0	1	0	0
ASV314	0	0	0	1	0	0	0	0	0	0	0	0	0	1	0	0	0	0	0	0	0	5	0	0	0	0	0	1	2	0	0	0	0	0	0	0	4	0	0	0	0	0	0	0	2	0	0	0	0
ASV315	0	0	3	0	0	0	0	0	0	0	2	0	0	0	0	0	1	2	3	0	0	0	0	0	1	1	0	0	0	0	0	0	3	1	0	0	0	0	10	0	0	0	0	0	0	0	1	3	2
ASV316	4	0	0	0	0	0	0	0	1	0	0	0	0	0	0	3614	0	0	0	0	0	0	0	0	0	0	0	0	0	0	0	0	0	0	0	9	0	0	2	0	0	0	0	0	0	5	0	0	2
ASV317	0	0	0	0	0	0	0	0	0	0	0	0	0	0	2	0	0	0	0	1	0	2	0	0	0	0	0	0	0	0	0	0	0	0	0	0	0	0	0	0	0	0	0	0	0	0	0	0	0
ASV318	0	0	0	0	0	0	0	0	0	0	0	0	0	0	0	15	0	0	0	0	0	0	0	0	0	0	0	0	0	0	0	0	0	0	0	0	0	0	0	0	0	0	0	0	0	0	0	0	0
ASV319	0	0	0	0	0	0	0	0	0	0	0	0	0	4	0	2	0	0	0	0	0	6	0	0	0	0	0	0	1	0	0	0	0	0	0	0	3	0	0	0	1	0	0	1	3	0	0	0	0
ASV320	0	0	0	0	0	0	0	0	2	0	0	1	0	0	0	1930	5	0	0	0	0	0	0	3	0	0	0	0	0	0	1	2	0	15	411	63	0	0	1	0	1	0	1	1	0	0	0	0	0
ASV321	0	0	0	0	0	1	0	0	2	0	0	0	0	0	0	1	3	2	0	2	0	1	0	0	0	0	0	0	0	0	3	0	0	0	0	3	1	0	1	0	0	0	0	2	0	3	0	82	1
ASV322	7	16	2	6	20	5	6	19	19	2	2	2	8	133	100	85	121	168	45	21	17	143	176	60	4	11	108	60	0	4	2	0	125	1	72	2	53	6	11	29	64	8	6	7	4	93	3	17	116
ASV323	0	1	0	1	1	1	1	0	0	1	0	2	0	0	0	0	3	0	0	1	1	0	0	0	0	1	0	1	0	0	0	1	0	13	1	1	0	1	0	1	1	0	0	187	0	0	0	0	1
ASV324	0	0	0	0	1	0	1	0	0	0	0	0	0	0	1	0	7	0	0	0	0	0	0	0	0	0	0	0	0	0	0	0	0	0	0	0	0	0	1	0	0	0	0	0	0	0	0	0	0
ASV325	1	0	0	0	1	0	0	0	0	0	0	0	1	0	9	127	0	0	1	1	0	0	0	0	0	1	6	3	0	0	4	40	4	601	1687	257	0	0	0	0	4	0	0	1	6	0	0	56	0
ASV326	0	0	1	0	2	0	0	0	0	0	0	0	3	0	0	0	0	0	0	4	0	0	0	0	0	0	2	0	0	0	0	0	0	0	1	0	0	0	0	0	1	0	5	0	0	0	0	1	0
ASV327	0	0	0	0	0	4	0	0	0	0	0	0	0	0	0	0	0	6	5	101	61	7	0	0	0	0	0	2	0	1	0	0	0	0	0	4	0	0	0	0	14	0	0	1	1	0	2	0	2
ASV328	0	0	0	0	0	0	0	0	0	0	0	0	1	0	0	0	49	91	21	0	0	1	1	0	22	7	2	0	1	0	0	0	2	3	0	0	4	52	1	0	0	1	2	18	7	1	7	23	73
ASV329	0	0	0	0	0	0	0	0	0	0	0	0	0	0	0	0	0	0	7	0	0	0	0	0	0	0	0	0	0	0	0	0	0	0	0	0	0	0	0	0	0	0	0	0	0	0	0	0	0
ASV330	1	1	0	0	5	0	0	0	0	0	0	0	1	0	0	0	124	0	0	0	0	2	0	3	0	0	0	0	0	0	0	0	0	0	0	0	1	0	0	0	0	0	0	0	1	0	0	0	0
ASV331	0	0	0	0	0	2	0	0	0	0	0	0	0	0	5	202	87	0	0	0	6	0	0	0	0	0	0	2	0	0	0	0	0	0	0	16	0	0	1	0	288	0	0	3	0	0	0	0	0
ASV332	13	2	101	0	0	0	15	0	0	0	0	0	0	5	0	0	0	0	0	1	1	10	0	0	0	0	0	0	2	0	0	1	0	10	1	0	7	0	0	0	0	1	0	5	2691	0	0	0	1
ASV333	0	0	2	1	0	0	0	0	0	0	1	1	0	1	0	0	0	1	3	0	0	0	0	0	30	1213	4	0	0	0	0	100	0	2	0	0	0	0	0	0	1	3	31	13	0	0	2	4	305
ASV334	0	0	3	0	0	0	4	0	0	0	1	0	0	0	0	0	0	2	0	0	0	0	0	0	2	0	0	0	0	0	0	1	2	0	0	0	0	0	2	1	1255	0	0	1	0	0	0	130	0
ASV335	22	20	4	29	32	8	21	30	14	0	12	5	29	151	68	50	58	125	47	10	23	93	119	70	2	11	80	46	1	1	0	2	137	0	41	4	32	7	15	31	16	5	8	4	4	68	4	26	101
ASV336	25	36	11	33	47	24	51	73	22	0	42	19	35	131	97	77	83	108	48	23	39	84	135	29	1	9	93	46	0	10	1	0	83	5	106	0	38	2	8	15	9	10	2	6	21	90	5	9	56
ASV337	0	0	0	0	1	0	0	0	0	0	0	0	0	3	0	0	31	0	0	0	0	3	0	0	0	0	0	0	1	0	0	0	0	0	0	0	4	0	0	0	0	0	0	0	4	0	1	0	0
ASV338	0	0	0	0	0	0	0	0	0	0	0	0	0	0	0	0	0	0	0	0	0	0	8	0	0	0	0	0	0	0	0	1	0	0	18	0	0	1	0	0	0	0	0	0	0	0	0	0	0
ASV339	1	1	0	0	0	0	0	0	0	1	0	0	0	3	2	0	5	1	2	2	1	2	2	0	0	0	2	1	0	3	5	3	1	1	2	0	2	7	0	353	0	7	0	2	3	4	6	0	5
ASV340	0	0	0	0	5	0	0	0	0	0	0	0	1	0	0	0	1	0	0	1688	1	0	0	0	0	0	3	0	0	0	0	1	0	25	1	0	0	0	0	0	1	0	57	51	52	0	1	0	0
ASV341	1	1	0	0	0	0	218	0	0	0	0	0	0	1	0	1	0	0	0	0	0	0	0	1	1	0	0	0	4	2	5	0	0	5	106	103	2	0	1	0	44	0	0	0	2	1	0	35	0
ASV342	2	0	0	0	0	0	0	0	1	0	0	0	0	4	1	1105	0	1	0	0	3	286	1	0	0	0	0	0	0	0	1	1	0	9	0	1	0	0	7	0	32	0	0	0	1	2	0	0	0
ASV343	19	34	19	51	58	11	27	49	17	8	19	26	46	97	89	39	96	109	52	17	32	89	98	62	10	15	107	63	4	11	5	5	98	4	96	14	48	24	19	52	54	18	13	12	13	53	13	28	112
ASV344	0	0	0	0	2	1	0	0	0	0	0	0	0	0	0	0	0	0	0	0	0	0	0	0	0	0	0	1	2	9	0	0	0	0	0	0	0	1	0	0	1	0	1	1	1	0	0	0	0
ASV345	0	0	0	0	3	0	0	0	0	0	1	0	0	0	0	0	0	0	0	2	0	0	0	0	0	0	1	0	0	0	0	0	0	0	8	0	0	0	0	0	0	2	1	0	4	0	0	115	1
ASV346	0	0	0	0	0	0	0	0	0	0	0	0	0	3	0	0	0	0	0	0	0	2	0	0	0	0	0	0	0	0	0	0	0	0	0	0	3	0	0	0	0	2	0	0	1	0	0	0	0
ASV347	0	0	0	0	0	3	0	0	0	0	0	0	0	0	7	0	0	0	1	0	3	0	194	2	0	0	0	2473	0	2	0	0	0	0	0	3	0	0	0	0	9	2	0	33	0	0	0	0	0
ASV348	0	0	0	0	0	0	0	0	0	0	0	0	0	0	0	0	0	0	0	2	3	0	0	0	0	0	0	0	2	0	0	0	0	0	0	3	1	0	0	0	0	0	0	4	1	0	0	0	0
ASV349	0	0	0	0	0	0	0	0	0	0	0	0	2	0	0	0	0	0	0	0	0	0	0	0	0	0	2	0	0	0	0	0	0	0	2	0	0	0	0	0	0	0	0	0	0	1	0	4	0
ASV350	0	0	0	0	0	0	0	0	0	0	0	0	0	0	0	0	57	0	0	0	0	0	7	6	0	0	0	0	0	0	0	0	0	0	0	0	0	0	0	0	0	0	0	0	0	0	0	0	0
ASV351	0	0	0	1	0	0	0	0	0	0	0	4	0	1	0	2	0	1	1	1	0	0	0	1	0	1	0	0	0	0	0	0	0	1607	7	0	0	0	0	0	0	4	395	12	79	1	0	2	5
ASV352	0	0	0	0	0	0	0	0	0	0	0	0	0	0	0	0	0	0	0	0	0	0	0	0	0	0	0	0	0	0	0	0	0	0	0	0	0	0	0	0	0	0	0	0	0	0	0	0	0
ASV353	0	0	0	0	0	0	0	0	0	0	0	0	0	0	0	0	0	6	0	0	0	0	9	0	0	0	0	3	0	0	0	0	0	0	0	0	0	0	0	0	0	0	0	0	0	0	0	0	0
ASV354	22	34	10	56	70	21	44	67	16	0	38	21	112	53	37	43	50	88	25	14	20	63	47	31	0	3	63	37	0	1	0	2	13	1	27	2	26	9	8	6	26	4	2	2	1	87	1	16	85
ASV355	0	0	0	0	0	2	0	0	0	0	0	0	1	0	0	0	0	0	0	0	1	0	2	0	0	0	0	1	0	0	0	0	0	0	0	41	0	0	0	0	0	0	0	2	0	0	0	0	0
ASV356	0	0	10	0	52	1	1	0	0	0	0	0	0	0	0	0	2	22	0	0	0	0	0	0	0	43	1	0	0	0	0	0	0	0	2	167	0	0	0	0	0	0	120	65	1	0	33	0	84
ASV357	0	0	0	0	0	3	0	0	0	0	0	0	0	0	0	0	0	1	0	0	4	2	0	0	0	0	0	0	0	0	0	0	0	0	0	3	0	0	0	0	0	0	0	2	1	0	0	0	0
ASV358	0	0	2	1	0	0	0	0	0	0	0	0	0	0	0	1	0	3	0	0	27	0	0	0	0	0	0	0	0	0	0	0	0	1	0	0	0	11	42	0	1	2	0	0	0	0	0	1	0
ASV359	0	0	0	0	0	2	0	0	0	0	0	0	0	1	0	0	0	0	0	0	1569	121	0	0	0	0	0	6	0	0	0	0	0	0	0	5	0	0	0	0	0	0	0	3	0	0	0	0	0
ASV360	0	0	0	0	0	5	0	0	0	0	0	0	0	1	0	0	0	0	0	0	2	5	0	0	0	0	0	2	0	0	0	0	0	0	0	3	0	0	0	0	0	0	0	1	1	0	0	0	0
ASV361	0	0	0	0	27	1	0	0	0	0	0	0	2	0	0	0	20	0	0	1	1	0	0	0	0	0	1	0	0	0	0	0	0	0	3	0	0	0	0	0	0	0	2	0	0	0	0	0	0
ASV362	0	0	0	0	0	0	0	0	0	0	0	0	0	0	6	0	62	0	0	0	0	0	0	0	0	0	0	0	0	0	0	0	0	0	0	0	0	0	0	0	0	0	0	0	0	0	0	0	0
ASV363	0	0	0	0	0	0	0	0	0	0	0	0	0	0	1	0	0	0	0	0	0	0	0	1	0	0	0	4	0	2	0	0	0	0	0	0	0	2	2	0	0	0	1	0	0	0	0	0	0
ASV364	0	0	0	0	0	0	0	0	0	0	0	0	0	0	0	1	0	0	1	0	0	0	0	0	0	0	0	0	0	9	0	1	0	8	0	22	0	0	0	0	0	0	3	1	0	0	3	1	0
ASV365	0	0	0	0	0	1	0	0	0	0	0	0	0	2	0	0	0	0	0	0	3	1	0	0	0	0	0	2	2	0	0	0	0	0	0	4	2	0	0	0	0	0	0	2	0	0	0	0	0
ASV366	0	1	3	0	0	0	0	0	0	0	2	0	1	0	0	0	71	3	1	0	0	0	0	0	0	0	1	0	0	0	0	0	1	1	10	7	0	0	2	0	4	0	1	0	1	0	2	966	0
ASV367	3	0	1	0	0	0	0	0	4	0	0	0	0	2	3	4	1	0	0	0	0	2	3	3	1	1	0	1	2	4	4	0	0	1	0	0	0	2	6	0	4	0	1	0	0	3	1	0	0
ASV368	0	0	0	0	0	0	0	0	0	0	0	0	0	0	2	0	12	0	0	0	0	0	25	0	0	0	0	282	0	79	0	0	0	0	0	0	0	0	0	0	0	0	0	0	1	0	241	0	0
ASV369	0	0	0	0	0	0	0	0	0	0	0	0	0	0	1	7	0	0	0	0	0	0	0	0	0	0	0	0	0	0	0	0	0	0	0	112	0	0	0	0	0	0	0	0	1	0	0	0	0
ASV370	0	0	0	0	0	0	0	0	15	0	0	0	1	0	0	0	9	0	0	0	0	0	0	0	0	0	0	1	0	0	0	0	0	0	0	0	0	0	0	0	0	0	0	1	0	0	0	0	0
ASV371	0	0	0	0	0	0	0	0	0	0	0	0	0	0	0	0	0	0	0	0	0	0	0	0	0	0	0	0	0	0	0	0	0	0	0	0	0	0	0	0	0	0	0	0	0	0	0	0	0
ASV372	0	0	0	0	0	0	0	0	0	0	2	0	0	11	3	3	2	5	0	1	0	6	17	0	2	7	100	75	0	1	0	0	53	0	54	1	10	2	5	25	9	0	3	1	1	60	5	13	50
ASV373	0	0	0	3	0	0	0	0	0	0	0	2	0	0	0	0	0	0	5	0	2	0	0	0	0	0	0	0	0	0	0	11	0	3	0	0	0	0	0	0	0	2476	0	0	0	0	0	0	4
ASV374	0	0	2	0	0	0	0	0	0	0	2	0	0	0	0	1	45	1	0	0	0	1	0	0	1	0	0	0	0	0	0	3	0	0	0	2	0	0	5	0	539	1	0	0	0	0	1	1883	2
ASV375	0	0	12	0	0	2	0	0	0	0	0	0	0	0	28	0	0	0	10	1	100	5	5	11	0	3	0	14	0	0	0	0	0	23	0	7	7	6	9	0	0	0	12	9	0	0	2	0	0
ASV376	395	557	231	239	269	30	3	116	16	1	275	325	118	0	0	1	0	1	1	0	0	0	0	0	0	1	0	0	0	0	0	2	1	3	0	0	0	0	1	0	0	0	1	0	0	0	2	1	0
ASV377	0	0	0	0	0	0	0	0	0	0	0	0	0	0	0	0	11	0	0	0	0	0	1	0	0	0	0	0	0	0	0	0	0	0	0	0	0	0	0	0	0	0	0	0	0	0	0	0	0
ASV378	0	0	0	0	0	0	0	0	0	0	0	0	0	0	0	0	0	0	0	0	0	0	0	0	0	0	0	0	0	0	0	0	0	0	0	0	0	0	0	0	0	0	0	0	0	0	0	1	0
ASV379	0	4	0	0	0	0	1	0	0	0	0	0	0	0	0	0	1494	0	0	0	1	0	0	0	0	0	0	0	0	0	1	1	0	0	0	0	0	0	146	0	0	0	0	0	0	2	1	0	0
ASV380	0	1	0	0	1	0	0	0	0	0	0	0	0	0	0	0	35	0	0	0	0	0	5	0	0	0	2	4	0	31	0	0	0	0	0	0	0	0	0	0	0	0	0	0	0	2	194	0	0
ASV381	0	0	0	0	0	0	0	0	0	0	0	0	0	0	0	0	0	0	0	0	0	0	0	0	0	0	0	0	0	0	0	0	0	0	0	0	0	0	0	0	0	0	0	0	0	0	0	0	0
ASV382	368	486	295	347	577	79	4	74	44	2	302	280	151	0	0	1	0	0	0	0	0	0	0	0	0	1	0	0	0	0	0	1	1	1	1	0	0	0	0	0	0	1	0	0	0	0	3	2	0
ASV383	1	1	0	0	1	0	2	0	1	0	1	0	2	57	32	40	31	19	29	40	84	38	56	63	139	94	70	21	2	46	117	66	23	57	98	172	118	181	188	130	29	2	35	50	83	107	141	33	80
ASV384	0	0	1	0	0	0	0	0	0	1	0	0	0	0	0	0	99	2	0	0	0	0	0	0	2	0	0	0	0	0	0	0	1	0	0	0	0	0	0	0	1	0	0	0	0	0	39	1964	0
ASV385	0	0	0	0	0	1	0	0	0	0	0	0	0	0	0	1	0	0	0	0	0	1	0	0	0	0	0	1	0	0	0	0	0	0	0	0	0	0	0	0	0	0	0	0	1	0	0	0	0
ASV386	0	0	0	0	0	0	0	0	0	0	0	0	0	0	0	0	0	0	0	0	0	0	0	0	0	0	0	0	0	0	0	0	0	0	0	0	0	0	0	0	0	0	0	0	0	0	0	0	0
ASV387	0	0	0	0	0	0	0	0	0	0	0	0	0	0	0	6	0	0	0	0	0	0	0	0	0	0	0	0	0	0	0	0	0	0	1	0	0	0	0	0	1	0	0	0	0	0	0	0	0
ASV388	0	0	1	0	0	0	0	0	0	0	0	0	0	0	5	7	0	0	0	1	17	14	0	0	0	0	0	0	0	0	0	0	0	0	0	57	0	0	0	0	123	0	0	0	10	0	15	1	1
ASV389	0	0	0	0	0	0	0	0	0	0	0	0	0	284	40	1	0	0	0	0	1	10	0	0	0	0	0	0	0	0	0	0	0	0	0	0	0	1	0	0	0	0	0	0	0	0	0	0	0
ASV390	0	0	0	0	0	1	0	0	0	0	0	0	0	0	0	0	0	0	0	1	0	0	0	0	0	0	0	0	0	0	0	0	0	0	0	0	0	0	0	0	0	0	1	1	0	0	0	0	0
ASV391	0	0	0	0	0	1	0	0	0	0	0	0	0	0	133	181	0	0	0	3	34	7	0	0	0	0	0	0	0	0	0	0	0	0	0	1	0	0	0	0	0	0	0	0	0	0	0	0	0
ASV392	0	0	22	0	0	0	0	0	0	0	0	0	0	0	0	0	0	0	0	0	0	0	0	0	0	0	0	0	0	0	0	0	0	0	0	0	0	0	0	0	0	0	0	0	0	0	0	0	0
ASV393	0	4	0	0	0	0	0	0	0	1	0	0	1	0	4	1	93	1	0	1	0	1	1	2	1	0	0	3	1	2	0	1	0	5	0	3	0	0	0	0	0	0	3	7	1	0	1181	50	5
ASV394	0	0	0	0	0	0	0	0	0	0	0	0	0	0	0	0	0	0	0	0	0	0	0	0	0	0	0	0	0	0	0	0	0	0	0	0	0	0	0	0	0	0	0	0	0	0	0	0	0
ASV395	0	0	0	0	0	0	1	0	0	0	0	0	0	0	0	0	0	5	0	0	1	0	0	0	0	0	0	0	0	0	0	1	0	0	0	30	0	0	0	1	0	0	0	2	0	0	232	0	0
ASV396	0	0	0	0	0	0	0	0	0	0	0	0	0	0	0	0	0	0	0	0	0	0	0	0	0	0	0	0	0	0	0	0	0	0	0	0	0	0	0	0	0	0	0	0	0	0	0	0	0
ASV397	0	1	42	0	0	0	0	0	0	0	0	0	0	0	0	0	0	0	0	2	0	0	0	0	0	1	1	0	0	3	0	0	0	0	0	1	0	0	0	0	0	0	1158	511	1	19	170	0	0
ASV398	0	0	0	0	0	0	0	0	0	0	0	0	0	0	0	0	0	0	0	0	0	0	0	0	0	0	0	0	0	0	0	0	0	0	0	0	0	0	0	0	0	0	0	0	0	0	0	0	0
ASV399	0	0	0	0	9	0	0	0	0	0	0	0	1	0	0	0	0	0	0	1	0	0	0	0	0	0	0	0	0	0	0	0	0	0	0	2	0	0	0	0	0	0	1	0	0	0	0	0	0
ASV400	0	0	0	0	1724	0	0	0	1	0	0	0	762	0	0	0	0	0	0	3	0	0	0	0	0	0	2	0	0	0	0	0	0	0	1	0	0	0	0	0	0	0	5	6	0	0	0	0	0
ASV401	0	0	0	0	0	0	0	1	0	0	0	0	0	2	0	0	0	0	0	0	0	3	0	0	0	0	0	1	2	0	0	0	0	0	0	0	1	0	0	0	0	0	0	0	2	0	0	0	0
ASV402	0	2	2	0	0	2	0	0	0	0	0	0	0	0	0	41	0	0	1	0	0	0	0	0	0	0	0	1	0	0	3	13	0	100	15	746	0	0	0	0	0	1	2	0	25	0	1	0	0
ASV403	0	0	1	0	0	0	0	0	0	0	0	0	1	0	0	0	0	0	0	0	0	0	0	0	0	0	3	0	0	0	0	0	0	0	2	0	0	0	0	0	0	0	1	0	0	0	0	67	0
ASV404	17	73	0	11	0	1	0	0	8	1	23	49	5	0	0	0	81	37	24	1	0	0	11	8	6	33	25	38	1	50	91	36	31	1	0	1	32	112	163	74	2	1	5	14	18	0	14	11	133
ASV405	1	0	0	0	0	0	0	0	1	0	0	0	0	0	0	2114	0	0	0	0	0	0	0	0	0	0	0	0	0	0	0	0	0	0	0	0	0	0	0	0	0	0	0	0	0	0	0	0	0
ASV406	0	1	0	1	0	0	0	0	0	0	0	0	0	0	19	1	0	0	0	86	0	7	0	0	0	18	1	1	0	0	0	0	0	16	1	245	1	0	0	0	0	0	2	0	1	0	0	22	0
ASV407	0	0	0	0	0	0	0	1	0	0	0	0	0	0	231	0	6	0	0	0	0	0	0	0	0	0	0	0	0	1	0	0	0	0	0	0	0	0	0	0	0	22	0	0	0	0	0	0	0
ASV408	0	0	0	0	0	0	0	0	0	0	0	0	0	0	6	1	0	1	1	0	0	0	0	0	0	0	0	0	0	0	0	0	0	0	0	2	0	0	0	0	0	0	0	0	0	0	0	0	0
ASV409	0	0	0	0	0	0	0	0	0	0	0	0	0	0	0	0	0	0	0	0	0	0	0	0	0	0	0	1	0	0	0	3	0	0	3	1053	0	0	0	0	0	0	0	43	0	0	1	41	0
ASV410	0	0	20	0	0	1	0	1	0	0	0	0	1	0	7	1	0	9	11	2	2	3	18	0	4	63	0	51	0	2	0	1	1	4	1	210	0	66	26	62	15	0	8	32	6	0	5	0	1
ASV411	269	657	327	198	216	222	2	114	45	2	706	426	209	0	0	0	0	0	1	1	0	0	0	0	0	0	0	1	0	0	0	1	2	3	1	2	0	0	0	0	1	0	0	0	0	1	1	1	1
ASV412	0	0	0	0	0	0	0	0	0	0	0	0	0	0	0	0	0	0	0	0	0	0	0	0	0	0	0	0	0	0	0	0	0	0	0	0	0	0	0	0	0	0	0	0	0	0	0	0	0
ASV413	0	0	0	0	0	0	0	0	0	0	0	0	0	0	0	0	0	0	0	8	90	11	0	0	0	0	0	1	0	0	0	1	1	0	0	1	0	0	3	0	38	3	0	0	0	0	7	5	1
ASV414	0	0	0	4	1	1	0	0	2	1	0	0	0	0	151	1	13	1	1	0	0	0	0	0	6	4	0	1	0	1	0	0	0	1	0	0	0	0	0	0	281	0	112	7	0	0	45	0	5
ASV415	0	0	1	0	18	0	0	0	0	0	0	0	0	0	0	0	0	0	0	0	0	0	0	0	0	0	0	0	0	0	0	0	0	0	0	0	0	0	0	0	0	0	0	0	0	0	0	0	0
ASV416	0	0	0	0	2	0	0	0	0	0	0	0	1	0	0	0	0	1	0	0	0	0	0	0	0	0	0	0	0	0	0	0	0	0	2	3	0	0	0	0	0	0	2	0	0	0	0	23	0
ASV417	0	0	0	0	0	0	0	0	0	0	0	0	0	0	0	0	0	0	1	0	0	0	0	0	0	0	0	0	0	1	0	0	0	0	0	0	0	0	0	0	0	0	0	0	0	0	0	0	0
ASV418	0	0	0	0	1	0	0	0	0	0	0	0	0	4	0	1	40	0	0	0	0	0	0	0	0	0	3	0	0	0	0	1	1	2	7	4	0	0	0	0	0	0	0	1	2	0	0	58	0
ASV419	0	0	0	0	0	0	0	0	0	0	0	0	0	0	0	0	0	404	0	82	2	1534	0	0	0	0	0	0	1	0	0	0	1	0	0	0	3	0	0	0	1	0	0	0	3	0	0	1	0
ASV420	0	0	0	0	0	0	0	0	0	1	0	0	0	0	0	0	210	0	28	0	0	0	0	0	1	0	0	1	0	0	0	2	0	0	0	0	0	0	0	0	2	0	0	1	0	0	1	0	0
ASV421	0	0	0	0	0	0	0	0	0	0	0	0	0	0	0	0	0	0	0	0	0	0	0	0	0	0	0	0	0	0	0	0	0	0	0	5	0	0	0	0	0	0	0	0	0	0	0	0	0
ASV422	0	0	0	1	0	0	0	0	0	0	0	0	0	0	0	0	0	890	277	0	0	0	1	0	0	1	0	0	0	0	0	0	0	0	0	0	0	0	0	0	1	0	0	0	0	0	0	0	133
ASV423	0	0	0	0	1	1	0	0	0	0	0	0	0	0	0	0	0	0	1	0	2	0	0	0	0	0	0	0	0	0	0	0	0	24	0	176	1	2	0	0	0	1	14	14	0	0	8	0	1
ASV424	0	0	0	0	0	0	1	0	0	0	0	0	0	0	0	20	0	0	0	0	1	4	0	0	0	0	0	0	0	0	0	0	0	1	0	1	0	0	0	0	0	0	0	1	3	0	0	0	0
ASV425	0	0	0	0	0	0	0	0	0	0	0	0	1	1	0	0	0	1	4	1	0	4	1	0	0	3	0	1	0	1	0	0	0	10	0	1	0	0	0	1	4	0	5	1	1	0	1	0	3
ASV426	0	0	0	0	1	0	0	0	0	0	0	0	0	0	0	0	0	0	0	0	0	0	0	0	0	0	0	1	0	0	0	0	0	0	1	0	0	0	0	0	0	0	1	1	0	0	0	0	0
ASV427	0	0	0	0	0	0	0	0	0	0	0	0	0	0	3	37	1	0	0	0	0	0	0	0	0	0	0	0	0	0	0	0	0	0	0	0	0	0	0	0	0	0	0	0	0	0	0	0	0
ASV428	0	0	0	0	1	0	0	0	0	0	0	0	0	0	0	0	0	0	0	0	0	0	0	0	0	0	0	0	0	0	0	0	0	0	0	0	0	0	0	0	0	0	1	0	0	0	0	1	0
ASV429	0	0	0	0	4	1	0	0	0	0	0	0	3	0	0	0	1	0	0	928	0	0	0	0	0	1	0	7	0	68	0	0	0	48	0	11	0	0	0	0	0	0	3	2	0	0	0	0	2
ASV430	0	0	0	0	0	0	0	0	0	0	0	0	0	0	0	0	29	0	0	0	0	0	0	0	0	0	0	0	0	0	0	0	0	0	0	0	0	0	0	1	0	0	0	0	0	0	0	0	0
ASV431	0	0	0	0	1	0	0	0	0	0	0	0	0	0	0	0	0	0	0	0	0	0	0	0	0	0	0	0	0	0	0	0	0	0	0	0	0	0	0	0	0	0	0	0	0	0	0	0	0
ASV432	0	0	0	1	0	0	0	0	0	0	0	0	0	0	0	0	0	0	0	0	0	0	0	0	0	1	0	0	0	0	0	0	1	1	0	1	0	0	0	0	0	0	0	0	0	0	1	4	0
ASV433	0	0	0	0	0	0	0	0	0	0	0	0	19	0	0	0	0	0	0	0	2	0	0	0	0	0	0	1	0	0	0	0	0	0	0	0	0	0	1	0	0	0	1	2	0	0	0	0	0
ASV434	0	0	0	0	0	1	0	0	0	0	0	0	0	0	0	0	1	0	0	0	1	0	0	0	0	0	0	0	0	0	0	0	0	0	0	1	0	0	0	0	0	0	0	1	0	0	0	0	0
ASV435	0	0	0	0	0	0	0	0	0	0	0	0	0	2	0	0	0	1	0	2	1	1896	1	0	0	0	0	0	1	0	0	0	0	0	0	0	1	0	0	0	0	0	0	0	0	0	0	0	0
ASV436	0	0	0	0	419	0	0	0	0	0	0	0	0	0	0	2	0	0	1	1	0	0	0	0	0	0	0	0	0	0	0	0	0	32	5	208	0	0	0	0	0	0	0	0	1	0	0	0	0
ASV437	0	0	1	0	0	0	0	0	0	0	1	0	0	0	0	0	0	0	1	0	0	0	0	0	1	0	0	0	0	0	0	0	1	0	0	0	0	0	0	0	681	0	0	0	0	0	0	3	0
ASV438	0	0	0	0	0	0	0	0	0	0	0	0	0	0	0	0	0	0	0	0	0	0	0	0	0	0	0	0	0	0	0	0	0	0	0	0	0	0	0	0	0	0	0	0	0	0	0	0	0
ASV439	0	2	0	1	6	3	6	1	0	0	4	0	1	23	16	7	7	36	11	2	31	9	13	44	0	8	15	18	2	0	0	1	19	0	20	1	4	6	7	71	13	0	0	0	1	27	3	8	19
ASV440	0	0	0	0	0	0	0	2	0	1	0	0	0	0	1904	0	1	0	0	0	1	0	9	4	1	1	0	1	0	4	0	0	0	1	0	5	0	1	0	0	0	0	0	0	0	0	0	0	2
ASV441	4	0	0	0	0	0	0	0	1	0	0	0	0	3	1	1	0	0	0	0	0	1	0	5	0	0	0	0	2	0	2	0	0	0	0	0	2	0	0	0	0	0	0	0	1	4	0	0	1
ASV442	0	0	0	0	452	1	0	0	11	0	0	0	0	0	0	0	0	0	0	0	0	0	50	0	0	0	0	38	0	1	0	0	0	0	0	0	0	0	0	0	0	1	0	1	0	0	0	0	0
ASV443	0	0	0	0	0	0	0	0	0	0	0	0	0	0	0	0	0	0	0	0	0	0	0	0	0	0	0	0	0	0	0	0	0	0	0	0	0	0	0	0	0	0	0	0	0	0	0	0	0
ASV444	0	0	0	0	0	0	0	0	0	0	0	0	0	0	0	0	0	0	0	0	1	0	0	0	0	0	0	0	0	0	0	0	0	0	0	0	0	0	0	0	0	0	0	0	0	0	0	0	0
ASV445	1	0	0	0	0	0	0	0	0	0	0	0	0	0	0	1868	0	0	0	0	0	0	0	0	0	0	0	0	0	0	3	0	0	2	0	5	0	0	2	0	0	0	0	0	0	2	0	0	0
ASV446	0	0	0	0	0	0	0	0	0	0	0	0	0	2	0	0	0	0	0	0	0	1	0	0	0	0	0	0	0	0	0	0	0	0	0	0	0	0	0	0	0	0	0	0	1	0	0	0	0
ASV447	0	0	2	0	0	0	0	0	0	0	1	0	0	0	0	0	1	3	0	0	0	0	0	0	0	0	0	0	0	0	0	0	1	0	0	0	0	0	0	0	1879	0	0	0	0	0	0	1	0
ASV448	0	0	0	0	0	0	0	0	0	0	0	0	0	0	0	0	4	0	0	0	0	0	0	0	0	0	0	0	0	0	0	0	0	0	0	0	0	0	2	0	0	0	0	0	0	0	0	0	0
ASV449	0	0	0	0	0	0	0	0	0	0	0	0	0	0	0	0	0	0	0	2	0	0	0	0	0	0	2	0	0	0	0	0	0	0	0	0	0	0	0	0	0	0	1	0	0	0	0	2	0
ASV450	0	0	0	0	0	0	0	0	0	0	0	0	0	0	0	0	0	0	0	0	0	0	0	0	0	0	0	0	0	0	0	0	0	0	0	0	0	0	0	0	0	0	0	0	0	0	0	0	0
ASV451	0	0	0	0	0	1	0	0	0	0	0	0	0	0	0	0	0	0	0	0	0	0	1	0	0	0	0	0	0	11	0	0	0	0	0	1	0	0	0	0	0	0	4	417	0	0	76	119	0
ASV452	0	0	0	0	0	0	0	0	0	0	0	0	0	0	0	0	0	0	0	0	0	2	0	0	0	0	0	0	2	0	0	0	0	0	0	0	3	0	0	0	0	0	0	0	1	0	0	0	0
ASV453	0	0	0	0	0	0	4	0	0	0	0	0	0	0	0	0	0	0	0	0	0	0	0	0	0	0	0	0	0	0	0	0	0	0	0	0	0	0	0	0	0	0	1	1	0	0	0	0	0
ASV454	0	0	0	0	15	0	1	0	0	0	0	0	813	0	0	0	0	0	0	0	0	0	0	0	0	0	0	0	0	0	0	0	0	0	1	0	0	0	0	0	0	0	0	0	0	0	0	0	0
ASV455	0	0	2	0	0	0	0	0	0	0	0	0	0	0	0	0	118	3	2	0	0	0	0	0	2	0	0	0	0	0	0	3	2	0	0	0	0	0	0	2	1713	0	0	0	0	0	0	2	0
ASV456	0	0	0	0	1	0	1	0	0	0	0	0	0	0	196	0	100	0	0	0	0	0	0	0	0	0	0	2	0	0	0	1	0	0	0	0	0	0	0	0	0	0	1	1	0	0	0	81	0
ASV457	0	0	0	0	0	0	0	0	0	0	0	0	0	0	0	0	14	0	0	0	0	0	0	0	0	0	0	0	0	0	0	0	0	0	0	0	0	0	0	1	0	0	0	0	0	0	0	0	0
ASV458	0	0	0	0	0	0	0	0	0	0	0	0	1	0	0	0	0	0	0	0	0	0	0	0	0	0	0	0	0	0	0	0	0	0	0	0	0	0	0	0	0	0	0	0	0	0	0	0	0
ASV459	0	0	0	0	9	0	0	0	0	0	0	0	0	0	0	0	14	0	0	0	1	0	2	0	0	0	0	0	0	0	0	0	0	0	0	5	0	0	0	0	0	0	21	1	0	0	0	0	0
ASV460	0	0	0	0	0	0	0	0	0	0	0	0	1	1	0	0	0	0	0	0	0	1	0	0	0	0	0	0	3	0	0	0	0	32	217	0	2	0	0	0	0	0	0	0	0	0	0	0	0
ASV461	0	0	0	0	0	0	0	0	0	0	0	0	0	1	0	0	0	0	0	0	1	4	0	0	0	0	0	0	3	0	0	0	0	0	0	0	1	0	0	0	0	0	0	0	3	0	0	0	0
ASV462	0	0	0	0	2	0	0	0	0	0	0	0	1	0	1	2	0	3	6	5	0	0	0	0	4	0	2	2	0	7	0	0	0	2	0	0	0	3	0	0	0	0	12	5	0	0	4	1	1
ASV463	0	0	0	0	0	0	0	0	0	0	0	0	1	0	0	0	0	7	0	0	0	0	0	0	0	0	0	0	0	0	0	0	0	0	1	186	0	0	0	0	0	0	2	51	0	0	24	0	3
ASV464	0	0	1	0	0	0	0	0	0	0	2	1	0	0	0	0	0	1	1	0	0	1	0	0	1	0	0	0	0	0	0	0	0	1	0	0	0	0	0	0	33	0	0	0	0	0	0	1	3
ASV465	0	0	0	0	0	0	0	0	0	0	0	0	0	0	0	0	192	0	0	6	51	1	0	0	0	0	0	0	0	0	0	0	0	0	0	0	0	39	1	0	0	0	0	0	2	0	0	0	0
ASV466	0	0	0	0	0	0	0	0	0	0	0	0	0	0	0	0	0	0	0	6	3	1	0	0	0	0	0	0	0	0	0	0	0	0	0	0	0	0	0	0	0	0	0	0	0	0	0	0	0
ASV467	0	23	1	0	33	988	0	0	0	0	0	0	0	0	0	0	0	0	0	0	3	0	0	0	0	0	0	1	0	0	0	0	0	0	0	2	0	0	0	0	0	0	0	1	0	0	0	0	0
ASV468	0	1	0	0	0	0	0	0	0	1	1	0	0	1	8	0	1	4	0	0	1	1	16	1	1	0	0	2	0	0	0	1	0	0	0	0	0	0	0	1	0	0	29	63	0	0	475	358	0
ASV469	0	0	0	0	0	2	0	0	0	0	0	0	0	0	0	116	0	0	0	7	1	4	0	0	0	0	0	2	0	0	0	0	0	0	0	0	1	0	1	0	0	0	0	0	0	0	1	0	0
ASV470	0	0	2	0	0	0	3	0	0	0	0	0	0	0	0	0	0	6	0	0	0	0	0	0	0	0	0	0	0	0	0	0	0	0	0	0	0	0	0	0	0	0	0	0	0	0	0	0	0
ASV471	0	0	0	0	0	0	0	0	0	0	0	0	0	0	0	0	0	0	0	0	1	0	0	0	0	0	0	0	0	0	0	0	0	0	0	0	0	0	0	0	0	0	0	0	0	0	0	0	0
ASV472	43	47	3	44	66	18	32	49	45	0	21	27	45	85	37	16	42	53	26	15	17	69	76	23	1	4	31	13	0	1	0	0	45	1	8	0	14	1	4	8	22	4	0	2	2	52	5	6	27
ASV473	0	0	1	0	0	0	0	0	0	0	0	0	0	0	0	0	0	1	0	0	0	0	0	0	3	1	0	0	0	0	0	0	1	0	0	20	0	1	0	0	1744	0	0	0	0	0	3	4	0
ASV474	0	0	0	0	0	0	0	0	0	0	0	0	0	0	0	0	237	2	0	0	0	0	0	0	2	0	0	0	0	0	0	0	1	0	0	0	0	0	0	0	1363	0	0	0	0	0	0	180	0
ASV475	0	0	1	1432	2	51	0	143	0	22	8	21	45	0	0	0	0	0	2	0	0	0	0	0	0	0	0	0	0	0	0	0	0	2	1	0	0	0	0	0	0	1	0	0	0	0	0	0	3
ASV476	0	1	0	1	0	0	0	0	0	0	0	0	0	0	4	0	2	24	0	0	1	0	15	0	2	0	0	5	0	0	0	0	0	0	0	0	0	0	49	0	124	0	53	137	0	0	12	1	1
ASV477	0	0	0	0	36	0	0	0	0	0	0	1	0	0	0	5	4	1	0	4	0	0	0	0	0	1	2	0	0	0	0	2	1	0	2	0	0	1	0	0	7	2	1	0	1	0	4	161	0
ASV478	0	0	0	0	0	0	0	0	0	0	0	0	0	0	0	0	0	0	0	0	1	0	0	0	0	0	0	1	0	0	0	0	0	0	0	0	0	0	0	0	1	1	0	0	0	0	0	0	0
ASV479	0	0	0	0	0	0	0	0	0	0	0	0	0	0	0	8	0	1	0	0	411	22	0	0	0	0	0	0	0	0	0	0	0	0	0	44	1	0	0	0	0	1	0	0	0	0	0	0	1
ASV480	0	0	0	0	0	0	0	0	0	0	0	0	0	0	0	0	0	0	0	0	5	3	0	0	0	0	0	0	0	0	0	1	0	0	0	3	0	0	0	0	0	0	0	2	0	0	0	0	0
ASV481	0	0	0	0	0	0	0	0	0	0	0	0	0	0	0	2	0	0	0	0	0	0	0	0	0	0	0	1	0	0	0	0	0	0	0	0	0	0	0	0	0	0	0	0	0	0	0	0	0
ASV482	0	0	0	0	79	8	5	0	4	0	0	0	10	0	0	0	461	0	0	0	0	0	0	0	0	0	0	1	0	0	0	1	0	1	24	16	0	0	0	0	4	0	0	1	0	0	105	158	2
ASV483	0	0	0	0	0	0	0	0	0	0	0	0	0	0	0	0	0	0	0	0	0	0	0	0	0	0	0	0	0	0	0	0	0	0	0	0	0	0	0	0	0	0	0	0	0	0	0	0	0
ASV484	0	0	0	0	0	4	0	0	0	0	0	0	0	0	0	0	0	0	0	485	3	3	0	0	0	0	1	1	0	0	0	0	0	0	1	2	0	0	0	0	0	0	0	0	0	0	0	0	0
ASV485	0	0	0	0	0	0	0	0	0	0	0	0	0	0	0	0	0	0	0	1	1	1	0	0	0	0	0	0	0	0	0	0	0	4	0	0	0	0	0	0	0	0	1	0	2	0	0	0	1
ASV486	0	0	0	0	0	0	0	0	0	0	0	0	0	0	0	0	0	0	0	0	0	0	0	0	0	0	0	0	0	0	0	0	0	0	0	0	0	0	0	0	0	0	0	0	0	0	0	0	0
ASV487	0	0	0	0	0	0	0	0	0	0	0	0	0	0	0	0	0	0	0	0	2	0	0	0	0	0	0	0	0	0	0	0	0	0	0	0	0	0	0	0	0	0	0	0	0	0	0	0	0
ASV488	0	0	2	0	0	0	0	0	0	0	0	0	0	0	0	0	0	4	0	0	3	0	0	0	1	0	0	0	0	0	0	1	0	0	0	0	0	0	0	0	1630	0	0	1	0	0	0	3	0
ASV489	0	0	1	0	1	1	0	0	0	0	0	0	0	47	0	0	0	0	0	0	0	3	0	0	0	1	0	0	1	8	0	4	0	0	0	51	5	3	0	0	0	0	0	3	1154	1	12	12	0
ASV490	0	0	0	0	0	0	0	0	0	0	0	0	0	1	0	9	0	0	0	0	5	0	0	0	0	0	0	2	0	0	0	0	0	0	0	1	0	0	0	0	163	0	0	0	0	0	1	0	0
ASV491	311	593	80	81	68	10	2	52	79	2	171	365	57	0	1	0	1	0	0	0	0	0	0	0	0	0	0	0	0	0	0	0	0	1	0	0	0	0	0	1	0	1	1	0	0	0	2	0	0
ASV492	0	0	0	0	0	0	0	0	0	0	0	0	0	0	0	0	0	0	0	0	0	0	0	0	0	0	0	0	0	0	0	0	0	0	0	0	0	0	0	0	0	0	0	0	0	0	0	0	0
ASV493	0	0	0	0	0	0	0	0	0	0	0	0	1	0	0	2	0	0	0	1	0	0	0	0	0	0	0	0	0	0	0	0	1	0	0	56	0	0	6	0	108	0	0	1	0	0	0	44	1
ASV494	0	0	21	0	0	0	0	0	0	0	0	0	0	0	0	0	0	0	0	0	1	2	0	0	0	0	0	0	0	0	0	0	0	0	0	20	0	0	0	0	0	0	0	0	0	0	0	0	0
ASV495	1	0	0	0	0	0	0	0	1	0	0	0	0	0	0	1631	0	0	0	0	0	0	0	0	0	0	0	0	0	0	3	0	0	0	0	0	0	0	3	0	0	0	0	0	0	1	0	0	0
ASV496	0	0	1	0	0	0	1	0	0	0	0	0	1	5	8	57	1	34	7	12	76	36	4	0	1	0	0	2	1	0	1	2	4	9	30	10	0	0	2	0	146	0	0	2	1	0	20	4	3
ASV497	1	0	0	1	0	0	0	0	0	0	0	0	0	0	0	1613	1	0	0	0	0	0	0	2	0	0	0	0	0	0	2	0	0	0	0	0	0	0	2	0	0	0	0	0	0	1	0	0	0
ASV498	0	0	0	0	794	0	0	0	0	0	0	0	63	0	0	0	10	0	0	1	0	0	0	0	0	0	2	0	0	0	0	0	0	0	0	0	0	0	0	0	0	0	1	0	0	0	0	0	0
ASV499	0	0	0	0	0	0	0	0	0	0	0	0	0	3	3	59	0	1	0	122	22	29	0	1	0	0	0	0	1	0	0	0	0	0	0	0	2	1	0	0	0	0	0	0	2	0	1	0	0
ASV500	0	1	0	0	1	0	0	0	0	0	0	0	1	0	0	1	0	58	0	642	74	64	0	0	0	0	2	0	0	0	0	0	0	0	0	1	0	0	0	0	183	1	0	0	0	0	1	0	95
ASV501	0	0	0	0	0	0	0	0	0	0	0	0	0	0	0	0	0	0	0	0	0	4	0	0	0	0	0	0	2	7	0	0	0	6	0	0	2	0	0	0	0	0	0	0	1	0	0	0	0
ASV502	5	18	2	13	35	10	16	24	29	0	5	12	15	60	32	30	56	46	16	17	26	22	51	22	1	2	31	52	0	1	6	4	26	0	53	5	28	5	12	46	22	1	4	3	3	3	0	7	42
ASV503	5	16	2	7	25	7	7	14	5	1	6	5	15	31	16	31	27	47	28	13	8	40	37	14	0	4	31	14	0	0	1	0	58	3	6	3	21	3	2	7	16	1	0	1	3	29	14	14	179
ASV504	0	0	0	0	0	0	0	0	0	0	0	0	1	0	0	28	0	0	0	0	0	0	0	0	0	0	2	0	0	0	0	0	0	0	1	0	0	0	0	0	0	0	2	0	0	0	0	5	0
ASV505	203	232	134	199	281	29	1	36	33	3	198	159	66	0	0	0	0	0	0	3	0	0	0	0	0	0	1	0	0	0	0	1	1	0	0	0	0	0	0	0	0	0	0	0	0	0	1	2	0
ASV506	0	0	0	0	0	1	0	0	0	0	1	0	0	0	19	5	13	9	19	19	22	65	6	0	0	0	0	6	0	0	1	0	0	5	6	14	0	0	0	0	0	0	3	21	4	0	37	0	6
ASV507	0	0	1	0	0	0	0	0	0	0	0	0	0	2	0	0	0	11	0	0	13	1591	0	0	0	0	0	0	0	0	0	0	0	0	0	0	0	0	0	0	0	0	1	0	1	0	0	0	1
ASV508	0	0	0	0	0	2	0	0	0	0	0	0	0	0	0	0	0	47	5	0	409	2	0	0	0	0	0	0	0	0	0	0	0	0	0	1	0	0	0	0	0	11	0	1	0	0	0	0	0
ASV509	1	0	0	0	0	0	0	0	1	0	1	2	0	3	98	232	2	647	2	0	54	5	1	2	0	0	1	2	0	0	0	0	2	1	0	79	4	0	0	0	12	0	1	0	0	1	1	0	270
ASV510	2	0	0	0	0	1	0	0	0	1	0	0	0	34	29	21	41	31	26	0	13	46	49	41	0	0	2	5	0	0	0	0	1	0	0	4	4	0	3	0	0	0	0	0	1	0	0	0	0
ASV511	0	0	0	3	0	0	0	0	0	0	0	2	0	0	4	1	0	1	1606	0	1	0	0	0	0	3	0	0	0	0	0	0	0	3	0	0	0	0	0	0	0	1	0	0	0	0	0	0	1
ASV512	0	0	0	0	0	0	0	0	0	0	0	0	0	0	0	0	0	0	0	0	0	0	0	0	0	0	0	0	0	0	0	0	0	0	0	0	0	0	0	0	0	0	0	0	0	0	0	0	0
ASV513	0	0	0	0	0	0	0	0	0	0	0	0	0	0	0	0	6	0	0	0	0	0	0	0	0	0	0	0	0	0	0	0	0	0	0	0	0	0	0	0	0	0	0	0	0	0	0	0	0
ASV514	0	0	0	0	1	0	0	0	0	0	0	0	1	0	0	0	0	14	0	2	3	1	0	0	0	0	0	6	0	7	0	0	0	0	0	105	0	0	0	0	0	0	0	0	0	0	0	0	1
ASV515	0	0	1	0	0	0	0	0	0	0	0	0	0	0	0	0	278	1	1	0	0	0	0	0	0	0	0	0	0	0	0	3	0	0	0	0	0	0	0	0	109	0	1	0	2	0	3	631	0
ASV516	0	1	0	0	0	0	2	0	0	2	0	0	0	0	0	0	6	1	0	0	0	0	0	0	0	0	0	0	0	0	0	0	0	17	0	0	0	0	0	2	3	0	0	0	0	0	177	2	1
ASV517	0	0	0	0	0	0	1	0	0	0	0	0	0	0	0	1	27	0	0	0	0	0	0	0	0	0	1	0	0	0	0	0	0	0	0	0	0	0	0	0	0	0	0	1	0	0	2	1	1
ASV518	0	0	0	0	0	0	0	0	0	0	0	0	0	0	0	0	0	78	30	0	0	0	0	0	0	0	0	0	0	0	0	0	0	0	0	0	0	0	0	0	0	0	0	0	0	0	0	0	0
ASV519	1	0	0	0	0	0	0	0	0	0	0	0	0	0	5	1325	0	0	0	0	51	7	0	2	0	0	0	1	0	0	1	2	0	97	10	0	0	0	0	0	0	0	0	0	22	2	0	0	0
ASV520	0	0	0	0	1	0	0	0	0	0	0	0	0	0	0	0	0	5	5	4	22	0	40	0	0	0	0	0	0	0	0	0	0	4	0	4	0	0	0	0	0	0	0	0	0	0	0	0	4
ASV521	0	0	0	0	0	0	0	0	0	0	0	0	0	0	0	0	0	3	1	1	0	0	1	0	0	0	0	1	0	0	0	0	0	0	0	2	7	4	3	0	0	0	2	2	0	0	2	1	0
ASV522	13	10	7	19	32	3	13	9	3	0	19	13	6	193	61	31	24	11	10	1	12	22	17	12	4	7	44	12	2	0	0	0	50	0	49	15	55	9	21	48	23	0	12	3	0	23	1	2	22
ASV523	12	6	4	9	11	2	7	7	0	0	9	14	11	140	73	41	44	16	19	0	6	17	23	21	4	4	24	10	0	0	0	0	25	0	49	7	46	11	19	19	26	0	4	3	0	22	0	5	13
ASV524	0	0	0	0	0	0	0	0	0	0	0	0	0	0	0	0	0	0	0	0	0	0	0	0	0	0	0	0	0	0	0	0	0	0	0	0	0	0	0	0	0	0	0	0	0	0	0	0	0
ASV525	0	0	0	1	3	0	0	0	0	0	0	0	0	0	0	0	0	29	20	1	0	0	0	0	0	3	0	0	0	0	0	0	0	0	0	112	0	0	0	1	0	0	7	1	0	0	0	0	143
ASV526	0	0	2	0	1480	5	1	0	0	0	0	0	2	0	0	0	0	0	0	0	0	0	0	0	0	0	1	0	0	0	0	0	0	0	4	0	0	0	0	0	0	0	0	0	0	0	0	0	0
ASV527	0	0	2	0	0	0	377	0	0	0	0	0	95	0	0	0	0	0	0	0	0	1	0	0	0	0	1	0	1	0	0	1	0	0	0	0	0	0	0	0	0	0	1	8	0	0	26	0	0
ASV528	0	0	1	0	0	1	0	0	0	0	0	0	0	0	0	0	0	0	0	0	0	0	0	0	0	0	0	0	0	0	0	0	0	83	143	274	0	0	0	0	0	0	0	0	1	0	0	0	0
ASV529	0	0	0	0	0	0	0	0	0	0	0	0	0	0	0	0	0	0	0	0	0	0	1	0	0	0	0	0	0	0	0	0	0	0	14	1	0	0	0	0	0	0	0	0	0	0	0	0	0
ASV530	0	3	0	1	0	0	0	1	3	1	0	0	0	182	25	166	46	136	60	8	17	131	221	18	1	0	20	16	2	0	1	0	31	0	30	1	53	4	7	18	60	1	1	2	0	3	1	1	4
ASV531	1	0	0	0	0	0	0	0	2	0	0	0	0	0	0	1432	2	0	0	0	0	1	0	0	0	0	0	0	0	0	0	0	0	0	0	0	0	0	2	0	0	0	0	0	0	0	0	0	0
ASV532	0	0	0	0	0	0	0	0	1	0	0	0	0	0	0	1424	0	2	0	0	0	0	0	1	0	0	0	0	0	0	0	0	0	0	0	0	0	0	1	0	0	0	0	0	0	1	0	0	0
ASV533	0	0	0	1	1	0	0	0	0	0	0	0	0	0	1	3	8	26	4	2	46	33	0	0	0	0	0	1	0	0	0	0	0	0	1	4	0	0	0	0	317	0	0	5	1	0	8	0	53
ASV534	0	0	0	0	0	0	0	0	0	0	0	0	0	0	0	0	0	0	0	0	0	0	0	0	0	0	0	0	0	0	0	0	0	0	0	0	0	0	0	0	0	0	0	0	0	0	0	0	0
ASV535	0	0	0	0	0	0	2	0	0	0	0	0	0	0	0	0	0	0	0	0	2	0	0	0	0	0	0	1	0	0	0	0	0	0	1	0	0	0	0	0	0	0	0	0	0	0	0	0	0
ASV536	0	0	0	0	0	0	0	0	0	0	0	0	0	0	0	0	0	0	0	0	0	0	0	0	0	0	0	0	0	0	0	0	0	0	0	1	1	0	0	0	0	0	0	0	0	0	0	0	0
ASV537	0	0	0	0	0	0	0	0	0	0	0	0	0	0	2	11	0	1	0	0	0	0	0	0	2	0	0	0	0	0	5	2	0	62	136	7	0	0	0	0	1223	0	0	0	3	0	0	2	1
ASV538	0	0	0	0	0	0	0	0	0	0	0	0	0	0	0	17	0	2	0	0	3	0	0	0	0	0	0	1	0	0	0	1	0	1	0	0	2	0	0	0	0	0	0	0	1	0	0	0	1
ASV539	0	0	0	0	0	0	0	0	0	0	0	0	0	0	0	0	0	2	0	0	0	0	8	0	0	0	0	0	0	0	0	2	0	0	3	40	0	0	0	0	0	0	2	73	0	0	0	0	0
ASV540	0	0	0	0	0	0	0	0	0	0	0	0	0	0	0	0	0	0	0	0	0	0	0	0	0	0	0	0	0	0	0	0	0	0	0	0	0	0	0	0	0	0	0	0	0	0	0	0	0
ASV541	0	0	0	0	0	0	0	0	0	0	0	0	8	0	0	0	90	0	0	0	0	0	0	0	0	0	0	0	0	0	0	0	0	0	0	0	0	0	0	0	0	0	0	0	0	0	0	0	0
ASV542	0	0	0	0	0	0	0	0	0	0	0	0	0	0	0	0	0	0	0	0	0	0	0	0	0	0	0	0	0	0	0	0	0	0	0	2	0	0	0	0	0	0	0	0	0	0	0	0	0
ASV543	0	0	0	0	0	0	0	0	0	0	0	0	0	0	0	7	0	0	0	0	1	0	0	0	0	0	0	0	0	0	0	0	0	0	0	0	0	0	0	0	0	0	0	0	0	0	0	0	0
ASV544	0	0	0	0	350	3	2	0	0	0	0	0	26	0	0	0	3	0	0	3	0	0	10	0	0	0	1	0	0	0	0	0	0	0	0	0	0	1	0	0	0	0	0	0	0	0	7	10	0
ASV545	0	2	0	0	0	0	0	0	0	2	0	1	0	0	0	0	6	15	0	0	1	0	14	0	0	1	0	40	0	65	0	3	0	2	0	0	0	0	0	2	0	0	42	132	0	0	744	184	4
ASV546	0	0	0	0	0	0	0	0	0	0	0	0	0	0	0	304	0	0	0	0	27	0	0	0	0	0	0	0	0	0	2	1	0	11	9	294	0	0	2	0	0	0	0	2	7	0	0	0	0
ASV547	0	0	0	0	0	0	0	0	0	0	0	0	0	0	0	0	0	0	0	2	0	0	0	0	0	0	3	0	0	0	0	0	0	0	1	9	0	0	0	0	0	0	0	0	0	0	0	0	0
ASV548	0	0	0	0	1	0	0	0	0	0	0	0	0	0	0	0	12	0	3	1	0	0	0	0	1	0	0	0	0	0	0	0	0	0	4	5	0	0	0	0	0	0	0	1	0	0	1	863	0
ASV549	167	335	4	148	117	133	0	71	38	3	256	167	107	0	0	0	0	0	1	0	0	0	0	0	0	0	0	0	0	0	0	0	0	0	0	0	0	0	0	0	0	0	0	0	0	0	0	2	0
ASV550	0	0	1	0	0	0	0	0	0	0	1	0	0	0	0	7	0	2	0	4	1	0	0	0	1	0	0	0	0	0	0	6	28	0	7	5	0	0	0	1	1311	0	0	0	0	0	0	0	0
ASV551	0	0	0	0	0	0	0	0	0	0	0	0	0	0	0	0	10	4	228	0	0	0	16	0	0	0	0	0	0	22	0	0	0	0	0	0	0	0	0	0	0	0	1	0	0	0	0	0	1
ASV552	0	0	0	0	1	0	95	0	0	0	152	0	54	0	21	0	0	0	0	0	0	0	0	0	0	0	0	18	0	2	0	0	0	0	0	0	4	0	0	16	0	0	0	0	0	1	0	0	0
ASV553	3	0	0	0	0	0	0	0	0	0	0	0	0	0	0	1315	0	0	0	0	0	0	0	0	0	0	0	0	0	0	2	0	0	0	0	0	0	0	0	0	0	0	0	0	0	0	0	0	0
ASV554	0	0	0	0	0	0	0	0	0	0	0	0	0	0	0	0	0	0	0	0	0	0	0	0	0	0	0	0	0	0	0	0	0	0	0	0	0	0	0	0	0	0	0	0	0	0	0	0	0
ASV555	0	0	0	0	0	0	0	0	2	0	0	0	0	0	1	1313	0	0	0	0	0	0	0	1	0	0	0	0	0	0	1	0	0	0	0	0	0	0	0	0	0	0	0	0	0	2	0	0	0
ASV556	0	0	0	0	0	0	1	0	0	1	0	0	2	0	0	0	7	8	12	0	0	0	5	0	0	0	0	0	0	0	0	0	0	0	0	0	0	0	0	1	0	0	0	10	0	0	1	0	0
ASV557	43	80	0	2	0	1	0	0	0	0	0	4	15	1	0	0	4	7	0	0	0	1	0	27	4	16	8	1	0	1	0	0	0	16	0	0	1	0	0	0	0	0	0	0	14	1	2	2	5
ASV558	1	0	0	0	0	0	0	0	0	0	0	0	0	28	28	19	0	34	0	20	5	13	2	34	0	27	36	8	0	15	41	0	11	26	108	1	87	1	62	72	7	16	32	26	50	52	48	26	49
ASV559	0	0	0	0	0	0	0	0	0	0	0	0	0	0	0	0	0	0	0	0	0	0	0	0	0	0	0	0	0	0	0	0	0	0	0	0	0	0	0	0	0	0	0	0	0	0	0	0	0
ASV560	0	0	0	0	0	0	0	0	0	1	0	1	0	8	22	0	48	41	19	10	25	17	15	0	1	0	1	5	0	9	71	0	0	36	136	8	102	1	74	93	1	45	0	3	0	11	20	24	0
ASV561	1	0	0	0	0	0	0	0	0	0	0	0	0	0	2	1287	0	0	0	0	0	0	0	1	0	0	0	0	0	0	0	0	0	2	1	58	0	0	0	0	0	0	0	0	4	0	0	0	0
ASV562	0	0	0	0	0	0	0	0	0	0	0	0	0	0	0	2	0	3	1	1	1	0	0	0	0	1	0	0	0	0	1	1	0	8	22	203	0	0	0	0	0	0	0	0	10	0	216	7	0
ASV563	0	0	0	0	0	0	0	0	0	0	0	0	0	0	0	0	3	0	0	0	1	0	0	0	0	0	0	0	0	0	0	0	0	0	0	0	0	0	0	3	2	0	0	1	0	0	2	8	0
ASV564	0	0	0	1	0	0	0	0	0	0	0	0	0	0	109	39	1	18	0	10	9	38	51	0	3	98	9	28	0	4	9	152	0	4	0	0	19	0	15	0	0	0	0	12	0	5	20	0	1
ASV565	0	0	0	0	0	0	0	0	0	0	0	0	0	0	0	0	1	0	0	0	0	0	39	0	0	0	0	0	0	0	0	44	0	0	0	0	0	0	0	0	0	0	0	68	0	0	0	0	0
ASV566	0	0	0	0	0	1	0	0	0	0	0	0	0	0	0	1	0	0	0	0	2	0	0	0	0	0	0	2	0	0	0	0	0	1	1	1169	0	0	1	0	0	0	0	1	0	0	0	0	0
ASV567	0	0	0	0	45	0	0	0	0	0	0	0	1166	0	2	0	0	0	0	1	0	0	0	0	0	0	0	0	1	0	0	0	0	0	1	0	0	0	0	0	1	0	0	0	0	0	0	0	0
ASV568	0	1	0	0	0	0	58	1	0	0	188	1	41	1	5	0	0	0	0	0	0	0	0	0	2	0	0	10	0	1	0	0	1	0	0	0	2	0	0	20	1	1	0	0	0	0	0	0	0
ASV569	13	12	4	23	28	9	10	9	3	0	17	19	16	184	52	32	43	16	10	0	9	29	29	25	4	6	19	2	0	0	1	0	23	0	73	9	56	4	17	16	34	0	22	7	0	7	5	2	11
ASV570	0	0	0	0	0	0	0	1	0	0	0	0	0	0	0	0	0	0	0	0	0	0	1	0	0	0	0	0	0	0	0	0	0	0	0	0	0	0	0	0	0	0	0	0	1	0	0	0	0
ASV571	0	0	0	0	1	0	0	0	0	0	0	0	2	0	0	0	0	0	1	0	0	0	0	0	0	0	0	0	0	0	0	0	0	0	0	3	0	0	0	0	0	0	0	0	0	0	0	12	0
ASV572	0	0	0	0	0	1	0	0	0	0	0	0	0	0	0	0	0	0	0	8	95	227	0	0	0	0	0	0	0	0	0	0	0	0	0	0	2	0	0	0	0	0	0	0	1	0	0	0	0
ASV573	0	0	0	0	0	0	0	2	0	0	0	0	0	0	0	0	0	0	0	0	0	2	3	0	0	0	0	0	0	0	0	0	0	3	0	0	0	0	0	0	0	0	0	0	0	0	0	0	0
ASV574	0	0	0	0	0	0	0	0	0	0	0	0	0	0	0	0	0	0	0	0	0	0	0	0	0	0	0	0	0	0	0	0	0	0	0	0	0	0	0	0	0	0	0	0	0	0	0	0	0
ASV575	0	0	0	0	0	0	0	0	0	0	0	0	0	0	0	0	0	0	0	0	1	0	0	0	0	5	0	0	0	0	0	0	0	8	0	884	0	0	0	0	0	0	0	2	0	0	67	0	0
ASV576	0	0	0	0	0	0	0	0	0	0	0	0	0	0	0	0	1	0	0	0	0	0	0	0	0	0	0	0	0	0	0	0	0	0	0	0	0	0	0	0	0	0	0	0	0	0	0	0	0
ASV577	0	0	1	0	0	1	0	0	0	0	0	0	0	0	0	0	2	0	0	0	0	0	0	0	0	0	0	0	0	0	0	0	0	1	0	11	0	0	0	0	0	0	0	0	1	0	13	0	4
ASV578	0	0	3	0	0	0	0	0	0	0	0	0	0	0	0	0	0	1	0	0	0	0	0	0	0	0	0	0	0	0	0	0	2	0	0	0	0	0	5	0	255	2	0	0	0	0	0	713	2
ASV579	7	20	2	9	18	2	6	12	0	0	9	4	19	52	24	37	26	23	20	1	8	17	19	11	2	2	234	40	0	0	0	0	173	0	104	2	5	6	5	2	14	4	2	4	0	32	1	6	13
ASV580	0	0	0	0	0	0	0	0	0	0	0	0	0	0	0	5	0	0	0	0	0	0	0	0	0	0	0	0	0	0	0	0	0	1	0	0	0	0	0	0	0	0	0	0	0	0	0	0	0
ASV581	0	0	0	0	1161	0	0	0	0	0	0	0	0	0	0	0	0	0	0	0	0	0	0	0	0	0	0	0	0	0	0	0	0	0	2	0	0	0	0	0	0	0	1	0	0	0	0	0	0
ASV582	0	0	0	0	0	0	0	0	0	0	0	0	0	0	0	0	0	0	2	0	1	0	0	0	0	0	0	0	0	0	0	0	0	0	0	0	0	0	0	0	0	0	0	0	0	0	0	0	1
ASV583	0	0	0	0	4	0	0	0	1	0	0	0	0	0	77	0	7	0	16	0	0	0	191	0	0	0	0	56	0	1	0	0	0	0	0	0	0	0	0	0	0	0	0	0	0	0	0	0	0
ASV584	0	0	0	0	2	0	0	0	0	0	0	0	0	0	0	0	0	0	0	1	0	0	0	0	0	0	0	0	0	0	0	0	0	0	0	0	0	0	0	0	0	0	0	0	0	0	0	0	0
ASV585	0	0	0	0	16	0	0	0	0	0	0	0	0	0	0	0	45	0	0	0	0	0	0	0	0	0	0	0	0	0	0	1	0	0	0	0	0	0	0	1	0	0	0	0	0	0	0	30	0
ASV586	0	0	0	0	0	0	0	0	0	0	0	0	0	0	0	24	0	0	0	0	0	0	0	0	0	0	0	0	0	0	0	0	0	0	0	0	0	0	0	0	0	0	0	0	0	0	0	0	0
ASV587	0	0	0	0	0	0	0	0	0	0	0	0	0	0	0	0	0	0	0	0	0	0	0	0	0	0	0	0	0	0	0	0	0	0	0	0	0	0	0	0	0	0	0	0	0	0	0	0	0
ASV588	0	0	0	0	1	0	0	0	0	0	0	0	0	0	2	0	0	0	0	200	24	55	3	0	0	0	0	0	0	0	0	0	0	0	0	0	0	0	0	0	0	0	0	0	0	0	0	0	0
ASV589	0	0	0	0	0	1	0	0	0	0	0	0	0	0	0	1	0	0	0	0	2	0	0	0	0	0	0	1	0	0	0	0	0	1	0	1338	0	0	0	0	0	0	0	0	6	0	0	0	0
ASV590	0	0	0	0	0	0	0	0	0	0	0	0	0	0	0	0	0	0	0	0	0	0	2	0	0	0	0	0	0	0	0	0	0	0	0	0	0	0	0	0	0	0	0	0	0	0	0	0	0
ASV591	0	0	0	0	0	0	0	0	0	0	0	0	0	0	1	333	0	0	0	0	0	0	0	0	0	0	0	0	0	0	1	0	0	14	86	671	0	0	0	0	0	0	0	0	0	0	0	0	0
ASV592	0	0	0	1	0	0	0	0	0	0	0	0	0	0	0	0	0	0	4	0	0	9	0	0	0	1	0	0	0	0	0	0	0	0	0	0	0	0	0	1	0	1	0	2	0	1	0	0	2
ASV593	0	0	2	0	0	0	0	0	0	0	0	0	0	0	0	0	0	4	0	0	0	0	0	0	0	0	0	0	0	0	0	0	1	0	0	0	0	0	0	0	732	0	0	0	0	0	0	485	0
ASV594	0	0	0	1	4	0	0	0	0	0	0	0	0	0	85	0	3	2	119	0	13	0	0	0	0	0	0	2	0	1	0	0	0	0	0	0	0	0	0	0	0	1	8	10	0	0	0	1	12
ASV595	0	0	0	0	1	0	0	0	0	0	0	0	0	0	0	0	0	0	0	2	1	0	0	0	0	0	0	1	0	0	0	0	0	0	0	2	0	0	0	0	0	0	0	0	0	0	0	0	0
ASV596	1	0	0	0	0	0	0	0	0	0	1	0	0	5	3	17	0	2	0	0	0	0	0	0	1	0	0	0	0	0	0	3	2	4	2	4	0	0	11	0	623	0	0	0	0	0	24	8	0
ASV597	0	0	0	0	0	3	0	0	1	0	0	0	0	0	0	0	0	0	0	0	3	0	0	1	0	1	0	105	0	0	0	0	0	0	0	72	0	0	1	0	0	0	0	738	1	0	0	0	0
ASV598	0	0	0	0	0	0	0	0	0	0	0	0	1	0	0	0	0	0	0	0	1	0	40	0	0	0	0	0	0	0	0	0	0	0	0	5	0	0	0	0	0	0	0	0	1	0	0	0	0
ASV599	0	0	0	0	0	0	0	0	0	0	1	0	0	0	0	0	0	2	0	0	0	0	0	0	0	0	0	0	0	0	0	2	1	3	1	0	0	0	1	0	1136	1	0	0	0	0	0	13	0
ASV600	0	0	0	0	0	0	7	0	0	0	1	0	1247	0	0	0	0	0	0	0	1	0	0	0	1	0	0	1	0	0	0	0	0	0	0	0	0	0	0	0	0	0	0	0	0	0	0	0	0
ASV601	0	0	0	0	0	0	0	0	0	0	0	0	0	0	0	0	0	0	0	0	0	0	0	0	0	0	0	0	0	0	0	0	0	0	0	0	0	0	0	0	0	0	0	0	0	0	0	0	0
ASV602	0	0	0	0	0	0	0	0	1	0	0	0	0	0	0	1171	0	0	0	0	0	0	0	1	0	0	0	0	0	0	2	0	0	0	0	0	0	0	1	0	0	0	0	0	0	1	0	0	0
ASV603	0	0	0	0	0	0	0	0	0	0	0	0	0	0	0	3	0	5	0	0	0	1	0	0	0	0	0	0	0	0	0	0	0	0	0	0	0	0	0	0	0	0	0	0	0	0	0	0	0
ASV604	0	0	0	0	0	0	0	0	0	0	0	0	0	0	0	0	16	0	0	0	0	0	0	0	0	0	0	0	0	0	0	0	0	0	0	0	0	0	0	0	0	0	0	0	0	0	0	0	0
ASV605	0	0	0	0	0	0	209	0	0	1	0	0	0	0	0	0	0	0	0	0	0	0	0	0	0	0	0	0	0	0	0	0	0	0	0	0	0	0	0	0	0	0	0	0	0	0	2	0	0
ASV606	0	0	0	0	0	0	0	0	0	0	0	0	0	0	0	0	1	0	0	0	0	0	0	0	0	0	0	0	0	0	0	0	0	0	0	0	0	0	0	0	0	0	0	0	0	0	0	0	0
ASV607	1	0	0	0	0	0	0	0	1	0	0	0	0	0	22	1105	0	0	0	0	0	0	0	0	0	0	0	0	0	0	0	0	0	0	1	2	0	0	0	0	0	0	0	0	0	1	0	0	0
ASV608	0	0	0	0	0	0	0	0	0	0	0	0	0	0	0	0	0	0	0	0	0	0	0	0	0	0	0	0	0	0	0	0	0	4	10	27	0	0	0	0	0	0	0	0	0	0	0	0	0
ASV609	0	0	0	0	0	0	0	0	0	0	0	0	0	0	0	0	0	0	1	0	0	0	0	0	0	0	0	0	0	0	0	0	0	0	0	0	0	0	0	0	0	0	0	0	0	0	0	0	0
ASV610	0	0	0	0	0	0	0	0	0	0	0	0	0	0	0	0	0	0	0	0	0	0	0	0	0	0	0	0	0	0	0	0	0	1	0	1	0	0	0	0	0	0	0	0	0	0	0	0	0
ASV611	0	0	24	15	0	0	0	31	0	0	14	16	0	0	17	0	0	44	32	0	0	0	77	0	26	24	0	1	0	30	0	0	24	24	0	0	0	39	0	0	27	19	0	0	0	0	0	45	46
ASV612	0	0	0	0	0	1	0	0	0	0	0	0	0	0	0	0	0	0	0	1	1	0	0	0	0	0	1	0	0	0	0	0	0	0	0	0	0	0	0	0	0	0	0	0	0	0	0	0	0
ASV613	3	0	0	0	0	0	0	0	0	0	0	0	0	0	1	0	1	1	0	0	0	0	1	2	0	0	0	1	0	0	1	2	0	2	2	0	6	0	1	3	0	0	0	1	2	1246	0	1	2
ASV614	0	0	0	0	0	0	0	0	0	0	0	0	0	0	0	0	8	0	0	1	0	0	0	0	0	0	1	0	0	0	0	0	0	0	2	0	0	0	0	0	0	0	10	2	0	0	21	0	6
ASV615	0	0	0	0	0	0	0	0	0	0	0	0	0	0	0	0	0	0	0	0	0	0	0	0	0	0	0	0	0	0	0	0	0	0	0	0	0	0	0	0	0	0	0	0	0	0	0	0	0
ASV616	0	0	0	0	0	0	0	0	0	0	0	0	0	0	0	0	0	0	0	0	0	0	0	0	0	0	0	1	0	0	0	0	0	0	59	1154	0	0	0	0	0	0	0	0	0	0	0	1	0
ASV617	0	0	24	0	11	33	0	0	0	0	1	0	350	0	1	0	0	0	0	1	0	1	0	0	2	0	0	0	0	0	0	0	0	0	0	0	0	0	0	0	0	0	0	0	0	0	0	0	0
ASV618	0	0	0	0	0	0	0	0	0	0	0	0	0	0	0	0	0	0	0	0	0	2	1	0	0	0	0	0	0	0	0	1	0	0	0	0	1188	0	0	0	2	4	0	0	4	0	1	1	0
ASV619	0	0	0	1	0	0	0	0	0	0	0	1	0	3	0	2	0	0	0	0	0	0	2	0	1	0	0	2	1	0	0	0	1	0	0	3	0	0	0	0	156	3	0	0	0	0	1	0	0
ASV620	0	0	0	0	0	0	0	0	0	0	0	0	0	0	0	0	0	0	1	0	875	241	0	0	0	0	0	2	0	0	0	0	0	0	0	1	1	0	0	0	0	8	0	1	0	0	0	0	0
ASV621	0	0	0	0	0	0	0	0	0	0	0	0	0	0	0	0	0	0	0	0	0	0	0	0	0	0	0	0	0	0	0	0	0	0	0	0	0	0	0	0	0	0	0	0	0	0	0	0	0
ASV622	0	0	0	0	0	0	0	0	0	0	0	0	0	0	0	0	0	0	0	0	0	1	0	0	0	0	0	0	1	0	0	0	0	0	0	0	0	0	0	0	0	0	0	0	2	0	0	0	0
ASV623	0	0	0	0	1	0	0	0	0	0	0	0	0	0	0	0	0	0	0	0	0	0	0	0	0	0	0	0	0	0	0	0	0	1	0	0	0	0	0	0	0	0	0	0	0	0	0	0	0
ASV624	1	0	0	0	0	0	0	0	0	0	0	0	0	0	10	212	0	0	0	12	0	0	0	1	0	0	0	0	0	0	0	106	15	3	442	90	1	0	7	0	179	0	1	0	2	0	0	0	0
ASV625	1	0	0	0	16	0	1	1	0	0	0	0	0	0	0	0	5	0	0	0	0	0	0	0	0	1	0	2	1	7	0	0	0	0	0	0	2	0	0	0	0	0	0	0	2	4	86	0	0
ASV626	0	0	1	0	0	0	0	0	0	0	0	0	0	0	0	0	9	75	69	0	0	0	9	0	0	0	0	1	0	0	0	1	0	0	0	0	0	0	0	0	0	0	0	0	0	0	0	0	0
ASV627	0	2	0	0	0	0	0	0	0	0	0	0	0	134	6	0	1	0	0	21	0	0	0	0	0	0	0	0	0	15	0	1	0	0	7	5	0	0	0	0	0	0	0	1	0	0	131	0	0
ASV628	0	0	0	0	0	0	0	0	0	0	0	0	0	1	0	0	0	0	0	0	0	0	0	0	0	0	0	0	1	0	0	0	0	0	0	0	0	0	0	0	0	0	0	0	0	0	0	0	0
ASV629	0	0	4	0	2	1	0	0	0	0	1	0	0	0	0	0	6	0	1	0	0	0	3	0	0	0	0	0	0	0	0	1	0	1	0	1	0	0	0	0	4	0	0	7	0	0	142	261	0
ASV630	0	0	0	0	960	0	0	0	0	0	0	0	10	0	0	0	0	0	0	0	0	0	0	0	0	0	2	0	0	0	0	0	0	0	1	0	0	0	0	0	0	0	2	0	0	0	0	0	0
ASV631	0	0	0	0	0	0	0	0	0	0	0	0	0	0	0	0	88	0	0	0	0	0	0	0	0	0	0	0	0	0	0	0	0	0	0	0	0	0	0	0	0	0	0	0	0	0	0	0	0
ASV632	0	0	0	0	0	0	0	0	0	0	0	0	15	0	0	0	0	0	0	0	0	0	0	0	0	0	0	190	0	5	0	0	0	0	0	0	0	0	0	0	0	0	0	10	0	0	0	0	0
ASV633	0	0	0	0	0	0	0	0	0	0	0	0	0	85	65	69	69	107	46	1	31	100	226	46	0	5	4	1	0	0	0	0	3	0	17	0	12	1	2	1	18	0	1	0	0	4	0	1	5
ASV634	0	0	0	0	0	0	0	0	0	0	0	0	0	13	0	0	0	1	0	0	177	63	0	0	1	0	0	0	0	0	0	9	0	2	0	0	0	0	0	0	1	7	0	0	0	0	0	0	0
ASV635	0	0	0	0	0	0	0	0	0	0	0	0	1	0	101	0	0	0	0	0	0	1	0	0	0	0	0	0	0	0	0	0	0	0	0	0	0	0	0	0	3	0	0	0	0	0	0	0	0
ASV636	0	0	0	0	0	0	0	0	0	0	0	0	0	0	0	0	45	0	0	0	0	0	0	0	1	0	0	0	0	0	0	1	0	0	0	0	0	0	0	0	1046	0	0	0	0	0	0	0	0
ASV637	0	0	0	0	0	0	0	0	0	0	0	0	2	0	0	0	5	0	0	1	0	0	0	0	0	0	0	0	0	0	0	0	0	0	0	0	0	0	0	0	0	0	0	0	0	0	0	6	0
ASV638	0	0	0	0	0	0	0	0	0	0	0	0	0	0	0	0	0	0	0	0	0	0	0	0	0	0	0	0	0	0	0	0	0	0	0	0	0	0	0	0	0	0	0	0	0	0	0	0	0
ASV639	0	0	2	0	1	0	0	0	0	0	0	0	0	0	0	0	27	1	1	0	0	0	0	0	1	0	2	0	0	0	0	3	0	0	0	3	0	0	0	0	0	0	1	0	0	0	0	661	0
ASV640	0	0	0	0	2	0	0	0	0	0	0	0	1	0	0	0	11	0	0	1	0	0	0	0	0	0	0	0	0	0	0	0	0	0	1	0	0	0	0	0	0	0	0	0	0	0	1	0	0
ASV641	0	0	0	0	0	1	0	0	0	0	0	0	0	0	0	0	0	0	0	0	1	0	0	0	0	0	0	1	0	0	0	0	0	0	0	1	0	0	0	0	0	0	0	0	0	0	0	0	0
ASV642	177	160	113	200	525	26	2	27	31	2	97	97	63	0	0	0	0	1	1	2	0	0	0	0	0	0	0	0	0	0	0	1	0	0	0	0	0	0	1	0	1	0	1	0	0	0	0	1	0
ASV643	0	0	0	0	0	1	0	0	0	0	0	0	0	0	0	8	0	0	0	0	5	14	0	0	0	0	0	0	0	0	0	0	0	0	0	0	0	0	0	0	1	0	0	0	0	0	0	0	0
ASV644	1	0	0	0	0	0	0	0	0	0	0	0	0	0	0	686	0	0	0	11	7	0	0	0	0	0	0	0	0	0	1	0	0	4	14	58	0	0	1	0	0	0	0	0	0	2	0	0	0
ASV645	0	0	9	0	0	0	0	0	0	0	1	0	0	1	0	2	4	0	20	0	0	0	8	0	0	0	0	0	0	0	0	0	0	0	0	0	0	0	0	0	45	0	0	0	0	0	0	51	0
ASV646	0	0	0	0	1	0	0	0	0	0	0	0	1	0	0	0	0	0	0	3	0	0	0	0	0	0	1	0	0	0	0	0	0	0	0	0	0	0	0	0	0	0	1	0	0	0	0	0	0
ASV647	0	1	0	0	0	0	0	0	0	0	0	0	0	0	27	0	0	0	0	0	0	3	58	0	0	0	0	0	0	0	0	0	0	0	1	0	0	0	0	0	112	0	88	289	0	0	5	0	0
ASV648	0	0	0	0	0	1	0	1	0	0	0	1	1	14	11	6	6	13	6	0	1	6	6	6	0	1	6	17	0	1	0	3	77	0	33	1	21	6	4	14	11	1	1	2	0	69	2	23	79
ASV649	0	0	0	0	0	1	0	0	0	0	0	0	0	0	0	0	0	0	0	0	0	1	0	0	0	0	0	0	0	0	0	0	0	1	2	0	0	0	3	0	3	0	0	13	0	0	0	0	0
ASV650	0	1	0	0	0	0	0	0	0	0	0	0	0	0	0	0	0	0	0	0	0	0	0	0	0	0	0	0	0	0	0	0	0	0	0	23	0	0	0	0	0	0	0	0	0	2	0	0	0
ASV651	0	2	0	0	0	0	237	0	0	0	0	0	0	0	0	0	0	0	0	0	0	0	0	0	0	0	0	0	0	0	0	0	0	0	0	0	0	0	0	0	0	0	0	0	0	0	0	0	0
ASV652	1	5	6	1	0	2	0	0	1	4	2	2	1	0	0	39	4	8	3	0	7	0	1	0	2	12	1	2	0	1	4	3	4	4	0	37	0	0	3	7	1	0	6	21	4	4	172	70	1
ASV653	0	0	0	0	102	0	0	0	13	1	0	0	0	0	0	1	793	0	0	0	0	0	0	0	0	0	0	0	0	0	0	0	0	0	0	0	0	0	0	0	0	0	0	0	0	0	2	0	0
ASV654	0	0	3	104	395	540	0	0	0	0	0	0	1	0	0	0	1	0	0	0	0	0	1	0	0	0	0	1	0	0	0	0	0	0	0	1	0	0	0	0	0	0	1	0	0	0	0	0	0
ASV655	0	0	0	0	0	0	0	0	0	0	0	0	0	0	0	0	0	0	0	0	0	0	0	0	0	0	0	0	0	0	0	1	0	0	0	0	0	0	0	0	0	0	0	0	0	0	0	0	0
ASV656	0	0	0	0	1	0	0	0	0	0	0	0	0	0	0	0	0	0	0	1	0	0	0	0	0	0	0	0	0	0	0	0	0	0	0	0	0	0	0	0	237	0	0	0	0	0	0	3	0
ASV657	0	0	1	0	0	0	0	0	24	0	0	0	0	0	0	0	0	2	0	2	0	0	0	0	0	61	1	0	0	0	0	0	0	0	1	0	0	0	0	0	0	0	0	0	0	0	0	0	27
ASV658	0	0	1	0	0	1	0	0	0	0	0	0	0	0	0	0	5	0	0	0	0	0	0	0	0	0	0	0	0	0	0	0	0	0	2	0	0	0	0	0	0	0	0	0	0	0	0	11	0
ASV659	0	0	0	0	1	0	0	0	0	0	0	0	0	0	0	0	0	52	0	0	0	0	0	0	0	0	0	0	0	0	0	0	0	0	0	0	0	0	0	0	0	0	0	2	0	0	0	0	0
ASV660	0	0	0	0	0	0	0	0	0	0	0	0	0	0	0	1015	0	0	0	0	0	0	0	0	0	0	0	0	0	0	0	0	0	0	0	2	0	0	0	0	0	0	0	0	0	1	0	0	0
ASV661	1	0	0	0	0	0	0	0	1	0	0	0	0	4	0	1026	0	0	0	0	0	0	0	0	0	0	0	0	0	0	0	0	0	0	0	0	0	0	0	0	0	0	0	0	0	0	0	0	0
ASV662	0	0	0	0	0	0	0	0	0	0	0	0	0	0	0	0	0	0	0	0	0	0	118	1	0	62	0	0	0	0	0	0	1	0	391	0	0	0	211	263	0	0	0	4	0	9	0	0	0
ASV663	0	0	0	0	1	0	0	0	0	0	0	0	0	0	3	5	0	1	0	0	0	0	0	0	0	0	1	0	0	0	1	1	0	64	254	518	1	0	1	0	7	0	0	0	5	0	0	1	0
ASV664	0	0	1	0	0	0	0	0	0	0	0	0	0	0	0	8	0	0	1	0	0	0	0	0	0	1	0	0	0	0	0	8	0	98	232	170	0	0	0	0	0	0	0	0	2	0	0	35	0
ASV665	0	0	0	0	0	0	0	0	0	0	0	0	0	0	267	4	0	0	0	0	0	0	119	145	0	0	0	100	0	3	0	0	0	0	0	0	0	37	1	0	0	0	0	0	0	0	0	0	0
ASV666	0	0	0	0	26	0	0	0	0	0	0	0	0	0	0	0	0	0	0	0	1	1	0	0	1	0	0	0	0	0	0	0	0	0	0	0	0	5	3	0	0	0	0	1	0	0	0	0	0
ASV667	0	1	1	0	0	0	0	0	0	0	0	0	0	0	0	0	0	1	0	0	0	0	0	0	0	1	0	0	0	0	0	1	0	24	0	7	0	0	0	0	2	0	0	0	0	0	0	0	1
ASV668	0	0	0	0	0	0	0	0	0	0	0	0	0	0	0	1	0	0	0	191	150	6	0	0	0	0	0	0	0	0	0	0	0	0	0	1	0	0	0	0	0	0	2	1	0	0	0	1	0
ASV669	1	0	0	0	0	0	0	0	0	0	0	0	0	0	0	994	0	2	0	0	0	2	0	0	0	0	0	0	0	0	1	0	0	2	0	0	0	0	1	0	0	0	0	0	0	0	0	0	0
ASV670	0	0	0	0	0	0	0	0	0	0	0	0	0	1	1	0	16	0	0	0	0	1	0	0	0	0	0	20	3	0	0	0	0	0	0	0	0	0	0	0	9	2	0	0	2	0	0	0	0
ASV671	0	0	0	0	0	0	0	0	0	0	0	0	0	0	0	0	0	0	0	0	0	0	0	0	0	0	0	0	0	0	0	0	0	0	0	0	0	0	0	0	0	0	0	0	0	0	0	0	0
ASV672	0	0	0	0	0	0	0	0	1	0	0	0	3	0	86	0	8	0	0	0	0	2	0	0	0	0	0	6	0	0	0	0	0	0	0	4	0	0	0	0	0	3	0	2	0	0	21	18	0
ASV673	2	3	1	4	0	3	0	0	1	0	0	2	0	1	0	2	1	19	8	4	7	0	1	1	0	23	1	3	0	0	2	0	2	5	1	2	0	0	1	0	0	1	0	0	0	2	5	51	9
ASV674	0	0	0	0	2	0	0	0	1	1	0	0	999	0	0	0	0	0	0	2	0	0	0	0	0	0	0	0	0	0	0	0	0	0	2	0	0	0	0	0	0	0	0	0	0	0	0	0	0
ASV675	0	0	0	0	0	0	200	0	0	1	0	0	0	0	0	0	1	0	0	0	0	0	0	0	0	0	0	0	0	0	0	1	0	0	0	0	0	0	0	0	0	0	0	0	0	0	2	5	0
ASV676	0	0	8	0	0	0	0	0	2	0	0	0	8	0	1	0	1	0	0	0	0	0	1	2	7	0	0	24	0	0	0	0	0	1	0	1	0	1	0	0	5	0	0	12	0	0	1	0	0
ASV677	2	0	0	0	5	3	3	8	0	0	2	0	1	2	11	65	9	25	1	0	13	8	10	16	0	0	8	8	0	0	0	0	23	0	40	15	3	4	3	33	8	0	0	1	0	5	1	8	10
ASV678	0	0	0	0	0	0	0	0	0	0	0	0	0	0	0	927	0	0	0	0	0	0	0	0	0	0	0	0	0	0	0	0	0	0	0	35	0	0	0	0	0	0	0	0	0	2	0	0	0
ASV679	2	0	1	3	0	0	0	2	1	1	2	1	0	2	2	2	0	12	23	0	0	4	2	0	2	1	0	0	1	1	2	0	0	1	1	0	2	131	3	6	4	0	1	0	3	2	1	5	2
ASV680	0	0	0	0	0	0	0	0	0	0	0	0	0	0	0	1115	0	0	0	0	0	0	0	0	0	0	0	0	0	0	1	0	0	0	0	1	0	0	0	0	0	0	0	0	0	0	0	0	0
ASV681	0	2	0	0	8	1	2	5	0	1	1	0	1	5	13	0	7	11	4	3	4	4	8	31	0	3	26	16	0	0	0	0	35	0	31	0	14	18	9	26	7	1	0	1	0	52	3	6	25
ASV682	0	0	0	0	3	0	0	0	0	0	0	0	0	0	0	0	98	0	0	0	0	1	0	0	0	0	0	0	0	0	0	0	0	0	1	0	0	0	0	0	23	0	0	0	0	0	0	0	4
ASV683	0	0	0	0	0	0	0	0	0	0	0	0	0	19	0	0	0	4	24	60	41	2	14	0	9	12	1	1	0	25	310	1	0	58	1	0	34	36	0	56	0	172	0	20	0	14	26	2	43
ASV684	0	0	0	0	0	0	0	0	0	0	0	0	0	0	119	0	0	0	0	0	0	0	0	0	0	0	0	0	0	0	0	0	2	0	0	0	0	0	0	0	873	0	0	1	0	0	0	1	0
ASV685	0	0	0	0	0	2	3	0	0	0	0	0	0	0	0	0	0	0	0	1	0	0	19	0	0	0	0	0	0	0	0	0	0	0	0	0	0	0	0	0	0	0	0	117	0	0	2	0	9
ASV686	155	263	79	74	36	63	0	75	51	2	261	208	81	0	0	0	0	0	0	0	0	0	0	0	0	0	0	0	0	0	1	0	0	0	0	0	0	0	0	0	0	0	1	0	0	0	0	0	0
ASV687	0	0	0	0	1	0	0	0	0	0	0	0	0	0	0	0	0	0	0	0	0	0	0	0	1	0	0	0	0	0	0	0	1	0	0	0	0	0	0	0	0	0	0	0	0	0	0	416	0
ASV688	145	321	63	42	19	18	1	57	20	1	147	159	35	0	0	0	0	0	0	0	1	0	0	1	0	0	0	0	0	0	0	2	0	0	0	0	0	0	0	0	0	1	0	0	0	0	0	0	1
ASV689	97	262	58	36	17	52	0	53	37	1	149	174	57	0	0	0	0	1	0	0	0	0	0	0	0	0	0	0	0	0	0	0	0	0	0	0	0	0	0	0	0	0	0	0	0	0	2	0	0
ASV690	0	0	0	0	0	0	0	0	0	0	0	0	0	1	0	0	0	0	0	0	0	1	0	0	0	0	0	0	1	0	0	0	0	0	0	0	1	0	0	0	0	0	0	0	0	0	0	0	0
ASV691	0	0	0	0	5	0	0	0	0	0	0	0	0	0	0	0	66	0	0	0	0	0	0	0	0	0	0	0	0	0	0	0	0	0	0	0	0	0	0	0	0	0	0	0	0	0	0	0	0
ASV692	0	0	0	0	0	0	147	0	0	1	0	0	0	0	0	0	0	0	0	1	0	0	0	0	0	0	0	0	0	0	0	0	0	0	0	0	0	0	0	1	0	0	0	0	0	0	0	3	0
ASV693	0	0	1	0	0	0	0	0	0	0	0	0	1	0	0	0	0	0	0	0	0	0	0	0	0	0	0	0	0	0	0	0	0	0	1	0	0	0	0	0	0	0	1	0	0	0	0	0	0
ASV694	0	0	0	0	0	0	0	0	0	0	0	0	0	2	0	0	0	0	0	0	0	0	0	0	0	0	0	0	0	0	0	0	0	0	0	0	0	0	0	0	0	0	0	0	2	0	0	0	0
ASV695	35	22	17	15	590	51	0	26	49	130	1	22	13	0	0	0	0	1	0	1	0	0	0	0	0	0	0	0	0	0	0	0	0	0	0	0	0	0	0	0	0	0	0	0	0	1	2	0	0
ASV696	0	0	1	0	1	2	0	0	0	0	0	1	0	0	0	0	0	1	0	1	2	0	0	0	0	0	0	0	0	0	0	2	0	54	162	599	0	0	1	3	0	0	0	1	0	0	1	40	0
ASV697	13	0	0	84	110	266	0	19	0	0	371	21	4	0	0	0	0	0	0	0	1	0	0	0	0	0	0	0	0	0	0	0	1	0	0	0	0	0	0	0	0	1	0	0	0	0	0	0	0
ASV698	0	0	0	0	0	0	0	0	0	0	0	0	0	0	0	0	0	0	0	2	0	0	0	0	0	0	0	0	0	0	0	0	0	0	0	0	0	0	0	0	0	0	0	0	0	0	0	0	0
ASV699	93	109	90	126	143	97	1	22	2	1	137	80	67	0	0	0	1	0	1	0	0	0	0	0	0	0	1	0	0	0	0	0	0	0	0	0	0	0	0	0	1	0	0	1	0	0	1	0	0
ASV700	0	0	0	0	1	0	0	0	0	0	0	0	1	0	0	1	0	0	0	452	370	42	0	0	0	0	0	1	0	0	0	0	0	0	1	0	0	0	0	0	0	0	0	1	0	0	2	0	0
ASV701	68	72	134	114	260	76	0	9	4	1	107	53	82	0	0	0	0	1	0	1	0	0	0	0	0	0	1	1	0	0	1	0	0	0	0	0	0	0	0	0	0	0	0	0	0	0	0	0	0
ASV702	0	0	8	0	0	0	1	0	0	0	0	0	2	0	0	64	68	0	1	0	0	0	0	0	1	0	1	0	0	0	0	27	0	144	368	2	0	0	0	0	1	3	0	0	0	0	0	26	1
ASV703	0	0	0	1	0	0	0	0	0	0	0	0	0	0	0	0	0	0	5	9	1	1	1	0	120	1	5	15	0	9	0	0	0	18	3	0	63	3	0	0	0	54	0	38	109	22	61	0	79
ASV704	0	0	0	0	0	0	0	0	0	0	0	0	0	1	0	0	0	0	0	4	88	695	0	0	0	0	1	0	0	0	0	0	0	0	0	1	0	0	0	0	0	0	0	0	1	0	0	0	1
ASV705	0	0	0	0	0	0	0	0	0	0	0	0	0	0	0	1	0	0	0	0	0	0	0	0	0	0	0	0	0	0	0	0	0	0	0	190	0	0	0	0	0	0	0	0	0	0	0	0	1
ASV706	0	0	0	0	0	0	0	0	0	0	0	0	0	0	0	0	0	0	0	0	0	0	0	0	0	0	0	0	0	0	0	0	0	0	0	2	0	0	0	0	0	0	0	0	0	0	0	0	0
ASV707	0	0	0	0	0	0	0	0	0	0	0	0	0	0	2	0	0	0	0	0	0	0	0	0	0	0	0	4	0	1	0	0	0	0	0	0	0	0	0	0	0	2	0	0	0	0	48	1	1
ASV708	13	0	0	0	0	0	0	774	0	0	0	0	0	0	0	0	0	0	0	0	0	0	1	0	0	0	0	0	0	0	0	0	0	0	0	0	0	0	0	0	0	0	0	0	0	0	0	0	0
ASV709	0	0	0	1	0	0	350	0	0	0	0	0	0	0	0	0	0	0	0	0	0	0	0	0	0	0	0	0	0	0	0	1	0	0	0	0	0	0	0	0	0	0	0	0	0	0	0	0	0
ASV710	0	0	0	1	0	1	0	0	0	0	0	0	0	0	0	0	0	0	0	11	65	20	0	0	1	0	0	1	1	0	0	0	0	0	0	0	2	0	0	0	1	0	0	0	1	0	1	0	0
ASV711	0	0	0	0	0	0	0	0	0	0	0	0	0	0	80	0	0	0	0	0	0	3	3	0	0	0	1	0	0	0	0	0	0	0	0	4	0	0	0	0	0	0	0	0	0	0	0	0	0
ASV712	0	0	0	0	0	0	0	0	0	0	0	0	0	0	0	0	0	1	0	0	0	0	0	0	0	0	0	3	0	0	0	0	1	0	0	1	1	0	0	0	166	0	0	0	0	0	0	0	0
ASV713	0	0	2	0	0	0	0	0	0	0	0	0	0	0	1	0	32	0	0	0	0	0	0	0	1	0	0	0	0	0	0	0	0	0	0	2	0	0	0	0	837	0	1	0	0	0	0	0	0
ASV714	4	0	70	0	0	0	0	0	0	0	603	20	129	0	0	0	0	1	0	0	0	0	0	0	0	0	0	0	0	0	0	0	0	0	0	0	0	0	0	0	0	0	0	0	0	0	0	0	0
ASV715	0	0	0	0	0	0	0	0	0	0	0	0	0	0	0	91	0	0	2	0	0	2	0	0	0	0	0	0	0	0	1	0	0	1	4	281	0	0	2	0	0	0	0	0	2	0	0	0	0
ASV716	0	0	0	0	0	0	0	0	0	0	0	0	0	0	0	0	0	0	0	0	0	0	0	0	0	0	0	0	0	0	0	0	0	0	0	0	0	0	0	0	0	0	0	0	0	0	0	0	0
ASV717	0	4	0	0	0	0	0	0	0	0	0	0	0	0	0	0	0	3	0	1	1	0	1	0	0	9	0	0	0	0	0	0	0	9	0	55	0	0	0	0	0	0	0	0	2	0	0	0	2
ASV718	0	0	0	1	0	0	0	0	0	0	0	2	0	0	0	0	0	0	1	0	0	0	0	0	0	0	0	0	0	0	0	0	0	0	0	0	0	0	0	0	0	1	0	0	0	0	0	0	1
ASV719	0	0	0	0	0	1	0	0	0	0	0	0	0	0	0	1	0	1	0	0	2	0	0	0	0	0	0	2	0	0	0	0	0	1	0	3	0	0	0	0	1	0	1	859	0	0	0	1	4
ASV720	0	0	0	0	0	1	0	0	0	0	0	0	0	0	0	0	0	0	0	0	1	0	0	1	0	0	0	0	0	0	0	0	0	0	0	2	0	0	0	0	0	0	0	1	0	0	0	0	0
ASV721	0	0	0	0	0	0	0	0	0	0	0	0	0	0	0	0	0	0	0	0	0	0	0	0	0	0	0	0	0	0	0	0	0	0	0	0	0	0	0	0	0	0	0	0	0	0	0	0	0
ASV722	0	0	0	0	0	0	0	0	0	0	0	0	0	0	0	687	0	0	0	0	0	0	0	0	0	0	0	0	0	0	0	0	0	14	97	56	0	0	0	0	0	0	0	0	0	1	3	2	0
ASV723	0	0	0	0	0	0	0	0	0	0	0	0	0	0	0	4	0	0	0	0	0	0	0	0	0	0	0	0	0	0	0	0	0	0	26	18	0	0	0	0	0	0	0	0	0	0	0	0	0
ASV724	0	0	0	0	0	0	1	0	0	0	0	0	0	0	0	0	0	0	0	0	1	0	0	0	0	0	0	0	0	0	0	0	0	0	0	0	0	0	0	0	0	0	0	0	0	0	0	0	0
ASV725	0	0	0	0	2	0	0	0	0	0	0	0	0	0	1	59	0	0	0	662	2	34	0	0	0	0	1	0	0	0	0	0	0	0	0	0	0	0	0	0	0	0	0	0	0	0	0	0	0
ASV726	0	0	0	0	192	116	0	0	0	0	0	0	2	0	0	0	23	0	0	0	0	0	0	0	0	0	0	0	0	0	0	0	0	0	0	1	0	0	0	0	0	0	0	1	0	0	0	0	0
ASV727	0	0	0	0	0	0	0	0	0	0	0	0	0	0	0	0	0	0	0	0	0	0	0	0	0	0	0	0	0	0	0	0	0	0	0	0	0	0	0	0	0	0	0	0	0	0	0	0	0
ASV728	1	0	0	0	0	0	0	0	1	0	0	0	0	0	0	836	0	0	0	0	0	0	0	0	0	0	0	0	0	0	0	0	0	0	0	0	0	0	1	0	0	0	0	0	0	1	0	0	0
ASV729	0	0	0	0	0	0	0	0	0	0	0	0	0	0	0	0	0	0	0	0	0	0	0	0	0	0	0	0	0	0	0	0	0	0	0	8	0	0	0	0	0	0	0	0	0	0	0	0	0
ASV730	0	0	0	0	0	0	0	0	0	0	0	0	0	0	24	0	40	0	0	0	0	0	0	0	0	0	0	0	0	0	0	0	0	0	0	0	0	1	0	1	1	0	0	0	0	0	0	0	0
ASV731	0	0	0	0	0	0	0	0	0	0	0	0	0	0	6	13	0	0	0	0	2	2	0	0	0	0	0	0	0	0	0	0	0	12	22	335	0	0	0	0	0	0	0	0	0	0	0	0	0
ASV732	0	0	0	0	0	0	0	0	0	0	0	0	0	16	27	0	0	0	0	3	0	1	14	0	0	0	0	1	0	0	1	17	11	0	503	0	20	502	0	0	0	0	2	10	2	26	6	0	19
ASV733	0	0	0	0	0	1	0	0	0	0	0	0	0	1	0	0	0	0	0	0	0	1	0	0	0	0	0	0	2	0	0	0	0	0	0	0	0	0	0	0	0	0	0	0	1	0	0	0	0
ASV734	0	0	0	0	0	0	0	0	0	0	0	0	1	0	0	0	0	0	0	0	0	0	0	0	0	0	0	0	0	0	0	0	0	0	0	0	0	0	0	0	0	0	0	0	0	0	0	0	0
ASV735	0	0	1	0	0	0	0	0	0	0	0	0	2	0	0	0	0	98	0	11	1	0	0	0	0	0	0	0	0	0	0	1	1	0	0	0	0	0	0	0	75	0	0	0	60	0	0	302	0
ASV736	0	0	0	0	0	0	0	0	0	0	0	0	0	0	0	0	0	0	0	0	0	0	0	0	0	0	0	0	0	0	0	0	0	0	0	0	0	0	0	0	0	0	0	0	0	0	0	0	0
ASV737	0	0	0	1	0	0	0	0	0	0	0	0	0	0	0	114	0	0	0	0	1	0	0	0	0	0	0	0	0	0	0	0	0	0	0	40	0	0	0	0	0	0	0	0	0	0	0	0	0
ASV738	0	0	0	0	0	0	0	1	0	0	0	0	0	1	1	2	0	0	0	0	0	0	2	0	0	0	0	0	0	1	0	0	0	0	0	33	0	0	0	0	0	0	0	0	0	0	0	0	0
ASV739	0	0	0	0	0	0	141	0	0	0	0	0	0	0	0	0	0	0	0	0	0	0	0	0	0	0	0	0	0	0	0	0	0	0	0	0	0	0	0	0	0	0	0	0	0	0	0	0	0
ASV740	0	0	0	0	0	0	0	0	0	0	0	0	0	0	0	0	0	0	0	2	0	0	0	0	0	0	0	0	1	0	0	0	0	0	0	0	1	0	0	0	0	0	0	0	0	0	0	0	0
ASV741	0	0	0	0	0	0	0	0	18	0	0	0	0	0	7	272	7	0	1	0	0	0	0	0	0	0	0	0	0	0	0	0	0	98	46	21	0	0	0	0	0	0	0	0	0	0	0	0	0
ASV742	0	0	0	0	0	0	1	0	0	0	2	0	0	0	4	20	0	4	0	0	0	4	0	0	3	4	41	36	0	0	0	0	265	0	34	2	58	1	13	47	47	1	2	3	0	3	0	1	0
ASV743	0	0	2	0	56	0	0	0	0	0	0	0	0	0	0	0	2	1	0	0	0	0	0	0	0	0	0	0	0	0	0	0	0	0	1	0	0	0	0	0	0	0	0	0	0	0	0	83	0
ASV744	0	0	0	0	0	0	0	0	0	0	0	0	0	0	0	0	0	6	0	0	0	0	3	0	0	0	0	0	0	1	0	0	0	0	0	0	2	0	0	0	352	0	0	7	0	0	118	2	3
ASV745	0	0	0	0	0	0	0	0	0	0	0	0	0	0	0	0	0	0	0	0	0	0	0	0	0	0	0	0	0	0	0	0	0	0	0	0	0	0	0	0	0	0	0	0	0	0	0	0	0
ASV746	0	0	0	0	0	0	0	0	0	0	0	0	0	0	13	108	0	0	0	1	595	27	0	0	0	0	0	0	0	0	0	0	0	0	0	1	0	0	29	0	0	0	0	0	0	0	0	0	0
ASV747	0	0	3	0	0	0	0	0	7	1	0	0	31	0	0	0	10	0	0	0	0	0	1	0	0	0	0	1	0	0	0	1	0	0	0	0	0	0	0	2	0	0	0	26	1	0	282	82	1
ASV748	0	0	4	13	6	61	4	0	1	0	0	0	18	0	0	0	7	0	0	0	0	0	41	0	2	0	0	0	0	0	0	0	0	55	1	0	0	0	0	0	0	0	0	1	0	0	4	1	0
ASV749	0	0	0	0	0	0	0	0	0	0	0	0	0	0	0	0	0	0	0	0	0	0	764	0	0	0	0	0	0	1	0	0	0	0	0	0	0	1	0	0	0	0	0	0	0	0	0	0	0
ASV750	0	0	0	0	0	0	0	0	0	0	0	0	0	0	22	824	0	0	0	0	0	0	0	1	0	0	3	0	0	0	0	0	0	0	1	0	0	0	0	0	0	0	0	0	0	0	0	0	0
ASV751	0	0	0	0	4	9	0	0	0	0	0	0	0	0	0	0	0	0	0	0	0	0	0	0	0	0	0	0	0	0	0	0	0	0	0	0	0	0	0	0	0	0	0	0	0	0	0	0	0
ASV752	0	0	0	0	0	0	0	0	0	0	0	0	1	0	9	91	0	4	31	0	14	0	0	0	0	0	0	0	0	0	0	0	0	0	0	34	0	0	0	0	0	0	0	0	0	0	0	0	13
ASV753	0	0	0	0	0	0	0	0	0	0	0	0	0	0	0	0	0	0	0	0	0	0	0	0	0	0	0	0	0	0	0	0	0	0	0	0	0	0	0	0	0	0	0	0	0	0	0	0	0
ASV754	0	0	0	0	0	0	0	0	0	0	0	0	0	0	0	882	2	0	0	0	0	0	0	0	0	0	0	0	0	0	0	0	0	0	0	7	0	0	0	0	0	0	0	0	0	0	0	0	0
ASV755	0	0	0	0	0	0	0	0	0	0	0	0	0	0	0	0	0	0	0	0	0	0	0	0	0	0	0	0	0	0	0	0	0	0	0	0	0	0	0	0	0	0	0	0	0	0	0	0	0
ASV756	0	0	7	0	0	1	0	0	0	0	0	0	150	0	0	0	0	0	0	0	0	0	3	0	206	0	0	2	0	0	0	0	0	0	0	0	0	0	0	0	1	2	0	0	0	0	1	2	0
ASV757	0	0	0	0	0	0	0	0	0	0	0	0	0	4	12	8	24	27	11	18	14	9	19	32	0	4	26	7	0	11	61	63	8	21	0	0	38	0	13	0	0	39	1	17	51	46	24	15	30
ASV758	0	0	0	0	0	0	0	0	1	0	0	0	0	0	0	612	2	0	0	0	0	0	0	0	0	0	0	0	0	0	2	0	0	0	0	122	0	0	0	0	0	0	0	0	0	0	0	0	0
ASV759	0	0	0	0	0	0	0	0	0	0	0	0	0	0	2	6	0	1	1	5	53	81	0	0	0	0	0	0	0	0	0	0	0	0	0	0	1	0	3	0	407	0	1	24	0	0	0	0	0
ASV760	0	0	0	0	0	0	0	0	0	0	0	0	0	0	0	0	1	0	0	1	4	0	0	0	0	0	0	0	0	0	0	0	0	0	0	0	0	0	0	0	0	0	0	1	0	0	285	60	1
ASV761	0	0	0	0	0	0	0	0	0	0	0	0	0	0	0	5	0	0	0	0	0	0	0	0	0	0	0	1	0	0	0	0	0	51	24	179	0	0	0	0	0	0	0	17	5	0	71	7	0
ASV762	0	0	0	0	0	0	0	0	0	0	0	0	0	0	0	0	10	13	0	0	0	0	1	0	0	0	0	0	0	0	0	0	0	0	0	0	1	0	0	0	0	12	0	0	0	0	3	5	0
ASV764	0	0	0	0	1	0	0	0	0	0	0	0	0	0	0	0	0	740	0	3	0	0	1	0	0	1	0	0	0	0	0	0	0	0	0	7	0	14	4	0	0	0	3	0	0	0	0	0	2
ASV765	0	0	2	0	0	0	0	0	0	0	0	0	0	0	0	0	0	1	0	0	0	0	0	0	0	0	0	0	0	0	0	0	0	0	0	0	0	0	0	0	740	0	0	0	0	0	0	1	0
ASV766	0	0	0	0	0	0	0	0	0	0	0	0	0	1	0	0	0	0	0	1	0	1	0	0	0	0	0	0	1	0	0	0	0	0	0	2	0	0	0	0	0	0	0	0	1	0	0	0	0
ASV767	0	0	1	0	1	0	112	2	0	0	234	3	78	0	34	0	0	1	0	1	0	0	0	0	5	0	0	29	0	1	0	2	3	2	0	0	0	1	0	35	0	0	0	1	0	0	1	1	0
ASV768	0	0	0	0	0	0	0	0	0	0	0	0	0	0	0	0	0	0	0	0	0	0	0	0	0	0	0	0	0	0	0	0	0	0	1	1	0	0	0	0	0	0	0	0	0	0	0	13	0
ASV769	0	0	0	0	0	0	0	0	0	0	0	0	0	0	6	656	0	0	2	0	0	0	0	0	0	0	0	0	0	0	50	24	27	0	0	0	0	0	1	0	0	0	0	0	0	0	0	0	0
ASV770	0	0	1	0	0	0	0	0	1	0	0	0	4	0	1	1	0	0	0	0	0	1	0	1	0	0	0	2	0	1	0	2	0	1	0	0	0	0	1	0	2	0	1	0	0	0	2	0	0
ASV771	0	0	0	0	0	0	0	0	1	1	0	0	0	1	6	8	7	6	5	15	1	0	5	4	14	8	15	0	0	2	46	28	3	12	26	9	29	0	37	20	2	15	1	2	26	12	14	2	8
ASV772	0	0	0	0	0	1	0	0	0	0	0	0	0	0	0	0	0	0	0	0	373	0	0	0	0	0	0	0	0	0	0	0	0	0	0	0	0	0	0	0	0	1	0	0	0	0	0	0	0
ASV773	0	0	1	0	0	0	0	0	0	0	0	0	0	0	0	0	1	0	0	0	0	0	0	0	0	0	1	0	0	0	0	2	1	0	25	78	0	0	0	0	0	0	0	0	0	0	2	460	3
ASV774	0	1	0	0	0	0	0	0	0	0	1	0	805	0	0	0	0	0	0	1	0	0	0	0	0	0	0	0	0	0	0	0	0	0	2	0	0	0	0	0	0	0	0	0	0	0	0	0	0
ASV775	0	0	0	0	44	0	2	0	0	0	0	0	0	0	1	8	0	0	0	0	0	0	1	0	0	0	0	0	0	0	0	4	0	4	23	128	0	0	0	0	12	0	29	66	4	0	51	60	0
ASV776	0	0	978	0	2	0	2	0	0	0	1	1	0	0	0	0	0	2	0	0	0	0	0	0	2	0	0	0	0	0	0	0	1	0	0	0	0	0	0	0	1	0	0	0	0	0	0	1	0
ASV777	0	0	0	0	192	2	0	0	0	0	0	0	468	0	0	0	0	0	0	1	0	0	0	0	0	0	0	0	0	0	0	0	0	0	0	0	0	0	0	0	0	0	1	0	0	0	0	0	0
ASV778	0	0	0	0	0	0	0	0	0	0	0	0	0	1	1	0	0	0	0	0	0	0	1	0	0	0	0	10	0	5	0	1	0	0	0	0	0	0	0	0	253	1	0	8	0	0	119	4	0
ASV779	0	1	2	0	0	0	0	1	0	0	0	0	0	0	28	4	5	1	14	10	20	13	10	16	1	2	0	9	0	0	1	0	0	31	0	20	19	752	1	0	0	0	4	7	0	0	0	1	1
ASV780	0	0	0	0	3	0	0	0	0	0	0	0	0	0	0	0	0	0	0	4	0	0	0	0	0	0	1	0	0	0	0	0	0	0	0	1	0	0	0	0	0	0	2	0	0	0	0	0	1
ASV781	0	0	0	0	0	0	0	0	0	0	0	0	0	0	0	10	0	0	0	0	597	8	0	0	0	0	0	0	0	0	4	16	4	8	20	4	0	0	2	0	0	0	0	0	0	0	0	0	0
ASV782	0	0	0	0	0	0	0	0	0	0	0	0	0	0	0	0	0	0	0	0	0	0	0	0	0	0	0	0	0	0	0	0	0	0	0	0	0	0	0	0	0	0	0	0	0	0	1	0	0
ASV783	87	89	81	84	82	51	0	22	12	1	126	91	57	0	0	0	0	2	0	0	0	0	0	0	0	0	1	0	0	0	0	0	1	0	0	0	0	0	0	0	0	0	0	0	0	0	0	1	1
ASV784	0	0	0	0	0	0	0	0	0	0	0	0	0	0	0	7	0	0	0	0	0	0	0	0	0	0	0	0	0	0	0	0	0	1	0	9	0	0	0	0	0	0	0	0	0	0	0	0	0
ASV785	0	0	0	0	0	0	0	0	0	0	0	0	0	0	0	0	0	0	0	0	1	0	0	0	0	1	0	0	0	0	0	0	0	0	0	1	0	0	0	0	0	0	0	0	0	0	0	0	0
ASV786	0	0	0	0	0	0	0	0	0	0	0	0	0	0	0	0	0	0	0	0	13	0	0	0	0	0	0	0	0	0	0	0	0	0	0	0	0	0	0	0	0	0	0	0	0	0	0	0	0
ASV787	0	0	0	0	0	0	0	0	0	0	0	0	0	0	537	0	0	0	0	0	0	0	1	0	0	0	0	0	0	0	0	0	0	0	0	0	0	0	0	0	0	0	0	0	0	0	0	0	0
ASV788	0	0	0	0	0	0	0	0	0	0	0	0	0	0	0	0	0	0	0	0	2	1	0	0	0	0	0	1	0	0	0	1	0	2	35	487	0	0	0	0	2	0	0	0	73	0	0	0	0
ASV789	3	2	2	0	6	1	1	1	0	0	4	6	4	0	0	0	0	0	0	0	0	0	0	0	0	0	0	0	0	0	0	0	0	0	0	0	0	0	0	0	0	0	0	0	0	0	0	0	0
ASV790	0	0	1	0	0	7	1	0	0	0	0	0	0	0	0	0	6	0	0	0	0	0	0	0	0	0	0	0	0	0	0	1	0	0	0	2	0	0	0	0	0	0	0	1	0	0	80	0	0
ASV791	0	0	0	0	0	0	0	0	0	0	0	0	0	1	2	538	0	0	0	0	168	1	0	2	0	0	0	0	0	0	0	0	0	0	0	0	0	0	0	0	0	0	0	0	0	0	0	0	0
ASV792	0	0	0	0	0	0	0	0	0	0	1	0	0	0	0	1	89	2	0	0	0	0	8	0	0	0	0	0	0	0	0	3	5	0	0	0	0	0	0	0	3	0	0	0	0	0	0	623	0
ASV793	0	0	0	0	0	0	0	0	0	0	0	0	0	0	0	6	0	18	0	0	0	0	5	0	0	0	0	0	0	144	0	0	0	0	26	80	0	0	0	0	2	0	0	29	0	0	0	1	1
ASV794	0	0	0	0	0	0	0	0	0	0	0	0	0	0	0	2	0	0	0	0	1	6	0	0	0	0	0	0	0	0	0	0	0	0	0	615	0	0	0	0	4	0	0	1	7	0	12	1	0
ASV795	0	0	0	0	0	1	0	0	0	2	0	0	0	0	0	0	0	0	0	0	0	0	0	0	0	0	0	4	0	0	0	0	0	0	0	0	0	0	0	0	1	0	111	24	0	0	249	0	0
ASV796	0	0	0	0	0	0	0	0	0	0	0	0	0	0	0	3	0	0	0	0	0	0	0	0	0	0	0	0	0	0	0	0	0	0	0	1	0	0	0	0	4	0	0	0	0	0	0	4	1
ASV797	0	0	4	0	0	0	0	0	0	0	0	0	0	0	0	0	0	0	0	0	0	0	0	1	0	0	0	0	0	0	0	0	0	0	0	0	0	0	2	0	0	0	0	0	0	1	0	0	0
ASV798	0	1	0	0	0	0	0	0	0	0	0	0	0	0	0	45	1	0	0	0	0	0	0	0	0	0	1	0	0	0	0	0	0	1	5	0	0	0	0	0	0	1	0	0	0	1	0	0	26
ASV799	0	0	0	0	0	0	0	0	0	0	0	0	0	0	0	1	0	48	3	0	0	0	0	0	0	0	0	0	0	0	0	0	0	0	0	0	0	0	0	1	0	0	0	1	0	1	17	0	0
ASV800	0	0	2	0	0	1	0	0	0	0	0	0	0	0	2	0	0	0	0	0	0	0	0	0	0	0	0	1	0	0	2	2	0	4	24	183	0	0	0	0	0	0	1	0	8	0	16	33	0
ASV801	0	0	0	0	11	0	0	0	0	0	0	0	0	0	0	0	0	0	0	0	0	0	0	0	2	0	0	0	0	0	0	0	0	0	0	2	0	1	0	0	0	0	0	4	0	0	0	0	0
ASV803	0	0	0	0	0	0	0	0	0	0	0	0	0	0	0	0	0	0	0	0	0	0	0	0	0	0	0	0	0	1	0	0	0	0	0	0	0	1	0	0	0	0	1	2	0	0	0	0	0
ASV804	0	0	0	0	0	1	0	0	1	0	0	1	3	0	0	0	1	0	0	0	0	0	0	0	1	0	0	0	0	0	0	0	0	0	0	0	0	0	0	0	0	0	0	0	0	0	0	0	0
ASV805	0	0	0	0	0	0	0	0	0	0	0	0	0	0	0	681	0	0	0	0	0	0	0	0	0	0	0	0	0	0	0	0	0	0	0	0	0	0	0	0	0	0	0	0	0	0	0	0	0
ASV806	0	0	1	0	1	0	0	0	0	0	1	0	0	0	0	1	0	0	0	0	0	0	0	0	0	0	0	0	0	0	0	7	1	22	326	167	0	0	0	0	2	0	1	0	1	0	1	81	5
ASV807	1	0	0	0	0	0	0	0	0	0	0	0	0	0	0	0	0	0	0	0	0	0	0	0	0	0	0	0	0	0	0	0	0	3	0	0	0	0	0	0	0	0	0	0	0	0	0	0	0
ASV808	0	0	5	0	1	0	0	0	0	0	0	0	7	0	0	0	47	0	0	0	0	1	3	0	7	2	0	0	0	0	0	0	0	0	0	0	0	0	0	0	0	0	0	0	0	0	0	0	1
ASV809	0	0	0	0	0	0	0	0	0	0	0	0	0	0	0	0	1	0	0	0	0	0	0	0	0	0	0	0	0	0	0	0	0	0	0	0	0	0	0	0	0	2	0	0	0	0	0	0	4
ASV810	6	0	0	15	1	17	138	4	0	0	4	1	6	0	2	0	1	2	0	0	0	0	0	1	12	0	0	4	0	22	0	0	0	0	0	1	0	0	0	0	2	0	0	28	1	0	1	0	0
ASV811	0	0	0	0	0	0	0	0	0	0	0	0	0	0	0	0	0	0	0	0	1	0	0	0	0	0	0	1	0	0	0	0	0	0	0	695	0	0	0	0	0	0	0	0	0	0	0	0	0
ASV812	0	0	0	0	0	0	0	0	0	0	0	0	0	0	0	0	3	0	0	2	0	0	0	0	0	0	0	0	0	0	0	4	0	0	1	14	0	0	0	0	0	0	2	0	0	0	0	28	0
ASV813	0	0	0	0	7	0	0	0	0	0	0	0	0	0	0	0	6	0	0	0	0	0	0	0	0	0	0	0	0	0	0	0	0	0	0	0	0	0	0	0	0	0	0	0	0	0	0	0	0
ASV814	0	0	0	0	0	0	0	0	0	0	0	0	1	0	2	0	0	0	0	0	0	0	1	0	0	0	0	11	0	1	0	0	0	0	1	0	0	7	0	0	2	1	3	2	0	0	0	0	0
ASV815	0	0	0	0	0	1	0	0	0	0	0	2	0	0	0	0	0	1	2	0	0	1	0	1	0	0	18	2	0	0	0	0	69	0	0	1	6	0	0	10	14	1	2	0	0	0	0	0	0
ASV816	0	0	0	0	0	1	0	0	0	0	0	0	0	0	0	351	0	0	0	0	0	0	0	0	0	0	0	0	0	0	0	0	0	62	0	253	0	0	1	0	0	0	0	2	4	0	0	0	1
ASV817	0	0	0	0	0	0	0	0	0	0	0	0	0	0	47	0	158	0	1	0	0	0	0	0	0	0	0	46	0	0	0	0	0	0	0	0	0	0	0	0	0	0	0	0	0	0	4	0	0
ASV818	0	0	0	0	0	0	0	0	0	0	0	0	0	0	0	2	34	0	0	0	0	0	0	0	0	0	0	0	0	0	0	1	0	0	0	1	0	0	0	0	0	0	0	1	0	0	0	1	2
ASV819	0	0	0	0	0	0	0	0	0	0	1	0	0	0	0	12	0	30	0	9	17	13	18	0	5	13	1	18	1	8	111	0	0	1	0	0	10	0	0	1	0	0	1	8	0	10	23	2	53
ASV820	0	0	0	0	0	1	0	0	0	0	0	0	0	0	0	0	0	0	0	0	653	0	0	0	0	0	0	1	0	2	0	0	0	0	0	0	0	1	0	0	1	0	0	0	0	0	0	0	0
ASV821	0	0	0	0	0	0	0	0	0	0	0	0	0	0	0	0	0	0	0	0	0	0	0	0	0	0	0	0	0	3	0	0	0	0	0	0	0	0	0	0	0	0	0	0	0	0	0	0	0
ASV822	0	0	0	0	0	0	0	0	0	0	0	0	0	0	0	0	0	0	464	0	0	0	0	0	0	0	0	0	0	0	0	0	0	0	0	0	0	0	0	0	0	0	0	0	0	0	0	0	0
ASV823	0	0	0	0	0	0	0	0	0	0	0	0	0	0	0	0	0	0	0	0	0	1	0	0	0	0	0	0	1	0	0	0	0	0	0	0	0	0	0	109	1	0	0	0	0	0	1	0	0
ASV824	0	0	0	0	0	0	0	0	0	0	0	0	1	0	74	0	1	0	0	21	73	6	4	0	2	0	5	10	0	6	7	96	0	27	191	0	5	0	0	0	1	0	0	1	0	65	34	7	0
ASV825	3	5	0	8	10	3	2	2	0	1	3	0	10	24	12	11	18	29	10	10	6	41	21	11	0	2	36	17	0	0	1	0	11	3	10	0	2	3	8	14	13	4	0	2	0	9	1	5	12
ASV826	0	0	0	0	0	0	0	0	0	0	0	0	0	0	0	0	0	0	0	0	0	0	0	0	0	0	0	0	0	0	0	0	0	0	0	0	1	0	0	0	0	0	0	0	0	0	0	0	0
ASV827	0	0	0	0	0	0	0	0	0	0	0	0	0	0	0	37	5	0	1	0	0	0	1	0	0	0	0	0	0	0	0	15	0	0	21	22	0	0	0	0	6	2	0	0	0	0	0	0	0
ASV828	0	0	0	0	279	0	0	0	0	0	0	0	0	0	0	0	0	0	0	0	0	0	0	0	0	0	0	2	0	0	0	0	0	0	0	1	0	0	0	0	0	0	0	133	0	0	3	0	0
ASV829	0	0	1	0	3	3	0	0	0	0	0	0	1	0	0	0	0	0	0	0	0	0	0	0	1	0	0	4	0	1	0	0	0	0	0	0	0	0	0	0	1	0	0	0	0	0	0	2	0
ASV830	0	0	0	0	0	0	0	0	1	0	1	0	0	0	0	24	0	0	0	0	5	0	0	0	0	0	1	0	0	0	0	0	0	0	0	2	3	0	0	0	0	0	0	0	0	0	0	0	0
ASV831	0	0	0	0	0	0	0	1	0	0	0	0	0	1	0	0	0	0	0	0	0	0	0	0	0	0	0	0	0	0	0	0	0	0	0	0	0	0	0	0	0	0	0	0	0	0	0	0	0
ASV832	0	0	0	0	0	0	0	0	0	0	0	0	0	0	0	0	0	0	0	6	0	1	0	0	0	0	0	0	0	0	0	0	0	0	0	0	1	0	0	0	0	0	0	0	0	0	0	0	0
ASV833	0	0	0	0	0	0	0	0	0	0	0	0	0	0	0	0	0	1	2	0	0	0	0	0	0	1	0	0	0	0	0	1	6	6	0	0	0	0	18	0	577	0	0	0	0	0	0	0	0
ASV834	0	0	505	0	0	0	4	1	0	0	1	0	0	0	0	0	0	0	0	0	0	0	0	0	1	0	0	0	0	0	0	0	0	0	0	0	0	1	0	0	0	0	0	1	0	0	1	1	0
ASV835	0	0	0	0	0	0	281	0	0	0	0	0	0	0	0	0	0	0	0	0	0	0	0	0	0	0	0	0	0	0	0	0	0	0	0	0	0	0	0	0	0	0	0	0	0	0	0	0	0
ASV836	0	0	0	0	0	0	0	0	0	0	0	0	0	0	0	0	0	0	0	0	0	0	0	0	0	0	0	0	0	0	0	0	0	0	0	0	0	0	0	0	0	0	0	0	0	0	0	0	0
ASV837	5	5	0	3	4	1	2	8	1	0	3	5	3	11	5	7	9	11	2	1	2	0	3	8	0	1	17	8	0	2	0	1	6	0	13	0	3	3	0	8	10	1	0	1	0	12	0	4	15
ASV838	2	0	3	0	0	6	15	0	0	2	0	0	24	0	0	0	0	0	0	0	0	0	0	0	0	0	0	0	0	0	0	2	0	0	0	3	0	0	0	0	0	0	0	0	0	1	2	1	0
ASV839	0	0	0	0	0	0	0	0	0	0	0	0	0	0	0	0	0	0	0	0	0	0	0	0	0	0	0	0	0	0	0	0	0	0	0	0	0	0	0	0	0	0	0	0	0	0	0	0	0
ASV840	0	0	0	0	0	0	0	0	0	0	0	0	0	1	0	0	0	0	1	0	0	0	0	0	0	0	0	0	0	0	0	2	0	364	2	110	0	0	0	0	0	0	0	0	59	0	0	0	2
ASV841	0	0	0	0	0	0	0	0	0	0	0	0	0	0	0	0	8	0	0	0	0	0	0	0	0	0	0	0	0	0	0	0	0	0	0	0	0	0	0	0	0	0	0	0	0	0	0	0	0
ASV842	0	0	0	0	0	0	0	0	0	0	0	0	0	0	0	611	0	0	0	0	0	0	0	0	0	0	0	0	0	0	1	0	0	0	0	4	0	0	0	0	0	0	0	0	0	0	0	0	0
ASV843	0	1	0	0	0	0	0	0	0	0	0	0	0	0	0	0	0	0	0	0	0	0	0	0	0	0	0	0	0	0	0	0	1	3	0	0	0	0	0	0	464	0	0	0	0	0	69	9	0
ASV844	0	0	0	0	3	0	0	0	0	0	0	0	0	0	0	0	0	0	0	0	0	0	0	0	0	0	0	0	0	0	0	0	0	0	0	0	0	0	0	0	0	0	1	0	0	0	0	0	0
ASV845	1	0	0	0	0	1	0	0	0	0	0	0	0	0	4	624	0	0	0	0	0	0	0	0	0	0	0	0	0	0	3	0	0	0	0	0	0	0	1	0	0	0	0	0	0	1	0	0	0
ASV846	0	0	0	0	0	1	0	0	0	0	0	0	0	0	0	0	0	0	0	0	0	0	0	0	0	1	0	0	0	0	0	0	0	0	0	0	0	0	0	0	0	0	376	232	0	0	1	1	0
ASV847	0	0	0	0	0	0	0	0	0	0	0	0	0	0	0	2	0	0	0	2	0	1	0	0	0	0	0	0	1	0	0	0	0	0	0	0	0	0	0	0	0	0	0	0	2	0	0	0	0
ASV848	0	0	0	0	0	0	0	0	1	0	0	0	0	0	1	586	0	0	0	0	0	0	0	0	0	0	0	0	0	0	0	0	0	0	0	0	0	0	0	0	0	0	0	0	0	1	0	0	0
ASV849	0	0	0	0	1	1	6	2	0	0	8	0	1	2	1	3	2	7	4	0	0	0	3	3	1	0	0	3	0	0	0	0	0	0	16	6	3	0	1	8	1	0	0	2	0	1	0	0	4
ASV850	0	0	0	0	0	0	0	1	0	0	0	0	0	47	53	12	59	116	26	3	28	62	47	62	1	0	4	2	0	0	1	0	0	0	0	1	0	0	0	0	1	2	0	0	1	3	0	0	6
ASV851	0	0	0	0	0	0	0	0	0	0	0	0	0	0	0	0	0	0	0	0	0	0	0	0	0	0	0	0	0	0	0	0	0	0	0	0	0	0	0	1	1	0	0	0	0	0	11	549	0
ASV852	0	0	0	0	0	0	0	0	0	0	0	0	0	0	0	0	0	0	0	0	0	0	0	0	0	0	0	0	0	0	0	0	0	0	0	0	0	0	0	0	0	0	0	0	0	0	0	0	0
ASV853	0	0	0	0	0	0	0	0	0	0	0	0	0	0	0	0	0	0	0	0	0	0	0	0	0	0	0	0	0	0	0	0	0	0	0	0	0	0	0	0	0	0	0	0	0	0	0	0	0
ASV854	0	0	0	0	0	0	0	0	0	0	0	0	0	0	136	30	0	0	0	0	0	0	0	0	0	0	0	0	0	0	0	0	0	0	0	0	0	0	13	0	95	0	0	220	0	0	2	0	0
ASV855	0	0	0	0	0	0	0	0	0	0	0	0	0	0	0	0	1	0	0	0	0	0	0	0	1	0	0	0	0	0	0	0	0	0	0	0	0	0	3	0	597	0	0	0	0	0	0	0	0
ASV856	0	0	0	0	0	0	0	0	0	0	0	0	0	0	0	0	0	0	0	0	0	0	0	0	0	0	0	0	0	0	0	0	0	0	0	0	0	0	0	0	0	0	0	0	0	0	0	0	0
ASV857	0	0	0	0	49	12	0	0	0	0	0	0	19	0	3	0	12	0	0	0	0	0	8	0	0	0	0	0	0	1	0	0	0	0	0	2	0	0	0	0	0	0	0	20	0	0	0	0	0
ASV858	0	0	0	0	0	0	0	0	0	0	0	0	0	93	13	16	57	62	35	0	17	87	102	39	2	1	0	1	0	0	0	0	0	0	0	2	1	0	2	0	2	0	0	0	0	0	0	0	0
ASV859	0	0	0	0	0	0	0	0	0	0	0	0	0	0	0	0	0	0	0	0	0	0	0	0	0	0	0	0	0	0	0	0	0	0	0	0	0	0	0	0	0	0	0	0	0	0	0	0	0
ASV860	0	0	0	0	22	0	0	0	0	0	0	0	0	0	20	0	3	0	0	1	0	0	0	0	0	0	0	0	0	0	0	0	0	0	0	0	0	0	0	0	0	0	1	6	0	0	0	0	0
ASV861	0	0	0	0	0	0	0	0	0	0	0	0	0	0	0	0	0	0	0	1	1	0	0	0	0	0	0	0	0	0	0	1	1	0	1	0	0	0	0	0	1	0	0	0	0	0	0	595	1
ASV862	0	0	0	0	0	0	0	0	0	0	0	0	0	0	0	0	0	0	0	0	6	0	0	0	0	0	0	1	0	0	0	0	0	0	0	0	0	0	0	0	0	0	0	0	0	0	0	0	0
ASV863	0	0	0	0	0	0	0	0	0	0	0	0	0	0	36	0	2	0	217	0	0	0	0	0	0	1	0	0	0	0	0	0	0	1	0	0	0	0	0	0	0	0	0	0	0	0	0	0	0
ASV864	0	0	0	0	0	0	0	0	0	1	1	0	0	11	1	49	0	0	4	0	1	0	0	0	0	0	0	546	0	0	0	0	0	0	0	0	0	5	0	0	8	1	0	0	0	0	0	0	0
ASV865	0	0	0	0	0	0	0	0	0	0	0	0	0	0	0	0	0	0	0	0	0	0	2	0	0	0	0	2	0	0	0	0	0	0	0	0	0	0	0	0	0	0	0	0	0	0	0	0	0
ASV866	0	0	0	0	0	0	0	0	0	0	0	0	0	0	0	0	0	0	0	0	0	0	0	0	0	0	0	0	0	0	0	0	0	0	0	0	0	0	0	0	0	0	0	0	0	0	0	0	0
ASV867	0	0	0	0	0	0	0	1	0	0	0	0	0	17	65	3	18	29	10	0	11	4	23	23	0	0	306	9	0	0	0	0	0	0	0	0	3	1	0	0	4	0	0	0	0	0	0	0	1
ASV868	0	0	0	0	0	0	0	0	0	0	0	0	0	0	0	0	0	0	0	0	0	0	0	0	0	0	0	0	0	0	0	0	0	0	0	0	0	0	0	0	0	0	0	0	0	0	0	0	0
ASV869	0	0	1	0	0	0	0	0	0	0	0	0	0	0	0	4	0	0	0	0	0	0	0	0	0	0	0	0	0	0	0	0	0	0	0	5	0	0	0	0	0	0	0	0	0	0	0	0	0
ASV870	0	0	0	0	2	0	0	0	0	0	0	0	0	0	0	0	0	0	0	0	0	0	0	0	0	0	0	0	0	0	0	0	0	7	729	5	0	0	0	0	0	0	0	0	0	0	0	0	0
ASV871	0	0	0	0	0	0	0	0	0	0	0	0	0	0	0	0	0	0	0	0	0	0	0	0	0	0	0	0	0	1	0	0	0	0	0	0	0	0	0	0	0	0	0	0	0	0	0	0	0
ASV872	0	0	0	0	0	0	0	0	0	0	0	0	0	0	0	0	0	0	0	0	0	0	0	0	0	0	0	0	0	0	0	0	0	0	0	0	0	0	0	0	0	0	0	0	0	0	0	0	0
ASV873	0	0	0	0	0	0	0	0	0	0	0	0	0	0	0	0	0	0	0	0	0	0	0	0	0	0	0	0	0	0	0	0	0	0	0	0	1	0	0	0	0	0	0	0	0	0	0	0	0
ASV874	0	0	0	0	0	0	0	0	0	0	0	0	0	0	0	0	0	1	0	0	0	0	0	0	0	0	0	0	0	0	0	0	0	0	0	0	0	0	0	0	0	0	0	1	0	0	1	0	1
ASV875	223	147	264	90	206	161	28	188	73	5	26	157	2195	3	6	2	35	9	3	0	1	3	0	1	2	20	6	212	1	43	4	9	3	10	4	7	25	4	3	15	324	5	7	2	0	17	4	9	4
ASV876	0	0	0	0	0	0	0	0	0	0	0	0	0	0	0	0	0	0	0	0	2	0	0	0	0	0	0	0	0	0	0	0	0	0	0	0	0	0	0	0	0	0	0	0	0	0	0	0	0
ASV877	1	0	0	0	0	0	0	0	2	0	0	0	0	0	0	573	0	0	0	0	0	0	0	0	0	0	0	0	0	0	1	0	0	0	0	0	0	0	0	0	1	0	0	0	0	0	0	0	0
ASV878	0	0	0	0	0	0	0	0	0	0	0	0	1	0	0	0	0	0	0	0	0	0	0	0	0	0	0	0	0	0	7	7	0	33	25	35	1	0	0	0	0	0	0	0	26	0	51	5	0
ASV879	0	0	23	0	0	1	0	0	0	0	0	0	1	0	0	0	3	0	0	0	0	0	0	0	0	0	0	0	0	0	0	0	1	0	0	1	0	0	0	0	0	0	0	303	0	0	10	0	0
ASV880	0	0	0	0	1	0	0	0	0	0	0	0	0	0	0	0	0	0	0	1	0	0	0	0	0	0	0	0	0	7	0	1	0	0	4	0	0	1	0	2	0	1	1	4	0	4	8	0	0
ASV881	0	0	1	0	0	0	0	0	1	0	0	0	0	0	6	535	0	0	0	0	0	0	0	1	0	0	0	0	0	0	1	1	8	0	0	0	0	0	1	0	0	0	0	0	0	1	0	0	0
ASV882	0	0	0	0	0	0	0	0	0	0	0	0	0	0	0	2	0	0	0	1	0	0	0	0	0	0	1	0	0	0	0	0	0	0	1	0	0	0	0	0	0	0	0	0	0	0	0	0	0
ASV883	0	0	0	0	468	0	0	0	102	0	0	0	1	0	0	0	0	4	2	2	0	0	0	0	0	0	0	0	0	0	0	0	0	0	0	0	0	0	1	0	1	0	1	0	0	0	1	0	2
ASV884	0	0	0	0	0	0	130	0	0	0	0	0	0	0	0	0	0	0	0	0	0	0	0	0	0	0	0	0	0	0	0	0	0	0	0	0	0	0	0	0	0	0	0	0	0	0	0	0	0
ASV885	1	0	1	0	0	0	0	0	1	0	0	0	0	5	3	5	0	0	0	50	8	1	0	4	8	0	16	1	0	9	59	51	3	18	37	0	20	12	0	0	8	41	0	2	46	3	8	7	0
ASV886	0	0	0	0	0	0	0	0	0	0	0	0	0	0	0	0	0	0	0	0	0	0	0	0	0	0	0	0	0	0	0	0	0	0	0	0	0	0	0	1	0	0	0	0	0	0	0	0	0
ASV887	0	0	0	0	0	0	0	0	0	0	0	0	0	54	16	50	26	74	23	0	17	61	95	36	0	2	3	7	1	0	0	0	9	0	6	1	15	0	4	4	10	0	1	0	0	0	0	0	1
ASV888	0	0	1	0	0	0	0	1	0	1	0	0	0	0	0	0	15	6	0	10	11	5	4	0	1	0	18	10	0	1	5	0	0	29	26	3	17	19	0	20	5	24	11	7	52	5	8	0	0
ASV889	0	0	0	0	0	0	0	0	0	0	0	0	0	0	0	2	0	0	0	0	0	0	0	0	0	0	0	0	0	0	0	0	0	0	0	0	0	0	0	0	0	0	0	0	0	0	0	0	0
ASV890	0	0	0	0	0	0	0	0	0	0	0	0	0	0	0	0	0	1	0	0	0	0	0	0	0	0	0	0	0	0	0	0	0	0	0	0	0	0	0	0	0	0	0	0	0	0	0	2	0
ASV891	0	0	0	0	0	2	0	0	0	0	1	0	0	0	0	0	0	0	0	1	2	0	0	0	0	0	0	1	0	1	0	0	0	0	0	1	0	0	0	0	0	0	0	0	0	0	0	0	0
ASV892	0	0	0	0	0	0	0	0	0	0	0	0	0	0	0	3	0	0	0	0	0	0	0	0	0	0	0	0	0	0	0	2	0	0	0	0	0	0	0	0	3	0	0	0	0	0	0	0	1
ASV893	0	0	0	0	0	0	7	0	0	0	0	0	0	0	0	0	0	0	0	0	1	0	0	0	0	0	0	0	0	0	0	0	0	0	73	0	0	0	0	0	0	0	0	0	0	0	0	2	0
ASV894	0	0	0	0	0	0	0	0	0	0	0	0	0	0	0	3	0	0	0	0	0	0	0	0	1	0	0	0	0	0	0	1	1	0	11	5	0	0	0	0	543	0	0	0	0	0	0	0	0
ASV895	0	0	0	0	6	0	0	0	0	0	0	0	0	0	0	0	34	0	0	0	0	0	0	0	0	0	0	0	0	0	0	0	0	0	0	0	0	0	0	0	0	0	0	0	0	0	0	0	0
ASV896	0	0	1	0	0	0	0	0	0	0	0	0	0	0	0	0	18	0	0	0	0	0	0	0	0	0	0	0	0	0	0	1	1	1	7	0	0	0	1	0	437	0	0	0	1	0	0	54	0
ASV897	1	0	0	0	1	0	0	0	0	0	0	0	0	3	11	1	32	23	12	11	8	8	7	0	6	6	3	6	0	5	53	9	0	18	84	6	51	0	34	42	1	23	4	5	0	2	9	16	19
ASV898	0	0	0	0	0	0	0	0	0	0	0	0	0	0	0	544	0	1	0	0	0	0	0	1	0	0	0	0	0	0	2	0	0	0	0	0	0	0	0	0	0	0	0	0	0	2	0	0	0
ASV899	0	0	0	0	0	0	0	0	0	0	0	0	0	0	0	0	0	0	0	0	0	1	0	0	0	0	0	0	0	0	0	0	0	0	0	0	1	0	0	0	0	0	0	0	0	0	0	0	0
ASV900	0	0	0	0	0	0	0	0	0	0	0	0	0	0	0	0	4	0	1	0	0	0	0	0	0	0	0	0	0	0	0	0	0	1	10	0	0	0	0	0	0	0	0	0	0	0	0	12	0
ASV901	0	0	0	0	0	0	0	0	0	0	0	0	0	0	7	0	0	0	0	0	0	0	3	0	0	0	0	0	0	0	0	0	0	0	0	0	0	0	0	0	0	0	0	0	0	0	0	0	0
ASV902	0	0	0	0	0	0	0	1	0	0	0	0	0	0	280	0	0	0	0	0	0	1	2	0	0	0	0	0	0	0	0	0	0	0	0	0	0	0	0	0	0	0	0	1	0	0	0	0	0
ASV903	0	0	0	0	0	0	0	0	0	0	0	0	0	0	0	548	0	0	0	0	0	0	0	0	0	0	0	0	0	0	0	0	0	0	0	0	0	0	0	0	0	0	0	0	0	1	0	0	0
ASV904	0	0	0	0	0	0	0	0	0	0	0	0	0	0	0	0	0	0	0	0	0	0	0	0	0	0	0	0	0	0	0	0	0	0	0	0	0	0	0	0	0	0	0	0	0	0	0	130	0
ASV905	0	0	0	0	415	0	0	0	16	0	0	0	0	0	0	0	18	0	3	3	0	0	0	0	0	0	0	0	0	0	0	0	0	0	1	0	0	0	0	0	0	0	0	0	0	0	0	0	0
ASV906	0	0	0	0	0	0	0	0	0	0	0	0	0	0	0	0	0	0	0	0	0	0	0	0	0	0	0	0	0	0	0	0	0	0	0	0	0	0	0	0	1	0	0	0	0	0	0	0	0
ASV907	0	0	0	0	0	0	0	0	0	0	0	0	0	0	6	121	0	0	1	1	0	0	0	0	0	0	0	0	0	0	0	0	0	42	12	28	0	0	0	0	0	0	0	0	0	0	0	0	0
ASV908	0	0	1	0	0	0	0	0	0	0	0	0	0	0	0	0	0	0	0	0	0	0	0	0	0	0	0	0	0	0	0	0	0	0	0	0	0	0	0	0	0	0	0	0	0	0	0	2	0
ASV909	0	0	0	1	0	0	0	0	0	0	0	1	0	0	2	33	0	0	0	0	0	0	0	0	0	0	0	0	0	0	0	2	0	0	1	1	0	0	7	0	0	0	0	0	0	0	0	0	0
ASV910	0	0	0	0	541	0	0	0	0	0	0	0	1	0	0	0	0	0	0	1	0	0	0	0	0	0	0	0	0	0	0	0	0	0	0	0	0	0	0	0	0	0	1	0	0	0	0	0	0
ASV911	0	0	0	0	0	0	0	0	0	0	0	0	0	0	0	0	0	0	0	0	0	0	0	0	0	0	0	0	0	0	0	0	0	0	0	0	0	0	0	0	0	0	0	0	0	0	0	0	0
ASV912	0	0	0	0	0	0	0	0	0	0	0	0	0	0	0	0	0	0	0	0	0	0	0	0	0	0	0	0	0	0	0	0	0	0	0	0	0	0	0	0	0	0	0	0	0	0	0	0	0
ASV913	0	0	0	1	0	0	0	0	0	0	0	0	0	0	0	0	0	0	0	1	0	0	0	0	0	0	0	0	0	0	1	0	0	0	0	0	0	0	0	0	0	0	0	0	0	0	0	0	0
ASV914	0	0	0	0	0	0	0	0	0	0	0	0	0	0	0	0	132	1	228	0	0	0	0	0	0	122	49	0	0	1	1	0	0	0	0	0	0	1	1	0	0	0	0	0	0	0	0	0	2
ASV915	0	0	0	0	0	0	1	0	0	0	0	0	0	0	0	0	5	0	0	1	0	0	0	0	0	0	1	0	0	0	0	0	0	0	0	0	0	0	0	0	0	0	0	0	0	0	0	0	1
ASV916	3	3	1	2	1	2	6	1	0	1	1	3	3	24	15	13	19	33	18	18	9	35	26	11	0	2	32	11	0	1	0	1	30	2	8	0	8	0	0	1	4	2	0	1	6	15	0	2	9
ASV917	0	0	0	0	0	0	0	0	0	0	0	0	0	0	0	0	0	0	0	0	0	0	0	0	0	0	0	0	0	0	0	0	0	0	0	0	0	0	0	0	0	0	0	0	0	0	0	0	0
ASV918	0	0	0	0	0	0	0	0	0	0	0	0	0	0	0	0	0	0	0	0	0	0	0	0	0	0	0	0	0	0	0	0	0	0	0	0	0	0	0	0	0	0	0	0	0	0	0	0	0
ASV919	0	0	0	0	0	0	0	0	0	0	0	0	0	0	0	0	0	0	0	0	0	0	0	0	0	0	0	0	0	0	0	0	0	0	0	0	0	0	0	0	0	0	0	0	0	0	0	0	0
ASV920	0	0	0	0	0	0	0	0	0	0	0	0	0	5	101	48	0	0	1	0	73	111	0	0	0	0	0	1	0	0	0	0	0	0	0	3	1	0	0	0	0	0	0	1	0	0	0	0	0
ASV921	0	0	0	0	0	0	0	0	0	0	0	0	0	0	0	0	0	0	0	0	0	0	0	0	0	0	0	0	0	0	0	0	0	0	0	0	0	0	0	0	0	0	0	0	0	0	0	0	0
ASV922	1	0	0	0	0	1	0	1	0	0	0	0	0	0	0	0	0	1	0	5	1	0	0	0	0	0	0	0	0	3	70	0	0	0	0	0	0	0	60	0	0	0	0	358	0	0	1	0	0
ASV923	0	0	0	0	0	0	0	0	0	0	0	0	1	0	0	0	0	0	0	0	0	0	0	0	0	0	1	0	0	0	0	0	0	63	538	0	0	0	0	0	0	0	0	0	0	0	0	0	0
ASV924	0	0	0	0	0	1	0	0	0	0	0	0	0	0	0	0	0	0	0	0	0	0	0	0	0	0	0	0	0	0	0	1	0	0	0	507	2	0	0	0	0	0	0	0	0	0	0	0	0
ASV925	0	0	0	0	0	0	0	0	0	0	0	0	0	0	0	0	0	0	0	0	0	0	0	0	0	0	0	0	0	0	0	0	0	2	0	24	0	0	0	0	0	0	0	0	0	0	35	26	0
ASV926	0	0	0	0	0	0	0	2	0	0	0	0	0	0	0	0	0	0	1	0	0	0	0	0	0	0	0	0	0	0	0	0	0	0	0	0	0	1	0	0	0	0	0	0	0	0	12	0	0
ASV927	0	0	0	0	0	0	0	0	0	0	0	0	0	0	0	0	0	0	0	0	0	0	0	0	0	0	0	1	0	0	0	0	0	0	0	1	0	0	0	0	0	0	0	1	0	0	0	0	0
ASV928	0	0	0	0	0	0	0	0	0	0	0	0	1	0	4	0	0	0	0	0	0	0	0	0	0	0	0	0	0	0	0	0	0	0	0	0	0	0	0	0	0	0	0	0	0	0	0	0	0
ASV929	0	0	0	0	0	0	0	0	0	0	0	0	0	0	0	3	0	8	41	0	0	1	0	0	0	0	0	0	0	0	0	0	0	0	0	0	0	0	0	0	0	1	0	0	0	0	0	0	9
ASV930	0	0	2	0	4	0	0	0	5	0	0	0	1	0	0	0	13	1	0	0	0	0	0	0	0	0	0	0	0	0	0	0	0	1	0	0	1	1	0	0	0	0	0	0	1	0	0	1	1
ASV931	0	0	0	0	0	0	0	0	0	0	0	0	0	0	0	0	0	0	0	0	0	0	0	0	0	0	0	0	0	0	0	0	0	0	0	0	0	0	0	0	2	0	0	0	0	0	0	0	0
ASV932	0	0	0	0	3	0	0	0	0	0	0	1	0	0	0	18	0	0	0	53	0	0	0	0	24	26	9	14	0	2	7	65	0	0	0	0	3	0	0	0	1	0	24	22	0	16	8	1	57
ASV933	0	0	0	0	1	0	0	0	0	0	0	0	0	0	0	0	0	0	0	0	0	0	0	0	0	1	0	0	0	0	0	0	0	0	0	0	0	0	0	0	1	0	0	0	0	0	0	0	0
ASV934	0	0	0	0	0	0	0	0	0	0	0	0	0	0	0	0	0	0	0	0	0	0	0	0	0	0	0	0	0	0	0	0	0	0	0	0	0	0	0	0	0	0	0	0	0	0	0	0	0
ASV935	24	40	55	84	146	67	0	5	7	0	76	37	44	0	0	0	0	0	0	0	0	0	0	0	0	0	0	0	0	0	0	0	0	0	0	0	0	0	0	0	0	0	0	0	0	0	0	1	1
ASV936	0	0	0	0	0	0	0	0	0	0	0	0	0	0	0	76	16	1	13	0	0	0	0	0	0	0	0	0	0	0	0	0	0	0	31	267	0	0	0	0	1	0	0	0	0	0	0	136	3
ASV937	0	0	0	0	0	0	0	0	0	0	0	0	0	0	12	145	5	0	0	0	2	0	0	0	0	0	0	0	0	0	0	1	0	3	0	1	22	0	0	0	0	0	0	0	0	0	0	12	0
ASV938	0	0	0	0	0	0	0	0	0	0	0	0	0	0	0	0	0	2	0	0	0	0	0	0	0	0	0	0	0	0	0	0	0	0	0	49	0	0	0	0	0	0	0	0	0	0	0	0	1
ASV939	0	0	0	0	0	0	0	0	0	0	0	0	0	0	0	0	0	2	0	2	0	0	0	0	0	0	1	0	0	0	0	0	0	0	0	0	0	0	0	0	0	0	0	0	0	0	0	0	0
ASV940	0	0	0	0	0	0	0	0	0	0	0	0	0	0	0	0	0	0	0	0	0	0	0	0	0	0	0	0	0	0	0	0	0	0	0	0	0	0	0	0	0	0	0	0	0	0	0	0	0
ASV941	0	0	0	0	0	0	0	0	0	0	0	0	0	0	2	33	0	0	0	0	0	0	0	0	0	0	0	0	0	0	0	1	0	21	1	20	0	0	0	0	0	0	0	0	10	0	0	0	1
ASV942	0	0	0	0	0	0	0	0	0	0	0	0	0	0	0	522	0	0	0	0	0	0	0	1	0	0	0	0	0	0	0	0	0	0	0	0	0	0	0	0	0	0	0	0	0	1	0	0	0
ASV943	0	0	0	0	0	0	0	0	0	0	0	0	0	0	0	0	0	0	0	1	0	0	0	0	0	0	0	0	0	0	0	0	0	0	1	2	0	0	0	0	0	0	0	0	0	0	1	116	1
ASV944	0	0	0	0	0	0	0	0	0	0	0	0	0	0	0	517	0	0	0	0	0	0	0	0	0	0	0	0	0	0	1	0	0	0	0	0	0	0	0	0	0	0	0	0	0	0	0	0	0
ASV945	0	0	0	0	0	0	0	0	0	0	0	0	0	0	0	0	0	0	0	0	0	0	0	0	0	0	0	0	0	0	0	0	0	0	0	0	0	0	0	0	0	0	0	0	0	0	0	0	0
ASV946	0	0	0	0	0	0	0	0	0	0	0	0	0	0	0	0	0	0	0	0	0	0	0	0	0	0	0	0	0	0	0	0	0	0	0	0	0	0	0	0	0	0	0	0	0	0	0	0	0
ASV947	0	0	0	0	0	0	0	0	0	0	0	0	0	0	0	0	0	0	0	0	0	0	0	0	0	0	0	0	0	0	0	3	1	0	6	0	0	0	0	1	0	0	0	1	0	0	105	2	0
ASV948	0	0	0	0	0	0	0	0	0	0	0	0	0	0	0	0	0	0	0	0	0	0	0	0	0	0	0	0	0	0	0	0	0	0	0	0	0	0	0	0	0	0	0	0	0	0	0	0	0
ASV949	1	0	0	0	0	0	0	0	2	0	0	0	0	4	0	456	0	0	0	0	0	0	0	0	0	0	0	0	0	0	0	0	0	8	4	6	0	0	1	0	0	0	0	0	0	1	0	0	0
ASV950	0	0	0	0	1	0	0	0	0	0	0	0	0	0	1	11	0	1	0	280	58	48	0	0	0	0	0	1	0	0	0	0	0	1	1	2	0	0	0	0	0	0	0	0	5	0	3	0	0
ASV951	1	3	2	0	9	3	0	0	1	0	0	0	2	0	0	0	0	0	0	0	0	0	0	0	182	0	0	0	0	0	0	0	0	0	0	0	0	0	0	0	0	3	0	0	0	0	0	0	0
ASV952	0	0	0	0	0	0	0	0	0	0	0	0	0	0	0	0	0	0	0	0	0	0	1	8	3	0	0	0	0	0	0	0	0	0	0	0	0	0	0	0	0	0	0	0	0	0	1	1	3
ASV953	0	0	0	0	1	0	0	0	0	0	0	0	0	0	0	0	0	0	0	0	0	0	0	0	0	0	0	0	0	0	1	1	0	0	0	0	0	0	0	0	0	0	0	0	0	0	0	4	0
ASV954	0	0	0	0	0	0	0	0	0	0	0	0	0	0	0	0	0	0	0	0	0	0	0	0	0	1	0	0	0	0	0	0	0	0	0	0	0	0	0	0	0	0	0	0	0	0	0	0	0
ASV955	0	0	0	0	0	0	0	0	0	0	0	0	0	0	3	385	1	0	1	6	0	0	0	0	0	0	0	0	0	0	0	0	0	1	1	0	0	0	1	0	21	1	0	0	0	0	0	0	0
ASV956	0	0	0	0	0	0	0	0	0	0	0	0	0	0	1	0	0	5	0	0	4	0	14	0	0	0	0	0	0	2	0	0	0	0	0	0	0	0	0	0	0	0	1	10	0	0	8	3	0
ASV957	0	0	0	0	0	0	0	0	0	0	0	0	0	0	0	0	1	5	0	0	3	0	2	20	0	22	9	11	0	6	2	0	22	3	0	0	60	37	0	44	0	18	0	6	56	21	7	1	1
ASV958	0	0	0	0	0	0	0	0	0	0	0	0	0	0	0	0	0	0	0	0	0	0	0	0	0	0	0	0	0	0	0	0	0	0	0	0	0	0	0	0	0	0	0	11	0	0	262	51	0
ASV959	0	0	0	0	0	0	0	0	0	0	0	0	0	0	0	0	0	0	0	0	0	0	0	0	0	0	0	0	0	0	0	0	0	0	0	0	0	0	0	0	0	0	0	0	0	0	0	0	0
ASV960	1	8	0	4	10	3	8	19	0	0	3	1	7	3	0	18	9	24	0	6	5	10	2	1	1	1	0	3	0	0	1	1	0	0	4	1	2	0	1	0	5	0	1	0	2	10	1	1	21
ASV961	0	0	0	0	0	0	0	0	0	0	0	0	0	0	0	15	0	10	8	2	0	1	7	0	0	0	1	2	0	5	40	0	1	3	0	0	58	32	42	2	0	0	8	9	0	46	15	17	35
ASV962	0	0	0	0	0	0	0	0	0	0	0	0	0	0	11	474	0	0	0	0	0	1	0	0	0	0	0	0	0	0	0	0	0	6	0	3	0	0	0	0	0	0	0	0	0	1	0	0	0
ASV963	0	0	0	0	0	0	0	0	0	0	0	0	0	0	0	19	0	0	0	0	0	0	0	0	0	0	0	0	0	0	0	0	9	0	17	0	0	0	0	0	0	0	0	0	0	0	0	310	0
ASV964	0	0	0	0	1	0	0	0	0	0	0	0	0	0	0	0	10	0	1	0	0	0	77	0	0	0	0	0	0	0	0	0	0	0	0	0	0	0	0	0	0	0	0	0	0	0	0	2	0
ASV965	0	0	0	0	0	0	0	0	0	0	0	0	0	13	2	1	0	5	0	0	1	8	3	0	0	0	0	0	0	0	0	1	0	0	0	0	0	0	0	0	0	0	0	2	0	0	0	2	2
ASV966	0	0	0	0	51	0	0	0	0	0	0	0	0	0	0	0	37	0	0	0	0	0	0	0	0	0	0	0	0	0	0	0	0	0	0	0	0	0	0	0	0	0	0	0	0	0	0	0	0
ASV967	0	0	0	0	0	0	0	0	0	0	0	0	0	0	0	0	0	0	1	0	0	0	0	0	29	83	0	2	0	0	0	0	0	0	0	0	0	1	0	3	0	0	0	0	7	0	0	0	6
ASV968	0	0	0	0	0	0	0	0	0	0	0	0	0	0	0	0	0	0	0	1	0	0	0	0	0	0	0	0	0	0	0	0	0	0	5	66	0	0	0	0	0	0	0	1	0	0	0	3	1
ASV969	0	0	0	0	0	0	0	0	0	0	0	0	0	0	0	0	0	0	0	0	0	0	0	0	0	0	0	0	0	0	0	0	0	0	0	0	0	0	0	0	0	0	0	0	0	0	0	0	0
ASV970	0	0	0	0	0	0	0	0	0	0	0	0	0	0	0	0	0	0	0	0	0	0	0	0	0	0	0	0	0	0	0	0	0	0	0	0	0	0	0	0	0	0	0	0	0	0	0	0	0
ASV971	7	6	2	7	5	6	8	17	0	0	1	1	4	38	24	23	22	22	12	10	13	24	16	6	1	2	15	6	0	2	0	0	13	2	5	1	2	3	1	0	7	3	0	0	3	11	1	2	3
ASV972	0	0	0	0	0	0	0	0	0	0	0	0	0	0	0	0	0	0	0	0	0	0	0	0	0	0	0	0	0	0	0	0	0	0	0	0	0	0	0	0	0	0	0	0	0	0	0	0	0
ASV973	0	0	0	0	0	0	0	0	0	0	0	0	0	1	0	10	0	0	0	0	0	0	0	22	6	0	0	1	1	0	1	0	22	0	198	0	40	0	25	0	0	0	23	16	0	2	1	0	0
ASV974	0	0	0	0	0	0	0	0	0	1	0	0	1	0	0	0	0	0	0	0	0	0	0	0	0	0	0	0	0	0	0	0	0	0	0	0	0	0	0	0	0	0	0	0	0	0	0	0	0
ASV975	0	0	1	0	0	0	0	0	0	0	0	0	1	0	0	0	0	0	0	0	0	0	0	0	0	0	0	0	0	0	0	0	0	2	201	234	0	0	0	0	0	0	0	1	1	0	0	0	10
ASV976	1	0	0	0	4	0	1	0	3	1	0	0	21	4	33	5	4	0	0	1	0	4	10	57	0	1	0	15	0	4	1	0	0	3	0	0	6	0	0	0	1	0	0	8	3	2	19	1	0
ASV977	0	0	0	0	1	0	0	0	0	0	0	0	0	0	0	1	0	0	0	0	0	0	0	0	0	0	0	0	0	0	0	0	0	0	0	0	0	0	0	0	0	0	0	0	0	0	0	0	0
ASV978	0	0	0	0	0	0	0	0	0	0	0	0	0	0	0	0	0	0	0	0	0	0	0	0	0	0	0	0	0	0	0	12	0	0	0	0	0	0	0	0	454	0	0	0	0	0	0	0	0
ASV979	0	0	0	0	0	0	0	0	0	0	0	0	0	0	1	0	0	2	2	0	0	0	0	1	2	2	0	3	1	1	0	0	0	0	0	2	1	2	1	0	2	0	1	1	2	0	2	0	1
ASV980	0	0	0	0	0	1	17	0	0	0	16	1	342	0	2	0	0	0	0	0	0	0	0	0	0	0	0	16	0	0	0	0	0	0	0	0	0	0	0	4	0	0	0	0	0	0	0	1	0
ASV981	0	0	0	0	0	0	0	0	0	0	0	0	0	0	0	0	0	0	0	2	17	53	0	0	0	0	0	0	0	0	0	0	0	0	0	0	0	0	0	0	0	0	0	0	0	0	0	0	0
ASV982	0	0	0	0	0	1	1	0	0	0	0	0	1	0	0	0	0	0	0	0	0	0	0	0	0	0	0	0	0	0	0	0	0	0	0	0	0	0	0	0	0	0	0	0	0	0	0	0	0
ASV983	0	0	0	0	0	0	0	0	0	0	0	0	0	0	0	1	0	0	0	0	2	0	0	0	0	0	0	0	0	0	0	0	0	8	0	13	0	0	0	0	0	0	0	2	1	0	1	1	0
ASV984	0	0	0	0	0	0	0	0	0	0	0	2	0	0	0	0	0	0	1	0	0	0	0	0	0	0	0	0	0	0	1	0	0	0	0	0	0	0	0	0	0	0	0	0	0	0	0	0	2
ASV985	0	0	0	0	0	0	0	0	0	0	0	0	0	0	0	0	0	0	0	0	0	0	0	0	0	0	0	0	0	0	0	0	0	0	0	0	0	0	0	0	0	0	0	0	0	0	0	0	0
ASV986	1	0	0	0	0	0	4	0	0	0	0	0	0	0	0	0	0	0	0	0	0	0	0	17	0	9	0	0	0	0	1	0	0	0	8	0	0	0	0	0	0	0	0	0	4	0	0	1	7
ASV987	0	0	0	0	0	0	0	0	0	0	0	0	0	0	0	3	0	297	8	0	11	0	0	0	1	0	0	0	0	0	0	0	0	0	0	0	0	0	0	0	1	0	0	0	0	0	0	0	0
ASV988	0	0	0	0	56	0	0	0	5	0	0	0	0	0	0	0	278	0	3	0	0	0	0	0	0	0	0	0	0	0	0	1	0	0	0	0	0	0	0	0	0	2	0	0	0	1	0	0	0
ASV989	0	450	0	0	0	0	0	2	0	0	0	0	0	0	0	0	0	0	0	0	0	0	0	0	0	0	0	0	0	0	0	0	0	0	0	0	0	0	0	1	0	0	0	0	0	0	3	0	0
ASV990	0	0	0	0	0	0	0	0	0	0	0	0	0	0	0	0	81	0	0	0	0	0	0	0	0	0	0	0	0	0	0	0	0	0	0	0	0	0	0	0	0	0	0	0	0	0	0	0	0
ASV991	4	0	0	0	0	0	0	0	2	0	0	0	0	0	0	3	19	0	0	0	0	0	0	1	0	0	0	0	0	0	0	0	0	0	0	0	1	0	2	0	278	0	0	0	1	6	0	0	0
ASV992	0	0	0	1	0	0	0	0	0	0	0	0	0	0	0	0	0	2	1	0	0	0	0	0	0	0	0	0	0	0	0	0	0	0	19	92	0	0	0	0	0	0	0	0	0	0	199	19	0
ASV993	0	0	1	0	43	39	0	0	0	0	0	0	42	0	0	0	0	0	0	77	54	0	0	0	0	0	29	40	0	0	0	0	0	0	63	58	0	0	0	0	0	0	28	27	0	0	0	0	0
ASV994	0	0	0	0	0	0	0	0	0	0	0	0	0	0	0	0	0	0	0	0	0	0	0	0	0	0	0	0	0	0	0	0	0	0	0	0	0	0	0	0	0	0	0	0	0	0	0	0	0
ASV995	0	0	0	0	0	0	0	0	0	0	0	0	0	0	0	0	0	0	0	0	0	0	0	0	0	0	0	0	0	0	0	0	0	0	0	0	0	0	0	0	0	0	0	0	0	0	0	0	0
ASV996	0	0	0	0	0	0	0	0	0	0	0	0	0	0	0	0	0	0	0	0	0	0	0	0	0	0	0	0	0	0	0	0	0	0	0	0	0	0	0	0	0	0	0	0	0	0	0	0	0
ASV997	0	0	0	0	0	0	0	0	0	0	0	0	0	0	0	0	1	0	0	0	0	0	0	0	0	0	0	0	0	0	0	0	0	0	0	0	0	0	0	0	4	0	0	0	0	0	0	3	0
ASV998	0	0	0	1	2	0	0	0	0	0	0	0	0	0	0	0	5	1	0	0	2	0	0	0	0	0	3	1	0	0	0	0	1	0	3	3	0	0	0	0	2	0	0	0	0	5	0	2	1
ASV999	1	0	0	0	3	1	0	2	0	1	1	0	0	0	3	2	2	2	1	4	26	6	0	0	6	0	2	1	0	1	1	0	0	14	0	1	0	59	19	0	11	0	22	10	0	1	21	1	5
ASV1000	0	0	0	0	0	1	0	0	0	0	0	0	0	0	0	0	0	0	0	0	0	0	0	6	0	0	0	0	0	0	0	0	0	0	0	0	0	0	0	0	0	0	7	183	0	0	32	3	0
ASV1001	0	0	0	0	0	0	0	0	0	0	0	0	0	0	0	1	0	0	0	0	0	0	0	0	0	2	0	0	0	0	0	0	0	0	0	1	0	0	0	0	0	0	0	2	0	0	0	0	2
ASV1002	0	0	0	0	0	0	1	0	0	0	0	0	0	0	0	0	0	1	0	0	0	0	0	0	0	0	1	0	0	0	0	0	1	0	0	0	0	0	0	0	10	0	0	0	1	0	0	445	0
ASV1003	0	0	3	0	0	0	0	0	0	0	0	0	0	0	0	0	1	0	1	0	0	0	0	1	0	0	0	0	0	0	0	0	0	0	0	0	1	1	0	0	0	1	1	1	0	0	0	0	0
ASV1004	0	0	0	0	0	0	0	0	0	0	0	0	0	0	0	0	0	0	0	0	0	0	0	0	0	0	0	0	0	0	0	0	0	0	0	0	0	0	0	0	0	0	0	0	0	0	0	0	0
ASV1005	0	0	0	0	0	0	0	0	0	0	0	0	0	0	4	1	0	0	0	0	18	54	0	0	0	0	0	0	0	0	0	0	0	0	0	0	0	0	0	0	17	0	0	18	0	0	0	32	0
ASV1006	0	0	0	1	1	0	1	0	0	0	0	0	1	1	0	0	0	0	0	0	0	0	0	0	0	0	16	2	0	0	0	0	0	0	1	0	1	0	0	4	8	0	0	0	0	1	1	0	0
ASV1007	0	0	0	0	0	0	0	0	0	0	0	0	0	10	4	0	0	16	8	11	0	0	2	0	6	7	0	9	0	2	10	43	5	21	0	3	21	20	0	0	0	0	0	0	23	9	11	4	0
ASV1008	0	0	0	0	0	0	0	0	0	0	0	0	0	5	8	4	0	12	0	4	4	7	0	10	1	3	14	1	0	1	15	0	3	7	20	3	20	0	15	10	1	6	10	7	11	11	10	3	11
ASV1009	0	0	0	0	1	0	0	0	0	0	0	0	0	0	0	5	11	0	0	0	0	0	0	0	0	0	0	0	0	0	0	2	3	41	235	1	0	0	0	0	0	0	0	0	0	0	0	4	0
ASV1010	0	0	0	0	0	0	0	0	0	0	0	1	0	0	0	0	0	0	0	0	0	0	0	0	0	0	0	0	0	0	0	0	0	0	0	0	0	0	0	0	0	0	0	0	0	0	0	0	0
ASV1011	0	0	0	0	0	0	0	0	0	0	0	0	0	0	0	0	62	0	0	0	1	13	0	24	1	0	43	8	0	35	55	0	20	0	52	0	1	1	49	0	0	0	8	4	0	33	8	9	0
ASV1012	0	0	0	0	1	0	0	0	0	0	0	0	0	0	0	0	12	0	0	0	0	0	0	0	0	0	0	0	0	0	0	0	0	3	0	2	0	0	0	0	8	0	0	0	0	0	0	156	2
ASV1013	0	0	0	0	1	0	0	0	0	0	0	0	0	0	0	0	0	0	0	0	0	0	0	0	0	0	0	0	0	0	0	0	0	0	0	1	0	0	0	0	0	0	0	0	0	0	0	0	0
ASV1014	0	0	0	0	0	1	0	0	0	0	0	0	0	0	0	0	0	0	0	0	0	0	0	0	0	0	0	0	0	0	0	0	0	0	1	0	0	0	0	0	0	0	0	0	0	0	0	0	0
ASV1015	0	0	0	0	0	0	0	0	0	0	0	0	0	6	13	0	21	4	5	3	9	4	14	16	1	2	14	3	0	13	3	21	1	5	33	0	16	18	0	24	0	16	5	10	17	19	7	11	20
ASV1016	0	0	0	0	0	0	0	0	0	0	0	0	0	0	0	446	0	0	0	0	0	0	0	0	0	0	0	0	0	0	0	0	0	0	0	1	0	0	1	0	0	0	0	0	0	0	0	0	0
ASV1017	0	0	0	0	0	0	0	0	0	0	0	0	0	0	0	0	0	0	0	0	0	0	0	0	0	0	0	0	0	0	0	0	0	0	0	435	0	0	0	0	0	0	0	0	0	0	0	0	0
ASV1018	0	0	0	0	0	0	164	0	0	0	0	0	0	0	0	0	0	0	0	0	0	0	0	0	0	0	0	0	0	0	0	0	0	0	0	0	0	0	0	0	0	0	0	0	0	0	0	0	0
ASV1019	0	0	0	0	0	0	0	0	0	0	0	0	0	0	0	6	0	0	0	0	0	0	0	0	0	0	1	0	0	0	1	37	2	5	150	218	0	0	0	0	0	0	0	1	2	0	0	0	0
ASV1020	0	2	0	0	0	0	0	0	0	0	0	0	2	0	0	0	0	0	0	0	0	0	0	0	0	0	0	0	0	0	0	2	0	0	0	0	0	0	0	0	0	0	0	0	0	0	1	0	0
ASV1021	0	0	0	0	0	0	0	0	0	0	0	0	0	0	0	0	0	0	0	0	0	0	0	0	0	0	0	0	0	1	0	0	0	0	0	430	0	0	0	0	0	0	0	2	0	0	0	0	0
ASV1022	0	0	0	0	0	0	0	0	0	1	0	0	0	0	0	0	1	0	0	0	0	0	0	0	1	45	0	26	0	0	0	0	0	0	0	0	0	0	0	0	0	0	5	10	0	0	56	3	0
ASV1023	0	0	0	0	0	2	0	0	0	0	0	0	0	0	0	1	0	0	0	0	0	0	0	0	0	0	0	1	0	0	0	0	0	0	0	0	0	0	0	0	0	0	0	0	0	0	0	0	0
ASV1024	7	9	1	3	12	0	0	3	0	0	8	7	1	43	8	31	24	1	2	0	0	5	2	7	2	3	9	0	1	0	0	0	33	0	23	1	17	1	4	10	16	0	6	0	0	2	0	1	3
ASV1025	0	0	0	0	4	0	0	0	0	0	0	0	0	0	0	0	2	0	0	0	0	0	0	0	0	0	0	0	0	0	0	0	0	0	0	0	0	0	0	0	0	0	0	0	0	0	0	0	0
ASV1026	0	0	0	0	0	0	0	0	0	0	0	0	0	0	0	0	0	0	0	0	0	0	0	0	2	0	0	0	0	0	0	0	0	22	0	313	0	0	0	0	0	0	29	0	5	0	13	0	0
ASV1027	0	0	0	0	0	0	0	0	0	0	0	0	0	0	0	0	0	0	0	0	0	0	0	0	0	0	0	0	0	0	0	0	0	0	1	0	0	0	0	0	0	0	0	0	2	0	0	8	0
ASV1028	1	0	0	0	0	0	0	0	0	0	0	0	0	56	29	10	42	46	20	0	12	33	73	47	0	1	0	4	0	0	0	0	0	0	0	1	0	1	7	0	0	0	0	0	1	0	0	0	0
ASV1029	0	0	0	0	0	0	0	0	0	0	0	0	1	0	33	0	0	45	1	73	0	0	0	0	0	24	0	5	0	8	22	0	0	4	0	0	4	0	0	0	0	0	0	10	0	11	6	0	0
ASV1030	1	0	0	0	1	0	0	0	0	0	0	0	0	4	4	7	0	10	0	0	0	1	0	1	0	0	4	0	0	0	0	0	0	0	3	1	0	0	1	0	1	0	0	0	0	0	0	0	6
ASV1031	0	0	0	0	0	0	0	0	0	0	0	0	0	0	2	403	0	0	0	0	0	0	0	0	0	0	0	0	0	0	2	0	0	0	0	0	0	0	30	0	0	0	0	0	0	0	0	0	0
ASV1032	0	0	0	0	0	0	0	0	0	0	0	0	0	0	0	2	0	0	0	0	0	0	15	0	0	0	0	0	0	0	0	1	0	0	0	3	0	0	0	0	0	0	4	235	0	0	3	0	0
ASV1033	0	0	0	0	0	0	0	0	0	0	0	0	0	0	1	0	0	0	0	18	1	0	0	0	0	0	0	0	0	0	0	0	0	0	0	1	0	25	0	0	37	36	0	0	0	0	0	0	0
ASV1034	0	0	0	0	0	1	0	0	0	0	0	0	0	0	0	0	0	0	0	0	0	0	0	0	0	0	0	0	0	0	0	0	0	0	0	340	0	0	0	0	0	0	0	0	0	0	0	0	0
ASV1035	0	0	0	0	0	0	0	0	0	0	0	0	0	0	0	7	0	0	0	0	0	0	0	0	0	0	0	0	0	0	0	0	0	0	0	9	0	0	0	0	0	0	0	0	0	0	0	0	1
ASV1036	0	0	1	0	0	0	0	0	0	0	0	0	0	0	0	0	46	0	0	0	0	0	0	0	0	0	0	0	0	0	0	1	0	0	0	0	0	0	0	0	239	0	0	0	0	0	0	147	1
ASV1037	0	0	0	0	0	0	0	0	0	0	0	0	0	0	0	0	0	0	0	0	0	0	0	0	0	0	0	0	0	0	0	0	0	0	0	1	0	0	0	0	0	0	0	18	1	0	5	1	0
ASV1038	0	0	0	1	0	0	0	0	0	0	0	0	0	3	5	21	0	0	0	0	0	0	0	0	0	0	0	0	0	0	5	3	0	8	11	79	0	0	0	0	0	1	0	7	17	0	12	1	0
ASV1039	0	0	0	0	0	0	0	0	0	0	0	0	0	0	0	0	0	0	0	0	91	20	0	0	0	0	0	1	1	0	0	0	0	0	0	2	0	0	0	0	0	0	0	0	0	0	0	0	0
ASV1040	7	1	1	3	0	1	3	2	1	0	1	0	11	17	5	3	10	5	1	7	7	20	5	9	0	0	2	9	0	0	0	0	5	0	2	0	1	1	0	2	15	0	0	0	0	38	1	2	5
ASV1041	0	0	0	0	0	0	0	0	0	0	0	0	0	0	0	427	0	0	0	0	0	0	0	0	0	0	0	0	0	0	0	0	0	0	0	0	0	0	0	0	0	0	0	0	0	1	0	0	0
ASV1042	0	0	1	0	0	0	0	0	0	0	0	0	1	0	0	0	2	146	0	1	0	0	1	0	0	0	0	0	0	0	0	0	2	0	1	0	0	0	0	0	30	0	0	0	0	0	0	0	2
ASV1043	0	0	0	0	0	0	0	0	0	0	0	0	2	0	0	0	0	0	0	0	0	0	0	0	0	0	1	2	0	0	0	0	0	0	344	0	0	0	0	0	0	0	1	1	0	0	0	0	0
ASV1044	0	0	0	0	0	0	0	0	0	0	0	0	0	0	0	0	0	0	0	0	0	0	0	0	0	0	0	0	0	0	0	0	0	0	1	0	0	0	0	0	0	0	0	7	0	1	0	1	0
ASV1045	0	0	0	0	0	0	0	0	0	0	0	0	0	0	0	2	0	0	0	0	0	0	0	0	0	0	0	0	0	0	0	0	0	0	2	56	0	0	0	0	0	0	0	0	0	0	0	0	0
ASV1046	0	0	0	0	0	0	0	1	7	9	0	2	0	6	1	4	4	8	3	16	2	5	7	10	0	1	0	2	1	0	0	0	14	0	11	0	9	0	2	2	0	3	3	0	2	4	0	0	2
ASV1047	0	0	0	0	0	0	0	0	0	0	0	0	0	0	16	0	0	101	48	0	26	0	0	0	0	0	0	0	0	0	0	0	0	0	0	7	0	0	0	0	4	0	0	0	0	0	95	3	7
ASV1048	0	0	0	0	5	0	0	0	0	0	0	0	0	0	0	0	6	0	0	0	0	0	0	0	0	0	0	0	0	0	0	0	0	0	0	0	0	0	0	0	0	0	0	0	0	0	0	0	0
ASV1049	0	0	0	0	0	0	0	0	0	0	0	0	0	0	0	0	0	0	0	0	0	0	0	0	0	0	0	0	0	0	0	0	0	0	1	0	0	0	0	0	0	0	0	0	0	0	0	0	0
ASV1050	0	0	0	0	0	0	113	0	0	0	0	0	0	0	0	0	0	0	0	0	0	0	0	0	0	0	0	0	0	0	0	0	0	0	0	0	0	0	0	0	0	0	0	0	0	0	1	0	0
ASV1051	0	0	0	0	0	0	0	0	0	0	0	0	0	0	0	0	2	0	0	0	0	0	0	0	0	0	0	0	0	0	0	0	0	0	0	0	0	0	0	0	0	0	0	0	0	0	0	0	0
ASV1052	0	0	0	0	0	0	0	0	0	0	0	0	0	0	1	0	0	0	0	0	0	0	0	0	0	0	0	0	0	0	0	0	0	0	0	0	0	0	0	0	0	0	0	0	0	0	0	0	0
ASV1053	0	0	0	0	1	0	0	0	0	0	0	0	1	0	0	0	4	0	0	0	0	0	0	0	0	0	0	0	0	0	0	0	0	0	0	0	0	0	0	0	0	0	0	0	0	0	0	0	0
ASV1054	0	0	0	0	1	0	0	0	0	0	0	0	0	0	0	0	0	0	0	0	0	0	0	0	0	0	0	0	0	0	0	0	0	0	0	0	0	0	0	0	0	0	0	0	0	0	0	0	0
ASV1055	0	0	0	0	0	0	0	0	0	0	0	0	0	0	1	424	0	0	0	0	0	0	0	0	0	0	0	0	0	0	1	0	0	0	0	0	0	0	0	0	0	0	0	0	0	0	0	0	0
ASV1056	0	0	0	0	0	0	0	0	0	0	0	0	0	0	0	0	0	0	0	0	0	0	0	0	0	0	0	0	0	0	0	0	0	22	396	1	0	0	0	0	0	0	1	0	0	0	0	0	0
ASV1057	0	1	0	0	0	0	0	0	0	0	0	0	0	0	0	0	0	0	0	0	0	0	0	0	0	0	0	0	0	0	0	0	0	0	0	0	0	0	1	0	0	0	0	0	0	0	0	29	0
ASV1058	0	0	0	0	0	0	0	0	0	0	0	0	0	0	24	0	1	0	0	0	0	0	0	0	8	0	0	11	0	1	0	0	0	0	0	0	5	0	0	79	0	0	0	0	0	0	0	0	0
ASV1059	1	1	0	0	0	0	0	0	0	0	1	0	0	0	0	0	168	0	0	0	0	0	0	0	0	0	0	0	0	0	1	0	0	0	0	0	0	0	0	0	0	0	0	0	0	1	0	215	4
ASV1060	0	0	0	0	0	0	0	0	0	0	0	0	0	0	0	0	0	0	0	0	0	0	0	0	0	0	0	0	0	0	0	0	0	1	5	0	0	0	0	0	420	6	0	0	0	0	0	2	0
ASV1061	0	0	0	0	1	0	0	0	0	0	0	0	0	0	0	0	0	0	0	0	0	0	0	0	0	0	1	3	0	0	0	1	0	0	1	79	0	0	0	0	40	0	0	0	1	0	0	0	0
ASV1062	0	0	0	0	0	0	0	3	0	0	1	0	0	6	2	1	0	9	0	0	1	3	8	2	1	0	9	1	0	0	0	0	0	0	4	0	3	0	1	2	1	2	0	0	2	8	0	2	1
ASV1063	0	0	0	0	0	0	0	0	0	0	0	0	1	0	0	0	0	0	0	0	0	0	0	0	0	0	0	0	0	0	0	0	0	0	0	1	0	0	0	0	0	0	0	0	0	0	0	0	0
ASV1064	0	0	0	0	0	0	0	0	0	0	0	0	0	0	0	0	0	0	0	0	1	0	0	0	0	0	0	0	0	0	0	0	0	0	1	0	0	0	0	0	0	0	0	0	0	0	0	0	0
ASV1065	0	0	1	0	1	0	0	0	16	0	1	0	1	0	0	0	0	0	0	0	0	0	0	0	0	0	2	2	0	0	0	0	0	0	0	0	0	0	0	2	0	0	0	1	1	0	0	0	2
ASV1066	0	0	0	0	0	0	0	0	0	0	0	0	0	0	0	0	0	1	0	0	0	0	0	0	0	0	0	0	0	0	0	6	0	0	0	0	0	0	0	0	0	0	0	0	0	0	0	0	0
ASV1067	0	0	0	0	0	0	0	0	0	0	0	0	0	0	0	47	91	0	1	4	3	49	51	0	1	0	0	2	0	5	0	1	0	16	0	0	1	0	0	0	0	0	6	2	0	14	14	6	0
ASV1068	0	0	0	0	0	0	0	0	0	0	0	0	0	0	0	0	0	0	0	0	0	0	0	0	0	0	0	0	0	0	0	0	0	0	0	0	0	0	0	0	0	0	1	0	0	0	0	0	70
ASV1069	1	0	0	0	409	0	0	0	0	0	0	0	0	0	0	0	0	0	0	1	0	0	0	0	0	0	0	0	0	0	0	0	0	0	0	0	0	0	0	0	0	0	0	0	0	0	0	0	0
ASV1070	0	0	1	0	0	0	2	0	0	0	0	0	1	0	0	0	1	0	2	0	0	0	0	0	0	0	0	0	0	0	0	0	0	1	14	1	0	0	0	0	9	0	0	0	0	0	0	13	0
ASV1071	0	0	0	0	0	0	0	0	0	0	0	0	0	27	0	17	0	2	0	2	0	20	0	19	6	10	0	9	0	2	1	0	0	4	123	1	83	0	0	0	0	0	28	0	0	23	5	16	0
ASV1072	0	0	0	0	0	0	0	0	0	0	0	0	0	0	0	0	0	0	0	0	0	0	0	0	0	0	0	0	0	0	0	0	0	0	0	0	0	0	0	0	0	0	0	0	0	0	0	53	0
ASV1073	0	0	0	0	0	0	0	0	1	0	0	0	0	0	0	404	0	0	0	0	0	0	0	1	0	0	0	0	0	0	0	0	0	1	0	0	0	0	0	0	0	0	0	0	0	0	0	0	0
ASV1074	0	0	0	0	0	1	0	0	0	0	0	0	0	0	0	0	0	0	0	0	1	0	3	0	0	0	0	0	0	0	0	0	0	0	14	197	0	0	0	0	0	0	0	0	0	0	0	0	0
ASV1075	0	0	0	0	4	0	0	0	0	0	0	0	0	0	0	0	0	0	0	0	0	0	0	0	0	0	0	0	0	0	0	0	0	0	0	0	0	0	0	0	0	0	0	0	0	0	0	0	0
ASV1076	0	0	0	0	0	0	0	0	0	0	0	0	0	0	0	0	0	0	0	0	0	0	0	0	0	0	0	0	0	0	0	0	0	0	2	0	0	0	0	0	0	0	0	0	0	1	0	0	0
ASV1077	0	0	0	0	0	0	0	0	0	0	0	0	0	1	0	0	0	0	0	156	83	179	0	0	0	0	0	0	0	0	0	0	0	0	0	0	0	0	0	0	2	0	1	0	0	0	0	0	0
ASV1078	0	0	0	0	0	0	1	0	0	0	0	0	0	2	2	3	2	0	3	0	2	6	7	2	3	0	3	1	0	1	6	1	1	0	8	0	421	5	0	4	0	0	0	1	4	10	4	3	3
ASV1079	0	0	0	0	0	0	1	0	0	0	0	0	0	0	0	0	1	0	0	0	0	0	0	0	0	0	0	0	1	0	0	0	0	0	0	3	0	1	0	0	0	0	0	1	2	0	356	1	2
ASV1080	0	0	0	0	0	0	0	0	0	0	0	0	0	0	0	0	0	0	0	0	0	0	0	0	0	0	0	0	0	0	0	0	0	0	0	0	0	0	0	0	0	0	2	0	0	0	0	0	0
ASV1081	0	0	0	0	0	0	0	0	0	0	0	0	0	0	0	0	2	0	0	0	0	0	0	0	0	0	0	0	0	0	0	15	0	0	0	0	0	0	0	0	0	0	0	7	0	0	0	0	0
ASV1082	0	0	0	0	0	0	0	0	0	0	0	0	0	0	0	3	0	0	0	0	381	14	0	0	0	0	0	1	0	0	0	0	0	0	0	0	0	0	0	0	0	0	0	0	0	0	0	0	0
ASV1083	0	0	0	0	0	0	0	0	0	0	0	0	0	0	0	0	0	0	0	0	1	0	1	0	0	0	0	0	0	0	0	0	0	0	21	401	0	0	0	0	0	0	0	0	0	0	0	0	0
ASV1084	0	0	0	0	0	0	0	0	0	0	0	0	0	0	0	0	0	0	0	0	0	0	0	0	0	0	0	0	0	0	0	0	0	7	11	16	0	0	0	0	0	0	0	0	2	0	2	3	0
ASV1085	0	0	0	0	0	0	0	0	0	0	0	0	0	0	0	0	11	0	0	0	0	0	0	0	0	0	0	0	0	0	0	0	0	0	0	0	0	0	0	0	0	0	0	0	0	0	0	0	0
ASV1086	0	0	1	0	0	0	0	0	0	0	0	0	0	0	0	0	1	0	0	0	0	0	0	0	0	0	0	0	0	0	0	0	0	0	0	0	0	0	1	0	0	0	0	0	0	0	0	296	0
ASV1087	0	0	0	0	0	0	0	0	0	0	0	0	0	0	0	0	0	0	0	0	0	0	0	0	0	0	0	0	0	0	0	0	0	0	0	0	0	0	0	0	0	0	0	0	0	0	0	0	0
ASV1088	0	0	0	0	0	0	0	0	0	0	0	0	0	0	0	0	1	0	0	4	0	0	0	2	0	0	0	0	0	0	0	0	0	0	0	0	0	0	0	0	0	0	0	0	7	0	0	0	0
ASV1089	0	0	0	0	0	0	0	0	0	0	0	0	1	0	0	0	2	0	0	0	0	0	0	0	0	0	0	0	0	0	0	0	1	0	0	3	0	0	0	0	0	0	0	0	0	0	0	205	0
ASV1090	0	0	0	0	0	0	0	0	0	0	0	0	0	0	0	0	0	0	1	0	1	0	0	0	0	0	0	0	0	0	0	0	0	2	0	0	0	0	0	0	0	0	1	0	0	0	0	0	320
ASV1091	0	0	0	0	0	0	0	0	0	0	0	0	0	0	0	0	0	0	0	0	0	0	0	0	0	0	0	0	0	0	0	0	0	0	0	0	0	0	0	0	0	0	0	0	0	0	0	0	0
ASV1092	0	0	0	0	0	1	1	0	0	0	0	0	0	0	2	5	3	0	1	61	26	204	0	0	0	0	1	0	0	0	2	2	2	8	0	1	1	0	0	0	0	0	0	0	3	0	24	2	1
ASV1093	0	0	0	0	0	0	0	0	0	0	0	0	0	0	0	0	0	0	0	1	1	0	0	0	0	0	2	0	0	0	0	0	0	0	0	2	0	0	0	0	0	0	0	0	0	0	0	0	0
ASV1094	0	0	0	0	0	0	0	0	0	0	0	0	0	0	0	398	0	0	0	0	0	0	0	0	0	0	0	0	0	0	0	0	0	0	0	1	0	0	0	0	0	0	0	0	0	0	0	0	0
ASV1095	0	0	0	0	0	0	0	0	0	0	0	0	0	0	0	0	5	1	0	0	0	0	0	0	0	0	0	0	0	0	0	0	2	0	0	0	0	0	0	0	0	0	0	0	0	0	0	368	0
ASV1096	0	0	0	0	0	0	0	0	0	0	0	1	0	0	0	0	0	0	1	0	0	0	0	0	0	0	0	0	0	0	0	0	0	0	0	0	0	0	0	0	0	0	0	0	0	0	0	0	0
ASV1097	0	0	0	0	0	0	0	0	1	0	2	1	0	27	27	1	29	51	12	0	3	56	47	24	2	0	0	1	0	0	0	0	1	0	10	0	3	1	1	1	2	2	0	0	0	0	0	2	0
ASV1098	0	0	0	0	0	0	0	0	0	0	0	0	0	0	0	5	11	0	2	0	1	0	0	0	0	0	0	0	0	0	0	13	2	13	226	5	0	0	1	0	0	0	0	0	2	0	12	0	0
ASV1099	0	0	0	0	0	0	0	0	0	0	0	0	0	0	0	0	0	0	0	0	0	0	0	0	0	0	0	0	0	0	0	0	1	0	0	0	0	0	0	0	0	0	0	0	0	0	38	0	0
ASV1100	0	0	0	0	0	0	0	0	0	0	0	0	0	0	0	0	0	0	0	0	0	0	0	0	0	0	0	0	0	0	0	0	0	0	0	0	0	0	0	0	0	0	0	0	0	0	0	0	0
ASV1101	0	0	0	0	0	0	0	0	0	0	0	0	0	0	0	0	0	0	0	0	0	0	0	0	0	0	0	0	0	0	0	0	0	0	0	0	0	0	0	0	0	0	0	0	0	0	0	0	0
ASV1102	0	0	0	0	0	0	0	0	0	0	1	0	298	0	0	0	0	0	0	0	0	0	0	0	0	0	1	10	0	0	0	0	0	0	1	0	0	0	0	0	0	0	0	0	0	0	0	0	0
ASV1103	0	0	0	0	0	0	0	0	0	0	0	0	0	0	0	9	0	0	0	163	73	133	0	0	0	0	0	0	1	0	0	0	0	0	1	0	0	0	0	0	1	0	1	0	0	0	0	0	0
ASV1104	0	0	0	0	0	0	0	0	0	0	0	0	0	0	0	3	0	0	0	0	0	0	0	0	0	0	0	0	0	0	0	0	3	0	6	3	0	0	0	0	0	0	0	0	0	0	0	0	1
ASV1105	0	0	0	0	0	0	0	0	0	0	0	0	0	0	0	0	0	0	0	0	0	0	0	0	0	0	0	0	0	0	0	0	0	0	0	0	0	0	0	0	0	0	0	0	0	0	0	0	0
ASV1106	0	0	0	0	0	0	0	0	0	0	0	0	0	0	0	0	0	0	0	0	0	0	0	0	0	0	0	0	0	0	0	0	0	0	0	0	0	0	0	0	0	0	0	0	0	0	0	0	0
ASV1107	0	0	0	0	0	0	0	0	0	0	0	0	0	0	0	5	0	0	0	0	0	0	0	0	0	0	0	0	0	0	0	0	0	0	47	3	0	0	0	0	0	0	0	0	1	0	0	0	0
ASV1108	0	0	0	0	0	0	0	0	0	0	0	0	0	0	0	0	0	0	0	0	0	0	0	0	0	0	0	0	0	0	0	0	0	0	0	0	0	0	0	0	0	0	0	0	0	0	0	0	0
ASV1109	0	0	0	0	0	0	0	0	0	0	0	0	0	0	0	20	0	0	0	0	0	0	0	0	0	0	0	0	0	0	1	2	0	50	5	85	0	0	0	0	0	0	0	1	1	0	0	0	0
ASV1110	0	0	1	0	0	1	0	0	0	0	0	0	0	0	0	0	0	14	13	0	0	0	0	0	0	35	0	0	1	0	0	0	0	0	0	0	11	0	0	0	0	0	28	1	15	0	34	0	31
ASV1111	0	0	0	0	78	5	0	0	0	0	0	0	191	0	0	0	0	0	0	0	0	0	0	0	0	0	0	0	0	0	0	0	0	0	0	0	0	0	0	0	0	0	0	0	0	0	0	0	0
ASV1112	0	0	1	0	0	0	0	0	0	0	0	0	0	0	0	4	8	0	0	0	0	0	0	0	1	0	0	0	0	0	0	0	0	2	5	5	0	0	1	0	0	0	0	0	0	0	72	49	1
ASV1113	0	0	0	0	0	0	0	0	1	0	0	0	0	0	0	384	0	0	0	0	0	0	0	0	0	0	0	0	0	0	2	0	0	0	0	0	0	0	0	0	0	0	0	0	0	0	0	0	0
ASV1114	0	0	0	0	0	0	0	0	0	0	0	0	0	0	0	44	1	0	0	0	1	0	11	0	0	0	0	0	0	0	0	0	0	0	0	0	0	0	0	0	0	0	0	0	0	0	0	0	0
ASV1115	36	29	40	17	8	64	0	12	0	0	132	40	35	0	0	0	0	0	0	0	0	0	0	0	0	0	0	1	0	0	0	0	0	0	0	0	0	0	0	0	0	1	0	0	0	1	0	0	0
ASV1116	0	0	0	0	0	0	0	0	0	0	0	0	0	0	0	0	0	0	0	2	0	0	0	0	0	0	0	0	0	0	0	10	0	0	183	8	0	0	0	0	0	0	1	0	0	0	0	0	0
ASV1117	0	0	0	0	0	1	0	0	0	0	0	0	0	0	0	0	0	0	0	0	0	0	0	0	0	0	0	0	0	0	2	0	0	5	0	363	0	0	0	0	0	0	0	0	13	0	0	0	0
ASV1118	0	0	0	0	0	0	0	0	0	0	0	0	0	0	0	0	0	0	0	0	0	0	0	0	0	0	0	0	0	0	0	0	0	0	0	0	0	0	0	0	0	0	0	0	0	0	0	0	0
ASV1119	0	0	0	0	0	0	0	0	0	0	0	0	0	0	0	0	0	0	0	0	0	0	0	0	0	0	0	0	0	0	0	0	0	0	0	0	0	0	0	0	0	0	0	0	0	0	0	0	0
ASV1120	0	1	0	0	0	0	0	0	0	0	0	0	0	0	0	1	0	0	0	0	0	0	0	0	0	0	0	0	0	0	0	4	0	3	26	12	0	0	0	0	0	0	0	0	1	0	17	61	0
ASV1121	0	0	0	0	0	1	0	0	0	0	0	0	0	4	10	0	22	23	5	3	11	4	5	0	3	0	0	1	0	4	67	0	0	22	75	8	46	0	45	58	0	23	0	3	1	2	6	9	0
ASV1122	0	0	0	0	0	0	0	0	0	0	0	0	0	0	0	0	0	0	0	0	0	0	0	0	0	0	0	0	0	0	0	0	0	0	0	0	0	0	0	0	0	0	0	0	0	0	0	0	0
ASV1123	0	0	0	0	0	0	0	0	0	0	0	0	0	0	0	2	0	0	0	0	0	0	0	0	0	0	0	0	0	0	0	0	0	0	0	24	0	0	0	0	5	0	0	0	0	0	0	0	0
ASV1124	0	0	2	0	0	0	0	0	0	0	0	0	0	0	0	0	0	0	0	0	0	0	0	0	0	0	0	0	0	0	0	0	0	0	0	0	0	0	0	0	0	0	0	0	0	0	0	0	0
ASV1125	0	0	0	0	0	0	0	1	0	0	0	0	0	0	2	7	1	3	0	0	0	0	2	1	0	1	0	1	0	0	0	0	0	2	1	49	0	3	0	0	0	0	0	0	0	2	1	0	2
ASV1126	0	0	0	0	0	0	0	0	0	0	0	0	0	0	0	0	0	0	0	0	0	0	0	0	0	0	0	0	0	0	0	0	0	0	0	0	0	0	0	0	0	0	0	0	0	0	0	0	0
ASV1127	0	0	0	0	0	0	0	0	0	0	0	0	0	0	0	0	0	0	0	0	0	0	0	0	0	0	0	0	0	0	0	0	0	0	0	0	0	0	0	0	0	0	0	0	0	0	0	0	0
ASV1128	0	0	0	0	0	0	67	0	0	0	0	0	0	0	0	0	0	0	0	0	0	0	0	0	0	0	0	0	0	0	0	0	0	0	0	0	0	0	0	0	0	0	0	0	0	0	0	0	0
ASV1129	0	0	1	0	0	0	0	0	0	0	0	0	0	0	0	4	0	0	0	0	0	0	0	0	0	0	0	0	0	0	0	0	0	0	0	0	0	0	0	0	0	0	0	1	0	0	0	24	0
ASV1130	0	0	0	0	0	1	0	0	0	0	0	0	0	0	0	0	0	0	0	0	15	0	0	0	0	0	0	0	0	0	0	0	0	0	0	0	0	0	0	0	0	0	0	0	0	0	0	0	0
ASV1131	0	0	0	0	0	0	17	0	0	0	0	0	0	0	0	0	0	0	0	0	0	0	0	0	0	0	0	0	0	0	0	0	0	0	0	3	0	0	0	0	0	0	0	1	0	0	91	50	0
ASV1132	0	0	0	0	0	0	0	0	0	0	0	0	0	0	0	357	0	0	0	0	0	0	0	0	0	0	0	0	0	0	0	0	0	0	0	0	0	0	0	0	0	0	0	0	0	0	0	0	0
ASV1133	0	0	0	0	0	0	0	0	0	0	0	0	0	0	0	0	0	0	0	0	0	0	0	0	0	0	0	0	0	0	0	0	0	0	0	0	0	0	0	0	0	0	0	0	0	0	0	0	0
ASV1134	0	0	0	0	0	0	0	0	0	0	0	0	0	0	0	0	40	1	0	0	0	0	0	0	0	0	0	0	0	0	0	1	0	0	7	1	0	0	0	0	10	0	0	0	0	0	0	307	0
ASV1135	0	0	0	0	0	0	0	0	0	0	0	0	0	0	0	0	0	0	0	1	0	0	0	0	0	0	0	0	0	0	0	0	0	0	1	0	0	0	0	0	0	0	0	0	2	0	1	0	38
ASV1136	0	0	3	0	0	0	0	0	0	0	0	0	0	0	0	0	2	0	0	0	0	0	0	0	0	0	0	0	0	0	0	0	0	0	0	0	0	0	0	0	0	0	0	0	0	0	0	0	0
ASV1137	0	0	0	0	0	0	0	0	0	0	0	0	0	0	0	0	0	0	0	0	0	0	0	0	0	0	0	0	0	0	0	0	0	0	0	0	0	0	0	0	0	0	0	0	0	0	0	0	0
ASV1138	0	0	0	0	0	0	0	0	0	0	0	0	0	0	0	0	0	0	0	0	0	0	0	0	0	0	0	0	0	0	0	0	0	0	0	0	0	0	0	0	0	0	0	0	0	0	0	0	0
ASV1139	0	0	0	0	0	0	0	0	0	0	0	0	0	0	0	0	50	0	0	0	0	0	0	7	0	0	0	0	0	0	0	0	0	0	0	0	0	0	0	0	0	0	0	0	0	0	0	0	0
ASV1140	0	0	0	0	1	0	0	0	0	0	0	0	0	0	0	0	0	0	0	0	0	0	0	0	0	0	0	0	0	0	33	0	0	153	17	4	0	0	0	0	0	0	0	0	42	0	0	3	1
ASV1141	0	0	0	1	0	0	0	0	0	0	0	0	1	0	0	0	0	0	0	1	0	0	0	0	0	0	0	0	0	0	0	4	0	40	280	5	0	0	0	0	0	1	0	0	0	0	0	0	1
ASV1142	0	0	0	0	0	0	0	0	0	0	0	0	0	0	0	0	0	0	0	0	0	0	0	0	0	0	0	0	0	0	0	0	0	0	0	0	0	0	0	0	0	0	0	0	0	0	0	0	0
ASV1143	0	0	0	0	0	0	0	0	0	0	0	0	0	0	0	51	0	0	0	0	1	0	0	0	0	0	0	0	0	0	0	0	0	5	7	264	0	0	0	0	0	0	0	0	4	0	0	0	0
ASV1144	0	0	0	0	0	0	0	0	0	0	0	2	0	0	0	15	0	0	0	0	0	0	0	0	0	0	0	0	0	0	0	0	0	0	0	0	0	0	0	0	0	0	0	0	0	0	0	0	0
ASV1145	0	0	0	0	0	0	0	0	0	0	0	0	0	0	0	12	0	0	0	0	6	0	0	0	0	0	0	0	0	0	0	0	0	0	0	1	0	0	0	0	0	0	0	0	0	0	0	0	0
ASV1146	0	0	0	0	0	1	0	0	0	0	0	0	0	0	0	0	0	0	0	0	1	0	0	0	0	0	0	0	0	0	0	24	0	15	1	253	0	0	0	0	0	0	0	0	0	0	0	0	0
ASV1147	0	0	0	0	0	0	0	0	0	0	0	0	0	0	0	0	0	0	0	0	0	0	1	0	0	0	0	0	0	0	0	0	0	0	0	124	0	0	0	0	0	0	0	0	0	0	0	0	0
ASV1148	0	0	0	0	0	0	0	0	0	0	0	0	0	0	0	0	97	0	0	0	0	0	0	0	0	0	0	0	0	0	0	0	0	0	0	3	0	0	0	0	0	0	0	0	0	0	0	2	0
ASV1149	0	0	0	0	0	0	0	0	0	0	1	0	0	0	0	0	0	1	0	0	0	0	0	0	0	0	0	0	0	0	0	0	1	0	0	0	0	0	0	0	216	0	0	0	0	0	0	126	0
ASV1150	0	0	0	0	0	0	0	0	0	0	0	0	0	0	0	0	0	0	0	0	0	0	0	0	0	0	0	0	0	0	0	0	0	0	1	2	0	0	0	0	0	0	0	0	0	0	0	0	0
ASV1151	0	0	0	0	0	0	0	0	0	0	0	0	0	0	0	0	0	0	0	0	0	0	0	0	0	0	0	0	0	0	0	0	0	0	0	4	0	0	0	0	0	0	0	0	0	0	0	0	0
ASV1152	0	0	0	0	0	0	0	0	0	0	0	0	0	18	0	25	0	3	0	8	6	15	0	22	3	13	0	8	0	12	1	0	0	8	126	0	91	0	0	0	0	0	15	3	0	27	3	25	0
ASV1153	0	0	0	0	0	0	0	0	0	0	0	0	0	0	0	0	0	0	0	0	0	0	0	0	0	0	0	0	0	0	0	0	0	0	0	0	0	0	0	0	0	0	0	0	0	0	0	0	0
ASV1154	0	0	0	0	0	0	0	0	1	0	0	0	0	0	0	361	0	0	0	0	0	0	0	1	0	1	0	0	0	0	0	0	0	2	0	1	0	0	0	0	1	0	0	0	0	2	0	0	0
ASV1155	0	0	0	0	0	0	0	0	0	0	0	0	0	1	0	0	0	0	0	0	0	0	0	0	0	0	0	0	0	0	0	0	0	0	0	248	0	0	0	0	0	0	0	0	77	0	0	0	0
ASV1156	0	0	0	0	0	0	0	0	0	0	0	0	0	0	0	0	0	0	0	0	0	0	0	0	0	0	0	0	0	0	0	0	0	0	0	0	0	0	0	0	0	0	0	0	0	0	0	0	0
ASV1157	0	0	1	0	30	0	0	0	0	0	0	0	0	0	0	0	0	0	8	0	0	0	0	0	2	0	0	0	0	0	0	0	0	0	0	0	0	0	0	0	0	0	112	3	0	0	3	0	0
ASV1158	2	0	0	0	0	0	0	0	0	0	0	0	0	0	0	353	0	0	0	0	0	0	0	0	0	0	0	0	0	0	0	0	0	3	0	0	0	0	2	0	0	0	0	0	0	0	0	0	0
ASV1159	0	0	0	0	0	0	0	0	1	0	0	0	0	0	2	159	0	0	0	0	0	0	0	0	0	0	0	0	0	0	0	0	0	7	5	52	0	0	0	0	0	0	0	0	0	1	0	0	0
ASV1160	0	0	1	0	0	0	0	0	0	0	0	0	0	0	0	0	37	0	0	0	0	0	0	0	0	0	0	0	0	0	0	0	0	0	0	3	0	0	0	0	0	0	0	0	0	0	0	0	2
ASV1161	0	0	0	0	0	0	0	0	0	0	0	0	0	0	0	0	0	0	0	0	0	0	0	0	0	0	0	0	0	0	0	0	0	0	0	0	0	0	0	0	0	0	0	0	0	0	0	0	0
ASV1162	0	0	0	0	0	0	0	0	0	0	0	0	0	0	0	0	0	0	0	0	0	0	0	0	0	0	0	0	0	0	0	0	0	0	0	0	0	0	0	0	0	0	0	0	0	0	0	0	0
ASV1163	0	0	0	0	0	0	0	0	0	0	0	0	1	0	0	0	0	0	1	0	0	0	0	0	0	0	0	0	0	0	0	0	0	0	0	0	0	0	0	0	0	0	0	0	0	0	0	0	0
ASV1164	0	0	0	0	0	0	0	0	0	0	0	0	0	0	0	0	0	0	0	0	0	0	0	0	0	0	0	0	0	0	0	0	0	0	0	0	0	0	0	0	0	0	0	0	0	0	0	0	0
ASV1165	0	0	0	0	1	0	0	0	0	0	0	0	0	0	0	0	0	5	0	0	0	66	0	0	0	0	0	0	0	0	0	0	0	0	0	0	1	0	0	0	0	0	0	0	0	0	0	0	0
ASV1166	0	1	3	1	8	0	0	0	1	0	0	1	7	0	21	1	10	6	7	0	3	14	3	7	4	6	0	13	0	15	0	9	0	16	1	39	1	0	0	0	349	1	16	7	1	0	4	2	28
ASV1167	0	0	0	0	0	0	0	0	0	0	0	0	0	0	0	0	76	0	0	0	0	0	0	0	0	0	0	0	0	0	0	0	0	0	0	0	0	0	0	1	0	0	0	0	0	0	0	0	0
ASV1168	0	0	0	0	0	0	0	0	0	0	0	0	0	0	0	27	0	0	0	0	0	0	0	0	0	0	0	0	0	0	0	0	0	0	0	7	0	0	0	0	0	0	0	0	0	0	0	0	0
ASV1169	0	0	0	0	0	0	0	0	0	0	1	0	0	0	0	0	0	0	0	4	23	0	0	0	0	0	0	213	0	2	0	0	0	0	0	0	0	0	0	0	0	2	0	0	0	0	0	0	0
ASV1170	0	0	0	0	0	0	0	0	0	0	0	0	0	0	0	0	0	0	3	0	0	0	0	0	0	0	0	0	0	0	0	0	0	0	0	0	0	0	0	0	0	0	0	0	0	0	0	0	0
ASV1171	0	0	0	0	0	0	0	0	0	0	0	0	0	0	0	0	0	0	1	0	0	0	0	0	0	0	0	0	0	0	0	0	1	0	0	0	0	0	0	0	0	0	0	0	0	0	0	368	0
ASV1172	0	0	0	0	0	0	0	0	0	0	0	0	0	0	0	0	0	0	0	0	0	0	0	0	0	0	0	0	0	0	0	0	0	0	0	0	0	1	0	0	0	0	0	0	0	0	0	0	0
ASV1173	23	45	19	25	9	34	0	12	8	0	63	24	22	0	0	0	0	0	0	0	0	0	0	0	0	0	0	0	0	0	0	0	0	0	0	0	0	0	0	0	0	0	0	0	0	0	0	0	0
ASV1174	0	0	0	0	0	0	0	0	0	0	0	0	0	0	0	0	0	0	0	0	0	0	0	0	0	0	0	0	0	0	0	0	0	1	0	26	0	0	0	0	0	0	0	0	0	0	0	0	0
ASV1175	0	0	0	0	0	0	0	0	0	0	0	0	0	0	0	337	0	0	0	0	0	0	0	1	0	0	0	0	0	0	0	0	0	0	0	0	0	0	0	0	0	0	0	0	0	0	0	0	0
ASV1176	0	0	0	0	219	0	0	0	0	0	0	0	0	0	0	0	0	0	0	0	0	0	0	0	0	0	1	0	0	0	0	0	0	0	0	0	0	0	0	0	0	0	0	0	0	0	0	0	0
ASV1177	48	146	19	19	12	23	0	39	26	1	92	80	24	0	0	0	0	0	0	0	0	0	0	0	0	0	0	0	0	0	0	0	0	0	0	0	0	0	0	0	0	0	0	0	0	0	0	0	0
ASV1178	0	0	0	0	0	0	0	0	0	0	0	0	0	0	0	0	0	0	0	0	0	0	0	0	0	0	0	0	0	0	0	0	0	0	0	0	0	0	0	0	0	0	0	0	0	0	0	0	0
ASV1179	0	0	0	0	0	0	0	0	0	0	0	0	0	0	0	0	0	0	0	0	0	0	0	0	0	0	0	0	0	0	0	0	0	0	3	0	0	0	0	0	0	0	0	0	0	0	0	0	0
ASV1180	0	0	0	0	0	0	0	0	0	0	0	0	1	0	0	0	0	0	0	0	0	0	0	0	3	15	0	0	0	0	0	0	0	0	0	0	0	0	0	0	0	0	1	0	0	0	0	0	95
ASV1181	0	0	0	0	0	0	0	0	0	0	0	0	0	0	0	341	0	0	0	0	0	0	0	1	0	0	0	0	0	0	0	0	0	0	0	5	0	0	0	0	0	0	0	0	0	0	0	0	0
ASV1182	0	0	0	0	0	0	0	0	0	0	0	0	0	0	0	0	0	0	0	0	0	0	0	0	0	0	0	0	0	0	0	0	0	0	0	0	0	0	0	0	0	0	0	0	0	0	0	0	0
ASV1183	0	0	0	0	0	0	0	0	0	0	0	0	0	0	0	35	0	0	0	0	0	60	0	0	1	0	0	0	0	0	0	0	40	0	0	0	0	0	1	0	171	0	0	0	0	0	0	0	0
ASV1184	0	0	0	0	0	0	0	0	0	0	0	1	0	2	4	9	2	2	3	2	3	4	8	4	10	11	6	2	0	7	6	7	0	2	7	9	10	17	13	4	6	0	1	4	14	5	19	4	6
ASV1185	0	0	0	0	0	0	0	0	0	0	0	2	0	0	0	4	0	0	0	0	0	0	0	0	0	1	0	0	0	0	0	0	5	0	0	0	0	0	0	0	0	1	0	0	0	0	0	0	0
ASV1186	1	0	0	0	0	0	0	0	0	0	0	0	0	0	3	114	0	0	0	0	0	0	0	0	0	0	0	0	0	0	0	0	0	1	0	180	0	0	0	0	0	0	0	0	0	0	0	0	1
ASV1187	0	0	0	0	0	0	0	0	0	0	0	0	0	0	0	1	0	0	0	10	0	0	0	0	0	0	0	1	0	2	0	1	0	0	0	0	10	7	3	7	0	2	0	2	66	10	0	46	5
ASV1188	0	0	0	0	0	0	0	0	0	0	0	0	0	0	0	0	0	0	0	0	0	2	0	0	0	0	0	23	0	25	0	0	0	0	0	2	0	0	0	0	0	0	0	0	0	0	0	0	0
ASV1189	0	0	0	0	0	0	0	0	0	0	0	0	0	0	0	0	0	0	0	0	1	0	7	0	0	0	0	0	0	0	0	0	0	0	0	1	0	0	0	0	0	0	0	0	0	0	0	0	0
ASV1190	0	0	0	0	0	0	0	0	0	0	0	0	0	0	15	0	0	0	0	25	0	0	0	0	6	0	7	0	0	8	6	0	0	0	0	0	1	0	0	0	0	0	0	1	0	5	0	1	0
ASV1191	0	0	0	0	0	0	0	0	0	0	0	0	0	0	1	284	0	0	0	0	0	0	0	0	0	0	0	0	0	0	0	0	0	1	0	28	0	0	0	0	0	0	0	0	0	0	0	0	0
ASV1192	0	0	0	0	0	0	0	0	0	0	0	0	0	0	0	1	0	0	0	0	27	0	0	0	0	0	0	0	0	0	0	0	0	0	0	0	0	0	0	0	0	0	0	0	0	0	0	0	0
ASV1193	0	0	0	0	0	0	0	0	0	0	0	0	0	1	0	0	0	0	0	0	0	0	0	0	0	0	0	0	0	0	0	0	0	0	0	0	1	0	0	0	0	0	0	0	1	0	0	0	0
ASV1194	1	0	0	0	0	0	0	0	0	0	0	0	0	0	34	291	0	0	0	0	0	0	0	1	0	0	0	0	0	0	0	0	0	0	0	0	0	0	1	0	0	0	0	0	0	0	0	0	0
ASV1195	0	0	0	0	0	0	0	0	0	0	0	0	0	0	4	36	0	0	2	0	0	1	0	0	0	0	0	0	0	0	1	0	0	9	31	171	1	0	0	0	0	0	0	0	1	0	0	0	0
ASV1196	0	0	0	0	1	0	0	0	0	0	0	0	0	0	0	0	0	0	0	0	0	0	0	0	0	0	0	0	0	0	0	0	0	5	31	0	0	0	0	0	0	0	0	0	0	0	0	0	0
ASV1197	0	0	0	0	0	0	0	0	0	0	0	0	0	0	0	0	0	0	0	0	0	0	0	0	1	0	0	0	0	0	0	0	0	0	0	10	0	0	0	0	0	0	0	1	0	0	0	120	0
ASV1198	0	0	0	0	0	0	0	0	0	0	0	0	0	0	0	0	4	0	0	0	0	0	0	0	0	0	0	0	0	0	0	0	0	0	0	0	0	0	0	0	0	0	0	0	0	0	0	0	0
ASV1199	0	0	0	0	0	0	0	0	0	0	0	0	0	1	2	4	6	9	11	8	8	1	8	2	2	5	21	8	0	2	9	13	0	6	13	1	26	0	0	10	0	5	6	4	12	5	10	4	8
ASV1200	0	0	4	0	9	0	0	0	4	0	0	0	7	0	13	0	4	1	2	0	1	1	5	7	11	3	0	3	0	8	0	3	0	3	1	12	1	1	0	0	326	20	4	5	1	0	7	0	10
ASV1201	0	0	0	0	277	0	0	0	0	0	0	0	0	0	0	0	0	0	0	1	0	0	0	0	0	0	1	0	0	0	0	0	0	0	2	1	0	0	0	0	0	0	1	0	0	0	0	0	0
ASV1202	0	0	0	0	0	0	0	0	0	0	0	0	0	0	0	0	0	0	0	0	0	2	0	0	0	0	0	0	0	0	0	0	0	0	0	0	0	0	0	0	0	0	0	0	0	0	0	0	0
ASV1203	0	0	0	0	0	0	0	0	0	0	0	1	0	0	0	0	0	0	0	0	0	0	0	0	0	0	0	0	0	0	0	0	0	6	22	39	0	0	0	0	0	1	0	0	0	0	0	35	0
ASV1204	0	0	0	0	0	0	0	0	0	0	0	0	0	0	0	0	0	0	0	0	0	0	0	0	8	0	0	0	0	0	0	0	0	0	0	0	0	0	0	0	0	0	0	0	0	0	0	8	0
ASV1205	0	0	0	0	0	0	0	0	0	0	0	0	0	0	0	0	0	0	0	1	0	0	0	0	0	1	0	0	0	0	0	0	0	0	0	0	0	0	0	0	0	0	0	0	0	0	0	1	0
ASV1206	0	0	0	0	0	0	0	0	0	0	0	0	0	0	0	0	0	0	1	0	0	0	0	0	0	0	0	0	0	0	0	0	0	0	0	2	0	0	0	0	0	0	0	0	0	0	7	0	4
ASV1207	0	0	0	0	0	0	0	0	0	0	0	0	0	0	0	0	0	0	0	0	0	1	0	0	0	0	0	0	0	0	0	0	0	0	0	0	0	0	0	0	0	0	0	0	0	0	0	0	0
ASV1208	0	0	0	0	0	0	0	0	0	0	0	0	0	0	0	0	0	0	2	0	0	0	0	0	0	0	0	0	0	0	0	0	0	0	0	0	0	0	0	0	0	0	0	0	0	0	0	0	0
ASV1209	8	0	0	4	0	0	0	113	0	0	16	0	0	0	0	0	0	0	0	0	0	0	0	0	0	0	1	0	0	0	0	0	0	0	1	0	0	1	0	0	0	0	0	0	0	0	0	0	0
ASV1210	0	0	0	0	1	0	0	0	0	0	0	0	0	0	0	50	0	0	0	0	0	0	0	0	0	0	18	0	0	4	0	0	0	0	0	0	0	0	0	0	0	0	0	1	0	0	6	0	0
ASV1211	0	0	0	0	0	0	0	0	0	0	0	0	0	0	1	3	13	8	10	1	5	2	7	10	3	3	13	0	0	4	13	0	0	5	30	0	6	0	17	0	0	26	14	3	0	24	10	8	13
ASV1212	0	0	0	0	0	0	0	0	0	0	0	0	0	0	0	0	0	0	0	0	0	0	0	0	0	0	0	0	0	0	0	0	0	6	0	2	0	0	0	0	0	0	0	0	3	0	3	0	0
ASV1213	0	0	0	0	0	0	0	0	0	0	0	0	0	0	0	0	0	0	0	0	0	0	0	0	0	0	0	0	0	0	0	0	0	0	0	0	0	0	0	0	0	0	0	0	0	0	0	0	0
ASV1214	0	0	0	0	0	0	0	0	0	0	0	0	0	0	0	0	0	0	0	0	0	0	0	0	0	1	0	0	0	0	0	0	0	0	0	0	0	2	0	0	0	0	0	0	0	0	0	0	0
ASV1215	0	0	0	0	0	0	0	0	0	0	0	0	0	0	0	2	0	0	0	3	0	0	0	0	4	0	0	1	0	1	7	0	2	0	0	0	1	0	0	0	0	141	0	0	218	10	21	0	1
ASV1216	0	0	0	0	0	0	0	0	0	0	0	0	0	0	0	0	1	0	0	0	0	0	0	0	0	1	0	0	0	0	0	0	0	16	0	0	0	0	0	0	0	0	0	1	0	0	0	2	5
ASV1217	1	2	1	2	1	0	4	5	0	0	2	0	6	14	7	3	5	2	1	24	2	11	10	5	0	0	14	7	0	1	0	0	8	0	1	0	11	2	0	2	8	1	2	0	1	18	1	1	8
ASV1218	0	0	0	0	0	0	0	0	0	0	0	0	0	0	0	6	0	0	0	0	3	0	0	0	0	0	0	0	0	0	0	0	0	0	0	0	0	0	0	0	0	0	0	0	0	0	0	0	0
ASV1219	0	0	0	1	0	0	0	0	0	0	0	0	0	0	0	0	0	0	1	0	0	0	2	0	0	0	0	0	0	0	0	0	0	0	1	0	0	0	0	0	0	0	0	0	0	0	0	0	0
ASV1220	0	0	0	0	0	0	0	0	0	0	0	0	0	0	0	0	0	0	0	0	0	0	0	0	0	0	0	0	0	0	0	0	0	0	0	304	0	0	0	0	0	0	0	1	0	0	0	0	0
ASV1221	0	0	0	0	0	0	0	0	0	0	0	0	0	0	0	0	0	1	0	0	0	0	0	0	0	0	0	0	0	0	0	0	0	0	0	0	0	0	0	0	0	0	0	0	0	0	0	0	0
ASV1222	0	0	0	0	0	0	0	0	0	0	0	0	0	0	36	0	0	0	0	2	0	0	0	0	0	0	7	2	0	5	0	0	0	0	98	0	0	0	78	0	0	0	0	7	0	8	1	0	0
ASV1223	0	0	0	0	0	0	0	0	0	0	0	0	0	0	0	0	0	0	0	0	0	0	1	0	0	0	0	0	0	0	0	0	0	0	0	0	0	0	0	0	0	0	0	0	0	0	0	0	0
ASV1224	0	0	0	0	0	0	0	0	0	0	0	0	0	0	0	0	0	0	1	0	0	0	0	0	0	0	0	0	0	0	0	0	0	0	0	0	0	0	0	0	0	0	0	0	0	0	0	0	0
ASV1225	0	0	0	0	0	0	0	0	0	0	0	0	0	0	0	0	0	0	0	0	0	0	0	0	0	0	0	0	0	0	0	0	0	0	0	0	0	1	0	0	0	0	0	0	0	0	0	0	0
ASV1226	0	0	0	0	0	0	0	0	0	0	0	0	0	1	0	0	0	0	0	0	1	0	0	0	0	0	0	0	0	0	0	1	0	0	0	1	0	0	0	0	0	0	0	0	0	0	0	0	0
ASV1227	0	0	0	0	0	0	0	0	0	0	0	0	0	0	0	0	0	0	0	0	0	0	0	0	0	0	0	0	0	0	0	1	0	2	0	0	0	0	0	0	0	0	0	0	0	0	0	0	0
ASV1228	0	0	0	0	0	0	0	0	0	0	0	0	0	0	0	0	0	0	0	0	0	0	0	0	0	0	0	0	0	0	0	0	0	0	0	0	0	0	0	0	0	0	0	0	0	0	0	0	0
ASV1229	0	0	0	0	0	0	0	0	0	0	0	0	0	0	0	0	0	0	0	1	0	8	0	0	0	0	0	0	0	0	0	0	0	0	0	0	0	0	0	0	0	0	0	0	0	0	0	0	0
ASV1230	0	0	0	0	0	0	1	0	0	0	0	0	0	0	6	0	0	0	0	0	0	0	7	0	1	0	0	19	0	28	0	0	0	0	0	0	0	53	12	0	3	6	7	8	0	0	10	0	0
ASV1231	0	0	0	0	0	0	0	0	0	0	0	0	0	0	0	0	0	0	0	0	0	0	0	0	0	0	0	0	0	0	0	5	0	0	0	0	0	0	0	0	0	0	0	0	0	0	0	0	0
ASV1232	0	0	1	0	0	0	0	0	0	0	0	0	2	0	0	0	0	0	0	0	1	0	0	0	0	0	0	1	0	0	0	0	0	0	0	289	0	0	0	0	0	0	0	0	0	0	0	0	10
ASV1233	0	0	0	0	0	0	0	0	0	0	0	0	0	0	0	0	0	0	0	0	0	0	0	0	0	0	0	0	0	0	0	0	0	2	1	62	0	0	0	0	0	0	0	0	0	0	0	0	0
ASV1234	0	1	0	0	1	1	0	1	0	0	0	0	3	0	3	0	5	4	2	0	3	0	0	3	0	0	8	4	0	0	0	0	12	0	18	0	0	0	0	17	0	0	0	0	0	21	0	2	11
ASV1235	0	0	0	0	1	0	0	0	0	0	0	0	0	0	0	0	0	0	0	0	0	0	0	0	0	0	0	0	0	0	0	0	0	10	276	2	0	0	0	0	0	0	0	0	0	0	1	2	0
ASV1236	0	0	0	0	0	0	0	0	0	0	0	0	0	0	0	0	0	0	0	0	0	0	0	0	0	0	0	0	0	0	0	0	0	0	1	6	0	0	0	0	0	0	0	0	0	0	0	0	0
ASV1237	0	0	0	0	0	0	0	0	0	0	0	0	0	0	0	0	0	0	0	0	1	0	0	0	0	0	0	0	0	0	0	0	0	0	0	0	0	0	0	0	1	0	0	0	0	0	0	0	0
ASV1238	0	0	0	0	0	0	0	0	0	0	0	0	0	0	0	0	12	0	0	0	0	0	0	0	0	0	0	0	0	0	0	0	0	0	0	0	0	0	0	0	0	0	0	0	0	0	0	0	0
ASV1240	0	0	0	0	0	0	0	0	0	0	0	0	1	0	0	0	0	0	0	0	0	0	0	0	0	0	0	0	0	0	0	0	0	0	0	0	0	0	0	0	1	0	2	0	0	0	0	2	0
ASV1241	0	0	0	0	0	0	0	0	0	0	0	0	0	0	0	0	0	0	0	0	0	0	0	0	0	0	0	0	0	0	0	0	0	0	0	0	0	0	0	0	0	0	0	0	0	0	0	0	0
ASV1242	0	0	0	0	0	0	0	0	0	0	0	0	0	2	8	1	6	5	2	6	0	1	4	5	4	0	5	5	0	2	8	9	7	4	22	0	9	2	9	8	1	5	5	5	7	4	0	2	8
ASV1243	0	0	0	0	0	0	0	0	1	0	0	0	0	0	308	0	0	0	0	1	1	0	0	0	0	0	0	0	0	0	0	0	0	0	0	0	0	0	0	0	4	4	0	0	0	0	0	0	0
ASV1244	0	0	0	0	0	0	0	0	0	0	0	0	0	0	0	0	0	10	11	0	0	0	20	0	0	4	0	44	0	2	0	0	6	2	0	0	0	27	13	1	0	0	18	16	1	0	3	0	0
ASV1245	0	0	0	0	0	0	0	0	0	0	0	0	0	0	0	0	0	2	0	0	0	1	0	0	1	0	0	0	0	0	0	0	0	0	0	0	0	0	0	0	132	2	0	0	0	0	0	124	0
ASV1246	0	0	0	0	0	0	0	0	0	0	0	0	1	0	0	0	0	0	0	0	0	0	0	0	0	0	0	0	0	0	0	0	0	39	255	0	0	0	0	0	0	0	0	0	0	0	0	0	0
ASV1247	0	0	0	0	0	0	0	0	0	0	0	0	0	0	0	1	1	0	0	0	0	0	0	0	0	0	0	0	0	0	0	7	0	4	115	22	0	0	1	0	1	0	0	0	7	0	0	5	0
ASV1248	0	0	0	0	0	0	0	0	0	0	0	0	0	1	12	0	0	0	1	2	28	0	2	0	0	0	0	0	0	0	0	2	0	18	3	0	0	1	0	0	4	1	0	0	0	0	0	0	0
ASV1249	0	0	0	0	0	0	0	0	0	0	0	0	0	0	0	0	0	0	0	0	0	0	0	0	0	0	0	0	0	0	0	0	0	0	0	0	0	0	0	0	0	0	0	0	0	0	0	0	0
ASV1250	32	84	18	12	9	14	0	31	6	1	54	79	21	0	0	0	0	0	0	0	0	0	0	0	0	0	0	0	0	0	0	0	0	0	0	0	0	0	0	0	0	0	0	0	0	0	0	0	0
ASV1251	0	0	0	0	0	0	0	0	0	0	0	0	0	0	2	311	0	0	0	0	0	0	0	0	0	0	0	0	0	0	0	0	0	0	0	0	0	0	0	0	0	0	0	0	0	0	0	0	0
ASV1252	0	0	0	0	0	0	0	0	0	0	0	0	0	0	0	0	0	0	0	0	0	0	0	0	0	0	0	0	0	0	0	0	0	0	0	0	0	0	0	0	0	0	0	0	0	0	0	0	0
ASV1253	0	0	2	0	0	1	0	0	1	0	0	0	2	0	0	0	0	0	0	0	0	0	0	0	5	1	0	1	0	1	0	0	0	0	0	0	0	1	2	0	4	0	1	0	0	0	4	1	0
ASV1254	0	0	0	0	0	0	0	0	0	0	0	1	181	0	0	0	0	0	0	1	0	0	0	0	0	0	0	8	0	0	0	0	0	0	0	0	0	0	0	0	0	0	0	0	0	0	0	0	0
ASV1255	0	0	0	0	0	0	0	0	0	0	0	0	0	0	0	0	0	0	0	1	20	284	0	0	0	0	0	0	0	0	0	0	0	0	0	0	0	0	0	0	0	0	0	0	0	0	0	0	0
ASV1256	0	0	2	0	0	0	0	0	0	0	0	0	0	0	0	5	0	0	0	0	2	0	0	0	0	0	0	0	0	0	0	0	0	8	4	15	0	0	0	0	0	0	0	1	0	0	0	3	0
ASV1257	0	0	0	0	0	0	0	0	0	0	0	0	0	0	0	0	0	0	0	0	0	0	0	0	0	0	0	0	0	0	0	0	0	0	0	0	0	0	0	0	0	0	0	0	0	0	0	0	0
ASV1258	0	0	0	0	0	0	0	0	0	0	1	0	0	0	0	0	3	0	0	0	0	0	0	0	0	0	0	0	0	0	1	6	0	15	0	2	0	0	0	0	267	0	0	0	1	0	0	1	0
ASV1259	0	0	0	0	0	0	0	0	0	0	0	0	0	0	4	1	0	0	0	0	0	0	0	0	0	0	0	0	0	0	0	0	0	4	2	0	0	0	0	0	0	0	0	0	0	0	0	0	0
ASV1260	0	0	0	0	0	0	0	0	0	0	0	0	0	0	0	0	0	0	0	0	0	0	0	0	0	0	0	0	0	0	0	0	0	1	0	0	0	0	0	0	0	0	0	1	0	0	0	84	0
ASV1261	0	0	0	0	0	0	0	0	0	0	0	0	0	0	0	0	2	0	0	0	0	0	0	0	0	0	0	0	0	0	0	0	0	0	0	0	0	0	0	0	1	0	0	0	0	0	0	0	0
ASV1262	0	0	0	0	0	0	0	0	0	0	0	0	0	0	0	0	0	0	1	0	0	0	0	0	0	0	0	0	0	0	0	0	0	0	0	0	2	0	0	0	47	0	0	0	0	0	0	5	0
ASV1263	0	0	0	0	0	0	0	0	0	0	0	0	0	0	0	0	0	0	0	0	0	0	0	0	0	0	0	0	0	0	0	0	0	0	0	0	0	0	0	0	0	0	0	0	0	0	0	0	0
ASV1264	0	0	0	0	66	0	0	0	0	0	0	0	148	0	0	0	0	0	0	1	0	0	0	0	0	0	0	0	0	0	0	0	0	0	1	0	0	0	0	0	0	0	0	0	0	0	0	0	0
ASV1265	0	0	0	0	0	0	0	0	0	0	0	0	0	0	0	301	0	0	0	0	0	0	0	0	0	0	0	0	0	0	0	0	0	0	0	1	0	0	0	0	0	0	0	0	0	0	0	0	0
ASV1266	0	0	0	0	0	0	0	0	0	0	0	0	0	0	0	0	0	0	0	0	0	0	15	0	0	0	0	0	0	0	0	0	0	0	0	0	0	0	0	0	0	0	0	0	0	0	0	0	0
ASV1267	0	0	0	0	6	0	0	0	0	0	0	0	0	0	0	0	0	0	0	0	0	0	0	0	0	0	0	0	0	0	0	0	0	0	0	0	0	0	0	0	0	0	0	0	0	0	0	0	0
ASV1268	0	0	0	0	0	0	0	0	0	0	0	0	0	0	304	0	0	0	0	0	0	0	1	0	0	0	0	0	0	1	0	0	0	0	0	0	0	0	0	0	0	1	0	0	0	0	0	0	0
ASV1269	0	0	0	0	0	0	0	0	0	0	0	0	0	0	0	0	0	0	0	1	1	0	0	0	0	1	0	0	0	0	0	0	0	2	0	0	0	0	0	0	0	0	0	0	0	0	0	0	0
ASV1270	0	0	0	0	0	0	0	0	0	0	0	0	0	0	0	0	0	0	0	0	0	0	0	0	0	0	0	0	0	0	0	0	0	0	0	0	0	0	0	0	0	0	0	0	0	0	0	0	0
ASV1271	1	0	0	0	0	0	0	0	0	0	0	0	0	0	0	7	30	22	0	2	14	13	0	0	2	2	24	1	0	9	1	0	0	0	0	0	6	0	9	0	0	27	0	12	0	18	5	7	1
ASV1272	0	0	0	0	0	0	0	0	0	0	0	0	0	0	0	0	9	0	0	0	0	0	0	0	0	0	0	0	0	0	0	0	0	0	0	0	0	0	0	0	12	0	0	0	0	0	0	0	0
ASV1273	0	0	0	0	0	0	0	0	0	0	0	0	0	10	0	0	35	0	0	5	17	16	0	26	1	1	2	2	0	7	0	0	1	0	0	0	54	0	7	28	0	14	3	4	3	7	3	0	0
ASV1274	0	0	0	0	0	0	0	0	0	0	0	0	0	0	0	0	0	0	0	0	0	0	0	0	0	0	0	0	0	0	0	0	0	0	0	0	0	0	0	0	0	0	0	0	0	0	0	0	0
ASV1275	0	0	0	0	0	0	0	0	0	0	0	0	0	0	0	35	0	0	0	0	1	0	0	0	0	0	0	0	0	0	0	0	0	0	0	253	0	0	0	0	0	0	0	0	0	0	0	0	0
ASV1276	0	0	0	0	0	0	0	0	0	0	0	0	0	0	22	0	0	0	0	0	0	0	1	0	0	0	0	0	0	0	0	0	0	0	0	1	0	0	0	0	0	0	3	0	0	1	0	3	0
ASV1277	0	0	0	0	0	0	0	0	0	0	0	0	0	0	0	13	0	1	0	0	0	0	0	0	0	0	0	0	0	0	0	0	0	0	0	0	0	0	112	0	141	0	0	0	0	0	0	0	0
ASV1278	0	0	0	0	73	0	0	0	0	0	0	0	0	0	2	0	16	0	0	0	0	0	0	0	0	0	0	0	0	0	0	0	0	0	0	0	0	0	0	0	0	0	0	0	0	0	0	0	0
ASV1279	0	0	0	0	0	0	0	0	0	0	0	0	0	0	0	0	0	0	0	0	0	0	0	0	0	0	0	0	0	0	0	0	0	0	0	0	0	0	0	0	0	0	0	4	0	0	0	0	0
ASV1280	0	0	0	0	0	0	0	0	0	0	0	0	0	0	0	0	0	0	0	0	0	0	0	0	0	0	0	0	0	0	0	0	0	0	0	4	0	0	0	0	0	0	0	0	0	0	0	0	0
ASV1281	0	0	0	0	0	0	0	0	0	0	0	0	0	0	0	292	0	0	0	0	0	0	0	1	0	0	0	0	0	0	1	0	0	0	0	0	0	0	0	0	0	0	0	0	0	1	0	0	0
ASV1282	0	0	0	0	0	0	0	0	0	0	0	0	1	0	0	1	0	2	0	0	0	0	0	0	0	1	7	2	0	1	1	0	10	0	0	0	1	1	3	14	0	0	0	0	0	9	4	0	10
ASV1283	0	0	0	0	0	0	0	0	0	0	0	0	0	0	0	0	0	0	1	0	0	0	0	0	0	0	0	0	0	0	0	0	0	0	0	2	0	0	0	0	0	0	1	2	0	0	0	0	1
ASV1284	0	0	0	0	0	0	0	0	0	0	0	0	0	0	0	0	0	0	0	0	1	0	0	0	0	0	0	0	0	0	0	0	0	0	0	0	0	0	0	0	0	0	0	0	0	0	0	0	0
ASV1285	0	5	6	7	11	0	4	1	0	0	4	4	5	44	12	5	7	0	1	0	7	6	6	0	2	2	19	1	1	0	0	0	0	0	25	1	16	5	9	0	0	0	4	1	0	2	0	1	4
ASV1286	0	1	0	0	0	0	165	0	0	0	0	0	0	0	0	0	1	0	0	0	0	0	0	0	0	0	0	0	0	0	0	0	0	0	0	0	0	0	0	1	0	0	0	0	0	0	0	0	0
ASV1287	0	0	0	1	0	0	1	0	0	0	0	0	0	0	0	3	0	0	0	0	0	0	0	0	0	0	0	0	0	0	0	0	0	0	0	0	0	0	0	0	0	0	0	0	0	0	0	0	0
ASV1288	0	0	0	0	2	0	0	0	0	0	0	0	0	0	0	17	0	0	0	0	0	0	0	0	0	0	0	0	0	0	0	3	0	4	14	37	0	0	0	0	0	0	0	0	1	0	0	6	0
ASV1289	0	1	0	0	0	0	1	0	0	0	0	0	0	0	0	0	68	0	0	0	0	0	0	0	0	0	0	0	0	0	0	0	0	3	77	3	0	0	0	0	0	0	0	0	0	0	0	100	2
ASV1290	0	0	0	0	0	0	0	0	0	0	0	0	0	0	0	0	0	0	0	0	0	0	0	0	0	0	0	0	0	0	0	0	0	0	0	38	0	0	0	0	0	0	0	0	0	0	0	0	0
ASV1291	0	0	0	0	0	0	81	0	0	0	0	0	0	0	0	0	0	0	0	0	0	0	0	0	0	0	0	0	0	0	0	0	0	0	0	0	0	0	0	0	0	0	0	0	0	0	1	0	0
ASV1292	0	0	0	0	0	0	0	0	0	0	0	0	0	0	0	0	51	0	0	0	0	0	0	0	1	0	0	0	0	0	0	180	0	0	0	0	0	0	0	0	0	115	0	0	0	0	0	0	0
ASV1293	0	0	0	0	0	0	0	0	0	0	0	0	0	0	0	0	0	0	0	0	0	0	17	0	0	0	0	0	0	0	0	0	0	0	0	0	0	0	0	0	144	1	0	0	0	0	0	0	0
ASV1294	0	0	0	0	0	0	0	0	0	0	0	0	0	0	0	0	0	1	2	0	0	0	0	0	0	0	0	0	0	0	0	0	0	1	39	0	0	0	0	0	0	0	0	0	0	0	0	250	0
ASV1295	0	0	0	0	0	0	0	0	0	0	0	0	1	0	0	0	0	1	0	0	0	0	0	0	0	0	0	0	0	0	0	1	1	1	0	0	0	0	0	0	0	0	0	0	0	0	1	24	0
ASV1296	0	0	0	0	0	3	0	0	0	0	0	0	0	0	0	0	8	0	0	0	0	0	0	0	0	0	0	0	0	0	0	0	0	0	0	0	0	0	0	0	0	0	0	0	0	0	0	0	0
ASV1297	0	0	0	0	0	0	0	0	0	0	0	0	0	0	0	0	0	0	0	0	1	0	0	0	0	0	0	0	0	0	0	0	0	0	0	0	0	0	0	0	0	0	0	0	0	0	0	0	0
ASV1298	9	20	36	37	79	28	0	2	0	0	49	10	38	0	0	0	0	0	0	0	0	0	0	0	0	0	0	0	0	0	0	0	1	0	0	0	0	0	0	0	0	0	0	0	0	0	0	0	0
ASV1299	0	0	0	0	2	2	1	0	0	0	0	0	0	0	5	5	1	5	1	0	1	6	2	4	0	1	13	4	0	0	0	0	4	0	1	0	0	8	4	27	0	0	0	0	0	0	0	2	11
ASV1300	0	0	0	0	0	0	0	0	0	0	0	0	0	0	0	0	0	0	0	0	0	0	0	0	0	0	0	0	0	0	0	0	0	0	0	0	0	0	0	0	0	0	0	0	0	0	0	0	0
ASV1301	1	0	0	0	3	1	1	0	0	0	1	1	0	20	3	0	4	10	2	0	3	8	2	3	2	0	4	0	1	0	0	0	8	1	0	0	9	0	1	8	3	0	1	0	0	10	2	2	3
ASV1302	55	33	21	55	69	11	0	4	13	0	20	27	14	0	0	0	0	0	0	0	0	0	0	0	0	0	0	0	0	0	0	0	0	0	0	0	0	0	0	0	0	0	0	0	0	0	0	0	0
ASV1303	0	0	0	1	0	0	0	0	0	0	0	0	0	21	0	5	8	6	5	0	0	12	14	6	0	2	13	7	0	1	0	0	7	0	8	1	6	0	1	10	2	2	1	4	0	22	0	2	12
ASV1304	0	0	0	0	0	0	0	0	0	0	0	0	0	0	0	0	0	0	0	0	0	0	0	0	0	0	0	0	0	0	0	0	0	0	0	1	0	0	0	0	0	0	0	0	0	0	0	0	0
ASV1305	0	0	0	0	0	0	0	0	0	0	0	0	0	0	0	0	0	0	0	0	0	0	0	0	0	0	0	0	0	0	0	0	0	0	0	0	0	0	0	0	0	0	0	0	0	0	0	0	0
ASV1306	0	0	0	0	0	0	0	0	0	0	0	0	0	0	0	0	0	0	0	0	0	0	0	0	0	0	0	0	0	0	0	0	0	1	238	0	1	0	0	0	49	0	0	0	0	0	6	0	0
ASV1307	0	0	0	0	0	0	0	0	0	0	0	0	0	0	0	0	0	0	0	0	0	0	0	0	0	0	0	0	0	0	0	0	0	0	0	0	0	0	0	0	0	0	0	0	0	0	0	0	0
ASV1308	0	0	0	0	0	0	0	0	0	0	0	0	0	0	0	280	0	0	0	0	1	0	0	1	0	0	0	0	0	0	0	0	0	0	0	0	0	0	0	0	1	0	0	0	0	0	2	0	0
ASV1309	0	0	0	0	0	0	0	0	0	0	0	0	0	0	0	2	0	0	0	0	0	0	0	0	0	0	0	0	0	0	0	1	0	0	15	11	0	0	0	0	40	0	0	0	0	0	50	6	1
ASV1310	1	0	0	4	9	0	5	16	8	1	8	5	10	8	12	2	1	12	5	0	1	15	9	5	2	3	14	9	0	0	0	0	14	0	12	0	11	2	2	26	13	0	3	2	0	0	1	0	1
ASV1311	0	0	0	0	0	0	0	0	0	0	0	0	0	0	0	274	0	0	0	0	0	0	0	1	0	0	0	0	0	0	0	0	0	0	0	1	0	0	0	0	0	0	0	0	0	0	0	0	0
ASV1312	0	0	0	0	0	0	0	0	0	0	0	0	0	0	0	0	2	0	0	0	0	0	0	0	0	0	0	0	0	0	0	1	0	0	0	0	0	0	0	0	0	0	0	0	0	0	1	0	0
ASV1313	0	0	0	0	0	0	0	0	0	0	0	0	2	0	0	0	0	1	27	0	39	0	1	0	0	29	0	0	0	1	1	0	0	0	0	0	13	0	0	0	7	0	32	0	0	4	0	0	39
ASV1314	0	0	0	0	0	0	0	0	0	0	0	0	0	0	0	0	0	0	0	1	0	0	0	0	0	0	0	0	0	0	0	0	0	0	0	0	0	0	0	0	0	0	0	0	0	0	0	0	0
ASV1315	0	0	0	0	0	0	0	0	0	0	0	0	0	0	0	0	0	0	0	0	0	0	0	0	0	0	0	0	0	0	0	0	0	0	0	0	0	0	0	0	0	0	0	0	0	0	0	0	0
ASV1316	0	0	0	0	0	0	0	0	0	0	0	0	0	0	0	4	0	0	0	0	0	0	0	0	0	0	0	0	0	0	0	2	0	161	10	14	0	0	0	0	0	0	0	0	14	0	0	0	0
ASV1317	21	2	0	38	10	21	0	8	5	0	8	7	0	0	0	0	0	0	1	0	0	0	0	0	0	7	0	0	0	0	0	1	0	0	0	1	0	1	0	0	0	0	0	0	0	0	0	0	0
ASV1318	0	0	0	0	0	0	0	0	0	0	0	0	0	0	0	0	0	0	0	0	0	0	0	0	0	0	0	0	0	0	0	4	0	0	0	2	0	0	0	0	15	0	0	0	0	0	3	1	0
ASV1319	0	1	0	0	0	0	0	0	0	0	0	0	0	0	0	0	0	0	0	0	1	0	0	0	0	0	0	0	0	4	3	0	0	0	0	0	76	0	0	55	0	0	0	1	0	15	13	0	0
ASV1320	0	0	0	0	0	0	0	0	0	0	0	0	0	0	0	0	0	0	0	0	0	0	0	0	0	0	0	0	0	0	0	0	0	0	0	0	0	0	0	0	0	0	0	0	0	0	0	0	0
ASV1321	0	0	0	0	0	0	0	0	0	0	0	0	0	0	0	0	0	0	0	0	0	0	0	0	0	0	0	0	0	0	0	0	0	0	0	0	0	0	0	0	0	0	0	0	0	0	0	0	0
ASV1322	0	0	0	0	0	0	0	0	0	0	0	0	0	0	3	0	0	0	0	0	245	8	0	0	0	0	0	1	0	0	0	0	0	0	0	0	0	0	0	0	0	0	0	0	0	0	0	0	0
ASV1323	0	0	0	0	0	0	0	0	0	0	0	0	0	0	0	0	0	0	0	0	0	0	0	0	0	0	0	0	1	0	0	0	0	0	0	0	0	0	9	0	22	0	0	2	1	0	0	0	0
ASV1324	0	0	0	0	0	0	0	0	0	0	0	0	0	0	0	0	3	0	0	0	0	0	0	0	0	0	0	0	0	0	0	0	0	0	0	0	0	0	1	0	1	0	0	0	0	0	0	0	0
ASV1325	0	0	0	0	0	0	0	0	0	0	0	0	0	0	0	0	0	0	0	0	0	0	0	0	0	0	0	0	0	0	0	0	0	0	0	0	0	0	0	0	0	0	0	0	1	0	0	0	0
ASV1326	0	0	4	0	12	3	0	0	0	0	0	0	13	0	0	0	0	0	0	0	0	0	0	0	1	0	0	0	0	0	0	0	0	0	0	0	0	0	0	0	0	0	0	0	0	0	0	0	0
ASV1327	0	0	0	0	0	0	0	0	0	0	0	0	0	4	10	6	12	9	4	93	1	0	19	5	0	5	0	0	0	0	0	0	8	0	21	0	0	0	5	7	8	0	1	0	0	1	0	0	0
ASV1328	0	0	0	0	0	0	0	0	0	0	0	0	0	0	0	0	0	0	0	4	32	14	0	0	0	0	0	0	0	0	0	0	0	0	0	0	0	0	1	0	59	0	0	0	0	0	0	0	0
ASV1329	0	0	0	0	0	0	0	0	0	0	0	0	0	0	0	0	0	0	0	0	0	0	0	0	0	0	0	0	0	0	0	1	0	2	0	13	0	0	0	0	0	0	0	0	2	0	6	0	0
ASV1330	0	0	0	0	0	0	0	0	0	0	0	0	0	0	0	0	4	1	1	0	1	0	0	0	0	0	0	0	0	0	0	0	0	0	0	0	0	0	1	1	0	0	1	0	1	0	0	1	1
ASV1331	0	0	0	0	0	1	0	0	0	0	0	0	0	0	32	1	0	0	0	0	0	0	0	0	0	1	0	0	0	0	0	0	0	26	5	199	0	0	0	0	0	0	0	0	0	0	0	0	0
ASV1332	0	0	0	0	0	0	0	0	0	0	0	0	0	0	0	279	0	0	0	0	0	0	0	0	0	0	0	0	0	0	2	0	0	0	0	0	0	0	0	0	0	0	0	0	0	0	0	0	0
ASV1333	0	0	0	0	0	0	0	0	0	0	0	0	0	0	0	16	0	0	0	0	0	0	0	0	0	0	0	0	0	0	0	0	0	0	252	3	0	0	0	0	0	0	0	0	0	0	0	0	0
ASV1334	0	0	0	0	0	0	0	0	0	0	0	0	0	0	0	0	0	0	0	0	0	0	0	0	0	0	0	0	0	0	0	0	0	0	0	0	0	0	0	0	0	0	0	0	0	0	0	0	1
ASV1335	0	0	0	0	0	0	29	0	0	0	0	0	0	0	0	0	0	0	0	0	0	0	0	0	0	0	0	0	0	0	0	0	0	0	0	0	0	0	0	0	0	0	0	0	0	0	0	0	0
ASV1336	0	0	0	0	0	0	0	0	0	0	0	0	0	0	0	0	0	0	0	0	0	0	0	0	0	0	0	0	0	0	0	0	0	0	0	0	0	0	0	0	0	0	0	0	0	0	0	0	0
ASV1337	0	0	0	0	0	0	0	0	0	0	0	0	0	0	0	0	0	0	0	0	193	75	0	0	0	0	0	0	0	0	0	0	0	0	0	0	0	0	0	0	0	0	0	0	0	0	0	0	0
ASV1338	0	0	0	0	0	0	0	0	0	0	0	0	0	0	0	59	0	1	0	0	0	10	0	0	0	0	0	0	0	0	0	0	0	0	1	33	0	0	0	0	0	0	0	0	0	0	0	0	0
ASV1339	0	0	0	0	1	0	0	0	0	0	0	0	1	0	0	0	0	0	1	0	0	0	0	0	0	1	0	0	0	0	0	0	0	0	0	0	0	0	0	0	0	0	0	0	0	0	0	1	30
ASV1341	0	0	0	0	0	0	0	0	0	0	0	1	0	0	14	193	7	0	0	0	0	0	0	0	0	0	0	0	0	0	1	25	21	3	26	0	0	0	1	0	0	1	0	0	0	0	0	0	0
ASV1342	0	0	0	0	0	0	0	0	0	0	0	0	0	0	6	1	2	0	0	0	14	24	0	0	1	0	0	3	0	4	1	1	0	5	0	0	0	0	3	0	34	0	3	0	0	0	42	11	0
ASV1343	0	0	0	0	0	0	0	0	0	0	0	0	0	0	0	0	0	0	0	4	185	0	0	0	0	0	0	0	0	0	0	0	0	0	0	0	0	0	0	0	0	0	0	0	0	0	0	0	0
ASV1344	0	0	3	0	0	0	0	0	0	0	0	0	0	0	0	0	0	0	0	1	0	0	0	0	0	0	0	0	0	0	0	0	1	0	1	0	0	0	0	0	0	0	0	0	0	0	0	9	0
ASV1345	0	0	2	0	0	0	0	0	0	0	0	0	0	0	0	0	0	0	0	0	0	0	0	0	0	0	0	0	0	0	0	1	0	0	0	0	0	0	0	0	0	0	0	0	0	0	0	0	0
ASV1346	0	0	0	0	0	0	0	0	0	0	0	0	0	6	0	0	0	0	0	0	0	0	0	0	0	0	0	2	0	0	0	0	0	0	0	0	0	3	0	0	3	0	0	0	0	0	0	0	0
ASV1347	1	2	2	7	9	0	3	8	5	0	0	2	22	7	6	5	0	2	1	3	4	14	0	1	0	1	0	3	1	1	0	0	0	0	11	0	4	0	1	0	4	0	2	1	0	9	0	3	4
ASV1348	0	0	0	0	0	0	0	0	0	0	0	0	1	0	0	9	0	0	0	0	0	0	0	0	0	0	1	1	0	0	1	2	0	24	65	77	0	0	0	0	1	0	0	0	0	0	0	0	0
ASV1349	0	0	0	0	0	0	0	0	0	0	0	0	0	0	0	0	0	0	0	0	0	0	0	0	0	0	0	0	0	0	0	0	0	0	0	3	0	0	0	0	0	0	0	0	0	0	0	0	0
ASV1350	0	0	0	0	0	0	0	0	0	0	0	0	0	0	0	216	0	0	0	0	2	2	0	1	0	0	0	0	0	0	1	0	2	0	0	16	0	0	1	0	0	0	0	0	0	0	0	0	0
ASV1351	0	0	0	0	0	0	0	0	0	0	0	0	0	0	0	0	0	0	0	0	1	0	0	1	0	0	0	0	0	0	0	0	0	0	0	0	11	0	0	1	0	2	3	0	0	0	2	0	0
ASV1352	0	0	0	0	0	0	0	0	0	0	0	0	0	0	0	0	0	0	0	0	0	0	0	0	0	0	0	0	0	0	0	0	0	0	0	0	0	0	0	0	0	0	0	0	0	0	0	0	0
ASV1353	43	81	10	14	3	0	0	24	6	0	27	47	7	2	0	0	0	0	0	0	0	0	0	0	0	0	0	0	0	0	0	0	0	0	0	0	0	0	0	1	0	1	0	0	0	0	0	1	0
ASV1354	0	0	0	0	0	0	0	0	0	0	0	0	0	0	0	25	0	0	0	0	0	0	0	0	0	0	0	1	0	0	0	0	0	1	0	158	1	0	0	0	0	0	0	0	3	0	0	0	0
ASV1355	0	0	0	0	0	0	0	0	0	0	0	0	0	0	0	0	0	0	0	0	0	0	0	0	0	0	0	0	0	0	0	0	0	0	0	0	0	0	0	0	0	0	0	0	0	3	0	268	0
ASV1356	0	0	0	0	0	0	0	0	0	0	0	0	0	14	0	1	0	0	0	3	0	9	11	9	0	9	13	4	0	2	0	17	5	0	4	0	2	1	19	0	0	0	2	4	0	9	11	15	0
ASV1357	0	0	1	0	0	0	0	0	0	0	0	0	0	0	49	0	0	0	0	0	0	0	0	0	1	0	0	133	0	0	0	0	0	0	0	0	0	0	0	0	33	12	1	0	0	0	0	0	0
ASV1358	0	0	0	0	0	0	0	0	0	0	0	0	0	0	0	0	0	0	0	0	15	0	0	0	0	2	0	0	0	0	0	1	0	1	0	25	0	0	3	0	0	0	0	0	0	0	0	0	0
ASV1359	0	0	0	0	0	0	0	0	0	0	0	0	0	0	0	0	0	0	0	0	0	0	0	0	0	0	0	0	0	0	0	0	0	0	0	41	0	0	0	0	0	0	0	0	0	0	0	0	0
ASV1360	0	0	0	0	0	0	0	0	0	0	0	0	0	0	0	0	0	18	0	0	0	0	0	0	0	0	0	0	0	0	0	0	0	0	0	0	0	0	0	0	0	0	0	0	0	0	0	0	0
ASV1361	0	0	0	0	0	0	0	0	0	0	0	0	0	0	0	0	0	0	0	0	0	0	0	0	0	0	0	0	0	0	0	0	0	0	0	0	0	0	0	0	0	0	0	0	0	0	0	0	0
ASV1362	0	0	0	0	0	0	0	0	0	0	0	0	0	0	0	0	3	0	0	0	0	0	0	0	0	0	0	0	0	0	0	0	0	0	0	2	0	0	0	0	0	0	0	0	0	0	0	0	0
ASV1363	0	0	0	0	0	0	0	0	0	0	0	0	0	0	0	0	2	0	0	0	0	0	0	0	0	0	0	0	0	0	0	0	0	0	0	0	0	0	0	0	0	0	0	0	0	0	0	12	0
ASV1364	0	0	0	0	0	0	0	0	0	0	0	0	0	0	0	0	0	0	0	0	0	0	0	0	0	0	0	0	0	0	0	0	0	0	0	0	0	0	0	0	0	1	0	0	0	0	0	0	0
ASV1365	0	0	0	0	0	0	0	0	0	0	0	0	0	0	1	0	0	29	0	1	21	0	0	0	0	0	2	2	0	0	1	25	6	3	42	1	0	41	0	6	0	0	0	1	0	14	11	0	1
ASV1366	0	0	0	0	0	1	0	0	0	0	0	0	1	0	0	0	0	0	0	0	0	0	1	0	0	0	0	0	0	1	0	0	0	264	0	0	0	0	0	0	0	0	0	0	0	0	0	1	0
ASV1367	0	0	0	2	0	0	1	0	0	0	0	0	1	3	10	5	3	5	0	0	7	3	4	12	0	1	2	3	0	1	0	0	0	0	13	0	2	5	5	4	0	0	1	0	0	5	1	1	4
ASV1368	0	0	0	0	0	0	0	0	0	0	0	0	0	0	0	0	0	0	0	0	0	0	0	0	0	0	0	0	0	1	0	0	0	1	2	18	0	0	0	0	2	0	0	22	0	0	3	0	1
ASV1369	0	0	0	0	0	0	0	0	0	0	0	0	0	1	1	0	0	2	2	18	1	3	4	4	2	2	1	2	0	3	11	18	3	6	13	0	8	6	8	0	0	5	0	3	15	4	6	2	6
ASV1370	0	0	0	0	0	0	0	0	0	0	0	0	0	1	0	0	0	0	0	0	38	219	0	0	0	0	0	0	0	0	0	0	0	0	0	1	0	0	0	0	0	0	0	0	1	0	0	0	0
ASV1371	0	1	4	1	0	0	1	0	0	2	3	1	0	0	0	0	7	2	3	0	0	0	0	0	0	0	0	0	0	0	0	1	5	0	0	1	0	0	0	0	3	1	0	0	0	0	0	161	3
ASV1372	0	0	0	0	0	0	0	0	0	0	0	0	0	0	258	1	0	0	0	1	0	0	0	0	0	0	0	0	0	0	0	0	0	0	0	0	0	0	0	0	0	0	0	0	0	0	0	0	0
ASV1373	0	0	0	0	0	0	0	0	0	0	0	0	0	0	0	0	151	0	0	0	0	0	0	0	0	0	0	0	0	0	0	0	0	0	0	0	0	0	0	0	0	0	0	0	0	0	0	0	0
ASV1374	0	0	0	0	0	0	0	0	0	0	0	0	0	0	0	0	0	0	0	0	0	14	4	5	0	0	0	44	0	27	4	0	19	0	0	0	60	10	1	0	0	0	0	0	0	0	0	5	0
ASV1375	0	0	0	0	0	1	0	0	0	0	0	0	0	0	0	0	0	0	3	0	1	0	0	0	0	0	0	1	0	0	0	0	0	0	0	0	0	0	0	0	0	0	0	0	0	0	0	0	6
ASV1376	0	0	0	0	0	0	0	0	0	0	0	0	0	0	0	0	0	0	0	0	0	0	0	0	0	0	0	0	0	0	0	4	0	0	0	2	0	0	0	0	0	0	0	0	0	0	0	0	0
ASV1377	0	0	0	0	0	0	0	0	0	0	0	0	0	0	0	0	0	0	0	0	0	0	0	0	0	0	0	0	0	0	0	0	0	0	0	0	0	0	0	0	0	0	0	0	0	0	0	0	0
ASV1378	0	0	0	0	0	0	0	0	0	0	0	0	0	0	0	0	0	0	0	0	0	0	0	0	0	0	0	0	0	0	0	0	0	0	0	0	0	0	0	0	0	0	0	0	0	0	0	0	0
ASV1379	0	0	0	0	0	0	0	0	0	0	0	0	0	0	3	0	0	0	0	0	0	0	0	0	0	0	0	0	0	0	0	0	0	0	0	0	0	0	0	1	3	0	0	0	0	0	0	10	0
ASV1380	0	35	0	0	0	0	0	0	0	0	0	0	0	0	1	0	0	0	1	0	0	0	0	0	3	1	0	1	0	0	0	0	0	0	0	0	0	1	0	0	0	0	0	0	0	0	0	0	1
ASV1381	0	0	0	0	6	0	0	0	0	0	1	0	1	5	7	2	3	8	0	0	0	1	2	5	0	3	5	0	0	0	0	0	7	0	1	0	0	1	1	14	4	0	0	0	0	10	0	0	4
ASV1382	0	0	0	0	0	0	0	0	0	0	0	0	0	0	5	4	0	0	0	0	1	0	0	0	0	0	0	0	0	0	0	1	0	7	0	0	0	0	0	0	234	0	0	0	0	0	0	0	0
ASV1383	0	0	0	0	0	0	0	0	0	0	0	0	0	0	0	0	0	0	0	0	0	0	0	0	0	0	0	0	0	0	0	0	0	0	0	0	0	0	0	0	0	0	8	222	0	0	0	4	0
ASV1384	0	0	0	0	0	0	0	0	0	0	0	0	0	0	0	0	0	0	0	0	0	0	0	0	0	0	0	0	0	0	0	0	0	0	0	0	0	0	0	0	0	0	0	0	0	0	0	0	0
ASV1385	5	0	1	4	2	1	2	3	0	0	1	1	3	9	5	17	2	2	6	0	0	16	9	4	1	3	19	7	0	0	0	0	5	0	1	0	0	0	3	6	0	0	0	1	1	4	1	1	5
ASV1386	0	0	0	0	0	0	0	0	0	0	0	0	0	0	0	0	0	0	28	1	0	0	28	0	7	0	0	2	0	0	2	46	0	0	0	0	0	58	0	0	0	0	0	2	0	0	13	0	0
ASV1387	0	0	0	0	0	0	0	0	0	0	0	0	0	0	0	1	0	0	0	0	0	0	0	0	0	0	0	0	0	0	0	2	22	0	4	227	0	0	0	0	0	0	0	0	1	0	0	0	0
ASV1388	0	0	0	0	0	0	0	0	0	0	0	0	0	0	0	0	0	1	0	0	0	0	0	0	0	0	0	0	0	0	0	0	0	0	0	0	0	0	0	0	255	0	0	0	0	0	0	0	0
ASV1389	0	0	0	0	0	0	0	0	0	0	0	0	0	0	0	0	0	0	134	0	0	0	0	0	0	0	0	0	0	0	0	0	0	0	0	0	0	0	0	0	0	0	0	0	0	0	0	0	1
ASV1390	0	0	0	0	0	0	0	0	0	0	0	0	0	0	0	0	0	0	0	0	1	0	0	0	0	0	0	1	0	0	0	0	0	0	0	1	0	0	0	0	0	0	0	0	0	0	0	0	0
ASV1391	2	0	0	0	0	0	0	0	0	0	0	0	0	0	1	256	0	0	0	0	0	0	0	0	0	0	0	0	0	0	0	0	0	0	0	0	0	0	0	0	0	0	0	0	0	0	0	0	0
ASV1392	0	0	0	0	0	0	0	0	0	0	0	0	0	0	0	0	22	0	0	0	0	0	0	0	0	0	0	0	0	0	0	0	0	0	0	0	0	0	0	0	0	0	0	0	0	0	0	0	4
ASV1393	0	0	0	0	0	0	0	0	0	0	0	0	0	0	0	0	0	0	0	0	0	0	0	0	0	0	0	0	0	0	0	0	0	0	0	0	1	0	0	0	0	0	2	0	0	0	0	0	0
ASV1394	0	0	0	0	0	0	0	0	0	0	0	0	0	0	0	0	0	0	0	0	0	0	0	0	0	0	0	0	0	0	0	0	0	0	0	0	0	0	0	0	0	0	0	0	0	0	0	0	0
ASV1395	0	0	0	0	0	0	0	0	0	0	0	0	0	0	0	0	0	0	0	0	0	0	0	0	0	0	0	0	0	0	0	0	0	0	0	0	0	0	0	0	0	0	0	0	0	0	0	0	0
ASV1396	0	0	0	0	0	0	0	0	0	0	0	0	18	0	0	0	0	0	0	0	0	0	0	0	0	0	0	0	0	0	0	0	0	0	0	0	0	0	0	0	0	0	0	0	0	0	0	0	0
ASV1397	0	0	0	0	0	0	0	0	0	0	0	0	0	0	0	0	0	0	0	9	12	0	0	0	0	1	2	0	0	1	13	10	0	0	0	0	88	22	0	0	0	0	0	2	0	3	2	2	0
ASV1398	0	0	0	0	0	0	0	0	0	0	0	0	0	0	0	0	0	0	0	0	0	0	0	0	0	0	0	0	0	0	0	0	0	0	0	0	0	0	0	0	0	0	0	0	0	0	0	0	0
ASV1399	0	0	0	0	0	0	0	0	0	0	0	0	0	0	0	0	0	0	0	0	0	0	0	0	0	0	0	0	0	0	0	0	0	0	0	0	0	0	0	0	0	0	0	0	0	0	0	0	0
ASV1400	0	1	0	0	3	2	2	1	0	0	0	0	1	0	1	3	5	4	2	0	1	6	3	1	0	0	0	2	0	0	0	0	12	0	0	0	2	0	1	8	8	0	3	1	0	1	0	0	0
ASV1401	0	0	0	0	0	0	0	0	0	0	0	0	0	0	0	0	0	0	0	0	0	0	0	80	0	0	0	0	0	0	1	0	0	0	146	0	1	0	0	0	0	0	0	0	0	0	0	0	0
ASV1402	0	0	0	0	0	0	0	0	0	0	0	0	0	0	0	0	0	0	0	0	0	0	0	0	0	0	0	0	0	0	0	3	2	112	3	132	0	1	0	0	0	0	0	1	0	0	0	1	0
ASV1403	0	0	0	0	3	0	0	0	0	0	0	0	0	0	0	0	0	0	0	0	0	0	0	0	0	0	0	0	0	0	0	0	0	5	21	12	0	0	0	0	0	0	0	0	0	1	0	0	0
ASV1404	0	0	0	0	0	0	0	0	0	0	0	0	0	0	0	0	0	0	0	0	0	0	0	0	0	0	0	0	0	0	0	0	0	0	0	0	0	0	0	0	0	0	0	0	0	0	0	1	0
ASV1405	0	0	0	0	0	0	1	0	0	0	0	0	0	2	0	0	0	1	0	5	0	0	1	0	0	0	1	0	0	1	0	0	0	0	5	0	0	9	0	0	0	0	0	0	0	0	0	0	0
ASV1406	0	0	0	0	0	0	0	0	0	0	0	0	0	0	0	0	0	0	0	0	0	0	0	0	0	0	0	0	0	0	0	0	0	0	0	0	0	0	0	0	0	0	0	0	0	0	0	0	0
ASV1407	0	0	0	0	0	0	0	0	0	0	0	0	0	0	0	84	0	0	0	0	0	0	0	0	0	0	0	0	0	0	0	0	0	0	0	101	0	0	0	0	0	0	0	0	0	0	0	0	0
ASV1408	0	0	0	0	0	0	0	0	0	0	0	0	0	0	0	0	0	0	0	0	0	0	0	0	0	0	0	0	0	0	0	0	0	0	0	0	0	0	0	0	0	0	0	0	0	0	0	0	0
ASV1409	0	0	0	0	0	0	0	0	0	0	0	0	0	0	0	4	0	3	0	0	0	11	1	15	6	0	30	4	0	6	14	0	0	9	0	0	30	0	51	25	2	0	0	14	36	10	12	11	0
ASV1410	0	0	0	0	0	0	0	0	0	0	0	0	0	0	0	9	0	0	0	2	0	1	0	1	1	0	0	3	0	1	0	0	0	0	0	1	2	1	0	0	1	0	1	0	0	0	1	0	0
ASV1411	0	1	0	0	0	0	0	0	0	2	0	0	0	0	0	0	3	1	0	0	2	0	0	0	0	0	0	0	0	0	0	0	2	0	0	0	0	0	0	0	8	0	0	4	0	0	100	58	0
ASV1412	0	0	1	0	0	0	0	0	0	0	0	0	0	0	0	0	0	0	0	117	60	1	2	0	0	0	0	0	0	0	0	0	0	0	0	0	0	0	0	0	0	0	0	0	0	0	0	0	1
ASV1413	0	0	0	0	0	0	0	0	0	1	0	0	0	0	0	0	0	5	6	1	0	0	0	0	0	0	0	0	0	2	0	0	0	0	0	0	0	0	0	0	0	0	6	9	0	0	0	0	0
ASV1414	0	0	0	0	0	0	0	0	0	0	0	0	0	0	0	0	0	0	0	0	0	0	0	0	0	0	0	0	0	0	0	0	0	0	0	0	0	0	0	0	0	0	0	0	0	0	0	0	0
ASV1415	0	0	0	0	0	0	0	0	0	0	0	0	0	0	0	0	0	0	0	0	0	0	0	0	0	0	0	0	0	0	0	0	0	0	0	0	0	0	0	0	0	0	0	0	0	0	0	0	0
ASV1416	0	0	0	0	0	0	0	0	0	0	0	0	0	0	0	249	0	0	0	0	0	0	0	1	0	0	0	0	0	0	0	0	0	0	0	0	0	0	0	0	0	0	0	0	0	0	0	0	0
ASV1417	0	0	0	0	0	0	0	0	0	0	0	0	0	0	0	0	0	0	0	0	0	0	0	0	0	0	0	0	0	0	0	0	0	0	0	0	0	0	0	0	0	0	0	0	0	0	0	0	0
ASV1418	0	0	0	0	0	0	0	0	0	0	0	0	0	0	0	0	0	0	0	0	0	0	0	0	0	0	0	0	0	0	0	1	0	0	0	0	0	0	0	0	0	0	0	0	0	0	0	0	0
ASV1419	27	67	15	31	33	7	0	1	1	0	35	37	5	0	0	0	0	0	0	0	0	0	0	0	0	0	0	0	0	0	0	0	0	0	0	0	0	0	0	0	0	0	0	0	0	0	0	0	0
ASV1420	0	0	0	0	0	0	0	0	0	0	0	0	0	0	6	0	0	7	5	13	3	0	1	0	11	0	4	0	0	1	9	23	10	16	14	3	15	0	22	13	4	0	6	3	22	4	8	4	0
ASV1421	1	0	0	0	0	0	0	0	0	0	0	0	0	0	1	277	0	0	0	0	0	0	0	0	0	0	0	0	0	0	0	0	0	0	0	0	0	0	0	0	0	0	0	0	0	0	0	0	0
ASV1422	0	0	1	0	0	0	0	0	0	0	0	0	1	0	0	0	0	0	0	0	0	0	0	0	0	0	0	0	0	0	0	0	0	7	0	4	0	0	0	0	0	0	0	0	0	0	0	0	0
ASV1423	0	0	0	0	0	0	0	0	0	0	0	0	0	1	0	0	0	0	0	0	0	0	0	0	0	0	0	0	0	0	0	0	0	0	0	0	0	0	0	0	0	0	0	0	0	0	0	0	0
ASV1424	0	0	0	0	0	0	0	0	0	0	0	0	0	0	279	0	0	0	0	0	0	0	0	0	0	0	0	0	0	0	0	0	0	0	0	0	0	0	0	0	0	0	0	0	0	0	0	0	0
ASV1425	0	0	0	0	0	0	0	0	0	0	0	0	0	0	37	0	0	0	0	0	0	0	1	0	0	0	1	0	0	1	8	0	0	0	51	0	30	0	0	0	0	1	0	1	11	0	3	0	0
ASV1426	0	0	0	0	0	0	0	0	0	0	0	0	0	0	0	34	0	0	0	3	2	4	0	0	0	0	0	0	0	0	0	0	0	0	0	0	0	0	1	0	115	0	0	0	0	0	0	1	0
ASV1427	0	0	0	0	90	0	0	0	0	0	0	0	2	4	0	2	0	0	1	49	13	7	0	0	81	0	0	2	0	0	0	0	0	0	0	2	0	0	0	0	1	1	0	0	0	0	0	0	2
ASV1428	0	0	0	0	0	0	0	0	0	0	0	0	0	0	0	0	0	0	0	0	0	0	0	0	0	0	0	0	0	0	0	0	0	0	0	0	0	0	0	0	0	0	0	0	0	0	0	0	0
ASV1429	0	0	0	0	0	0	0	0	0	0	1	0	6	0	0	0	23	0	0	0	0	0	0	0	0	0	0	0	0	0	0	0	0	0	0	0	0	0	0	0	0	0	0	0	0	0	0	0	0
ASV1430	0	0	0	0	0	0	2	0	0	0	2	0	13	0	34	0	0	0	0	0	0	0	0	0	13	0	0	16	0	0	0	0	0	0	0	0	7	0	0	103	0	0	0	0	0	0	0	1	0
ASV1431	0	0	0	0	0	0	0	0	0	0	0	0	0	0	2	243	0	0	0	0	0	2	0	0	0	0	0	0	0	0	0	0	0	1	2	0	0	0	0	0	0	0	0	0	0	0	0	0	0
ASV1432	0	0	0	0	0	0	0	0	0	0	0	0	0	0	0	0	0	0	0	0	0	0	0	0	0	0	0	3	0	0	0	3	0	0	0	0	0	0	0	0	1	0	0	0	7	0	0	219	0
ASV1433	0	0	0	0	0	0	0	0	1	0	0	0	0	0	0	0	0	1	0	0	0	0	0	0	0	0	0	0	0	0	0	0	0	1	0	0	0	1	0	0	0	0	0	0	0	0	0	0	0
ASV1434	0	0	0	0	0	0	0	0	0	0	0	0	0	214	5	0	0	0	0	0	0	0	0	0	0	0	0	0	0	5	0	0	0	0	0	0	0	0	0	0	1	0	0	0	0	0	0	0	0
ASV1435	0	0	0	0	0	0	0	0	0	0	0	0	0	0	0	0	0	0	0	0	256	0	0	0	0	0	0	0	0	0	0	0	0	0	0	0	0	3	0	0	0	0	0	0	0	0	0	0	0
ASV1436	0	0	0	0	0	0	0	0	0	0	0	0	0	0	1	7	0	0	5	0	0	0	0	0	1	0	0	68	0	72	0	0	0	0	0	0	0	0	0	0	1	0	0	1	0	0	1	0	0
ASV1437	0	0	0	0	0	0	0	0	0	0	0	0	0	0	1	0	1	2	3	0	3	0	0	0	1	0	0	0	0	0	0	0	0	2	0	10	0	3	2	0	242	0	0	0	0	0	3	1	1
ASV1438	0	0	0	0	0	0	0	0	0	0	0	0	0	31	0	0	2	1	0	0	0	2	0	0	0	0	0	0	0	0	0	0	0	0	0	4	0	0	0	160	0	0	3	5	0	2	3	0	0
ASV1439	0	0	0	0	0	0	0	0	0	0	0	0	0	0	245	0	0	0	0	0	0	0	0	0	0	0	0	0	0	0	0	0	0	0	0	0	0	0	0	0	0	0	0	0	0	0	0	0	0
ASV1440	0	0	0	0	8	0	0	0	5	0	0	0	0	0	6	0	25	0	0	0	0	0	0	0	0	0	0	2	0	12	0	0	0	0	0	0	0	0	0	0	0	0	0	1	0	0	0	0	0
ASV1441	0	0	0	0	0	0	0	0	0	0	0	0	0	0	0	224	0	0	0	0	0	0	0	0	0	0	0	0	0	0	0	0	0	0	0	1	0	0	0	0	0	0	0	0	0	0	0	0	0
ASV1442	0	0	0	0	5	1	0	1	0	0	0	0	0	0	0	2	4	1	0	0	0	0	10	0	9	3	1	15	1	29	0	0	0	12	0	0	0	0	0	0	7	1	8	5	7	0	6	1	1
ASV1443	0	0	0	0	0	0	0	0	0	0	0	0	0	0	0	0	1	0	0	0	0	0	0	0	0	0	0	0	0	0	0	8	0	0	109	19	0	0	0	0	26	0	0	0	1	0	3	53	0
ASV1444	0	0	0	0	1	0	0	0	1	0	0	0	0	0	0	0	0	0	0	0	0	0	0	0	0	0	0	0	0	0	0	0	0	0	0	0	0	0	1	0	0	0	0	0	0	0	0	0	0
ASV1445	2	4	0	0	6	0	2	1	0	0	4	1	2	3	6	13	8	10	4	0	6	6	20	14	0	0	6	2	0	0	0	0	19	0	0	0	2	0	0	5	0	2	0	1	0	5	0	0	3
ASV1446	0	0	0	0	0	0	0	0	0	0	0	0	0	0	0	0	0	0	0	1	10	245	0	0	0	0	0	0	0	0	0	0	0	0	0	0	0	0	0	0	0	0	0	0	0	0	0	0	0
ASV1447	0	0	0	0	0	0	0	0	0	0	0	0	0	0	0	0	0	0	0	0	0	0	0	0	0	0	0	0	0	0	1	0	0	0	0	0	0	0	561	0	0	0	0	0	0	0	0	0	0
ASV1448	0	0	2	0	0	0	5	2	0	0	0	0	1	0	0	0	0	0	0	0	0	0	0	0	0	0	0	0	0	0	0	0	0	0	0	3	0	0	0	0	0	0	0	0	0	0	0	27	0
ASV1449	0	11	1	7	12	3	6	5	2	0	3	4	1	22	9	11	32	43	7	2	3	21	8	1	1	0	2	8	0	0	0	0	5	0	12	0	4	0	0	0	0	0	2	0	0	2	1	0	2
ASV1450	0	0	0	0	0	0	0	0	0	0	0	0	0	0	0	0	0	0	0	0	0	0	1	0	0	0	0	0	0	0	0	0	0	0	0	0	0	0	0	0	0	0	0	0	0	0	0	0	0
ASV1451	0	0	0	0	0	1	0	0	0	0	0	0	0	0	0	0	0	0	0	0	0	0	0	0	0	0	2	2	0	0	0	0	0	0	0	0	0	0	0	0	0	0	0	0	0	0	0	0	0
ASV1452	0	0	0	0	0	0	0	0	0	0	0	0	0	0	0	0	0	0	0	0	0	0	0	0	0	0	0	0	0	0	0	0	0	0	0	0	0	0	0	0	0	0	0	0	0	0	0	0	0
ASV1453	0	0	0	0	0	0	0	0	0	0	0	0	0	0	0	3	0	0	0	0	0	0	0	0	0	0	1	0	0	0	0	5	44	8	170	0	0	0	1	0	0	0	0	0	0	0	0	0	0
ASV1454	0	0	1	0	0	0	0	0	0	0	0	0	0	0	0	0	0	0	1	2	0	1	0	0	0	0	0	0	0	0	0	0	0	2	0	2	0	0	0	0	2	0	1	3	0	0	0	3	0
ASV1455	3	2	3	4	4	1	4	12	10	0	4	4	44	1	8	4	2	6	3	0	6	9	0	12	0	0	5	3	0	0	0	0	3	0	0	0	0	1	0	0	1	1	0	1	0	4	0	3	5
ASV1456	0	0	0	0	56	2	0	0	0	0	0	0	87	0	0	0	0	0	0	0	0	0	0	0	0	0	1	0	0	0	0	0	0	0	0	0	0	0	0	0	0	0	1	0	0	0	0	0	0
ASV1457	0	0	0	0	0	0	0	0	0	0	0	0	0	0	0	0	260	0	0	0	0	0	0	0	0	0	0	0	0	0	0	0	0	0	0	0	0	0	0	0	0	0	0	0	0	0	0	0	0
ASV1458	0	0	1	0	0	0	0	0	0	0	0	0	0	0	0	0	0	0	0	14	3	0	0	0	0	9	0	0	0	0	0	0	3	212	0	0	0	0	0	0	0	1	0	5	0	0	0	0	0
ASV1459	0	0	0	0	0	0	0	0	0	0	0	0	0	0	0	0	0	0	0	0	0	0	0	0	0	0	0	0	0	0	0	0	0	0	0	28	0	0	0	0	0	0	0	0	0	0	0	0	0
ASV1460	0	0	1	0	0	0	0	0	0	0	0	0	0	0	0	0	0	0	0	0	0	0	0	0	0	0	0	0	0	0	0	1	0	0	0	0	0	0	0	0	100	0	0	0	0	0	0	0	0
ASV1461	0	0	0	0	0	0	0	0	0	0	0	0	0	0	0	0	0	0	0	1	0	0	0	0	0	0	0	0	0	0	0	0	0	0	38	8	0	0	0	0	0	0	0	0	0	0	0	0	0
ASV1462	0	0	1	0	0	0	0	0	0	0	0	0	0	0	0	0	0	0	0	0	0	0	0	0	0	0	0	0	0	0	0	0	0	0	0	0	0	0	0	0	0	0	0	0	0	0	0	254	0
ASV1463	0	0	0	0	269	0	0	0	6	0	0	0	0	0	0	0	0	0	0	0	0	0	0	0	0	0	0	0	0	0	0	0	0	0	2	0	0	0	0	0	0	0	0	0	0	0	0	0	0
ASV1464	0	0	1	0	0	0	0	0	0	0	0	0	0	0	0	0	0	0	0	0	0	0	0	0	0	0	0	0	0	0	0	0	0	0	0	0	0	0	0	0	0	0	0	60	0	0	3	0	0
ASV1465	0	0	0	0	0	0	0	0	0	0	0	0	0	0	0	0	0	0	0	0	0	0	0	0	0	0	0	0	0	0	0	0	0	0	0	0	0	0	0	0	0	0	0	0	0	0	0	0	0
ASV1466	0	0	0	0	0	0	0	0	0	0	0	0	0	0	0	0	0	0	0	0	0	0	0	0	0	0	0	0	0	0	0	0	0	0	0	0	0	0	0	0	0	0	0	0	0	0	0	0	0
ASV1467	0	0	0	0	0	0	0	0	0	0	0	0	0	0	1	95	0	0	0	0	0	0	1	0	0	0	0	0	0	0	0	0	0	0	0	54	0	0	0	0	0	0	0	0	0	1	0	0	0
ASV1468	0	0	0	0	0	0	0	0	0	0	0	0	0	0	0	0	0	1	0	3	2	2	2	0	4	1	2	2	0	1	24	24	0	26	0	0	0	0	16	5	0	0	1	1	17	10	2	4	0
ASV1469	0	0	0	0	0	0	0	0	0	0	0	0	0	0	0	0	0	0	0	0	0	0	0	0	0	0	0	0	0	0	0	1	0	0	0	0	0	0	0	0	0	0	0	0	0	0	0	0	0
ASV1470	0	0	0	0	0	0	0	0	0	0	0	0	0	0	0	0	0	0	0	1	0	0	0	0	0	0	0	3	0	0	0	0	0	0	0	1	0	0	0	0	0	0	0	0	0	0	0	0	0
ASV1471	0	0	0	0	0	0	0	0	0	0	0	0	0	0	0	0	0	0	0	0	0	0	0	0	0	0	0	0	0	0	0	0	0	0	0	0	0	0	0	0	0	0	0	2	0	0	3	0	0
ASV1472	0	0	0	0	1	0	0	0	0	0	0	0	0	0	0	0	0	0	0	0	0	0	0	0	0	0	0	0	0	0	0	1	0	0	0	8	0	0	0	0	0	0	0	0	0	0	9	6	0
ASV1473	13	13	33	42	54	18	0	2	2	0	28	9	21	0	0	0	0	0	0	0	0	0	0	0	0	0	0	0	0	0	0	0	0	0	0	0	0	0	0	0	0	0	0	0	0	0	0	0	0
ASV1474	0	0	0	0	0	0	0	0	0	0	0	0	0	0	0	0	0	0	0	0	29	0	0	0	0	0	0	0	0	0	0	0	0	0	0	0	0	0	0	0	0	0	0	0	0	0	0	0	0
ASV1475	0	0	1	0	0	0	0	0	0	0	0	0	0	0	0	0	0	0	0	0	0	0	0	0	0	0	0	0	0	0	0	27	2	20	55	102	0	0	1	0	0	1	0	0	1	0	0	0	0
ASV1476	0	0	0	0	0	0	0	0	0	0	0	0	0	0	0	0	0	0	0	0	0	0	0	0	0	0	0	0	0	0	0	0	0	9	221	1	0	0	0	0	0	0	0	0	0	0	0	0	0
ASV1477	0	0	0	0	0	0	0	0	0	0	0	0	0	0	0	0	0	0	0	0	0	0	0	0	0	1	0	0	0	0	0	0	0	0	0	0	0	0	0	0	149	0	0	0	1	0	0	19	0
ASV1478	0	0	0	0	0	0	0	0	0	0	0	0	0	0	0	0	0	0	0	0	0	0	0	0	0	0	0	0	0	0	0	0	0	0	0	0	0	0	0	0	0	0	0	0	0	0	0	0	0
ASV1479	0	0	1	0	0	0	0	0	0	0	0	0	26	0	0	0	0	0	0	0	0	0	0	0	9	0	0	5	0	0	0	0	0	0	0	0	0	0	0	0	1	0	0	0	0	0	0	0	0
ASV1480	0	0	0	0	0	0	0	0	0	0	0	0	0	0	0	0	0	0	0	0	125	0	0	0	0	0	0	0	0	0	0	0	0	0	0	0	0	0	0	0	0	0	0	0	0	0	0	0	0
ASV1481	0	0	0	0	0	0	0	0	0	0	0	0	0	0	0	0	0	0	0	0	0	0	4	0	0	0	0	0	0	0	0	0	0	0	0	0	0	0	0	0	0	0	0	0	0	0	0	0	0
ASV1482	0	0	0	0	0	0	0	0	0	0	0	0	0	0	0	0	0	0	0	0	0	0	0	0	0	0	0	0	0	0	0	0	0	0	0	0	0	0	0	0	0	0	0	0	0	0	0	0	0
ASV1483	0	0	0	0	0	0	0	0	0	0	0	0	0	0	0	0	0	0	0	0	0	0	0	0	0	0	0	0	0	0	0	0	0	0	0	0	0	0	0	0	0	0	0	0	0	0	0	0	0
ASV1484	0	0	0	0	0	0	0	0	0	0	0	0	0	5	0	3	12	0	0	6	6	8	1	0	0	3	0	2	0	2	1	17	5	3	0	0	19	4	7	8	0	0	0	4	9	6	2	0	15
ASV1485	1	0	1	0	2	0	0	1	0	0	0	0	0	0	2	0	0	0	0	1	1	0	4	5	0	1	0	4	0	0	0	0	2	0	0	0	0	1	0	5	2	0	0	0	0	1	0	0	12
ASV1486	0	0	0	0	0	0	0	0	0	0	0	0	0	0	0	12	0	0	0	0	0	0	0	0	0	0	0	0	0	0	0	0	0	0	0	2	0	0	0	0	0	0	0	0	0	0	0	0	0
ASV1487	0	0	0	0	0	0	0	0	0	0	0	0	0	0	0	0	0	0	0	0	0	0	0	0	0	0	0	0	0	0	2	2	0	31	3	175	0	0	0	0	0	0	0	0	14	0	0	0	0
ASV1488	0	0	0	0	0	0	0	0	0	0	0	0	0	0	0	0	0	0	0	0	0	0	0	0	0	0	0	0	0	0	0	0	0	0	0	0	0	0	0	0	0	0	0	0	0	0	0	0	0
ASV1489	0	0	0	0	0	0	0	0	0	0	0	1	0	0	0	0	0	0	0	1	3	0	0	0	0	0	0	0	0	0	0	0	0	0	0	0	0	0	0	0	0	11	0	0	2	0	0	0	0
ASV1490	0	0	0	0	0	0	0	0	0	0	0	0	0	0	0	0	0	0	0	0	0	0	0	0	0	0	0	0	0	0	0	0	0	0	0	0	0	0	0	0	0	0	0	0	0	0	0	0	0
ASV1491	0	0	0	0	0	0	0	0	0	0	2	0	0	0	1	1	0	0	0	0	0	0	0	0	0	0	42	0	0	1	0	0	0	0	1	0	0	0	0	0	0	0	0	0	0	8	0	1	0
ASV1492	0	0	0	0	0	0	0	0	0	0	0	0	0	0	0	0	0	0	0	0	0	0	0	0	0	0	0	0	1	0	0	0	0	0	0	0	0	0	0	0	0	0	0	0	0	1	0	32	0
ASV1493	0	0	0	0	0	0	0	0	0	0	0	0	0	0	41	0	0	0	0	3	5	25	0	0	0	0	0	0	0	0	0	0	0	0	0	27	0	0	0	0	0	0	0	0	0	0	0	0	0
ASV1494	0	0	0	0	0	0	0	0	0	0	0	0	0	0	0	0	0	0	0	0	0	0	0	0	0	0	0	0	0	0	0	0	0	1	16	41	0	0	0	0	0	1	0	0	0	0	105	18	0
ASV1495	0	0	2	0	0	0	0	0	0	0	0	0	0	0	0	0	0	0	0	0	0	0	1	0	0	0	0	0	0	0	0	0	0	0	0	0	0	0	0	0	0	0	0	0	0	0	0	0	0
ASV1496	0	0	0	0	1	0	0	0	0	0	0	0	0	0	0	0	0	0	0	0	0	0	0	0	0	1	0	0	0	0	0	0	0	0	0	0	0	0	0	0	0	0	0	0	0	0	1	0	0
ASV1497	0	0	0	0	0	0	0	0	0	0	0	0	0	0	0	169	0	0	0	0	1	0	0	0	0	0	0	0	0	0	0	0	0	1	1	24	0	0	0	0	0	0	0	0	1	0	0	0	0
ASV1498	0	0	0	0	0	0	0	0	0	0	0	0	0	0	0	0	0	0	0	0	0	0	0	0	0	0	0	0	0	0	0	0	0	0	0	5	0	0	0	0	0	0	0	0	0	0	0	0	0
ASV1499	0	0	0	0	0	0	0	0	0	0	0	0	0	0	0	0	0	0	0	39	0	0	0	0	0	0	1	0	0	0	0	71	0	0	0	0	0	0	0	0	0	0	18	0	0	0	0	0	0
ASV1500	0	1	0	0	0	0	0	0	0	0	0	0	0	0	0	0	0	0	0	0	0	0	0	0	0	1	0	0	0	0	1	0	4	0	8	0	0	1	0	10	4	0	0	0	1	11	0	1	3
ASV1501	0	0	0	0	0	0	0	0	0	0	0	0	0	0	0	0	0	0	0	0	0	0	0	0	0	0	0	0	0	0	0	0	0	0	0	0	0	0	0	0	0	0	0	0	0	0	0	0	0
ASV1502	47	86	14	23	4	5	1	10	10	2	23	38	10	0	0	0	0	0	0	0	0	0	0	0	0	0	0	0	0	0	0	0	0	1	0	0	0	0	0	0	0	0	0	0	0	0	0	0	0
ASV1503	0	0	0	0	0	0	0	0	0	0	0	0	0	0	1	14	0	0	1	0	0	0	0	0	0	0	0	0	0	0	0	0	0	26	46	18	0	0	0	0	0	0	0	0	0	0	0	0	0
ASV1504	0	0	0	0	0	0	0	0	0	0	0	0	0	0	0	0	0	12	1	40	13	0	4	0	0	0	2	2	0	8	5	0	0	1	0	0	0	14	8	0	0	0	0	1	0	10	4	2	58
ASV1505	0	0	0	0	0	0	0	0	0	0	0	0	0	0	0	0	0	0	0	0	219	0	0	0	0	0	0	0	0	0	0	1	0	0	0	0	0	0	0	0	0	0	0	0	0	0	0	0	0
ASV1506	0	0	0	0	0	0	0	0	0	0	0	0	0	0	0	20	0	0	0	0	51	0	0	0	0	0	0	0	0	0	0	0	0	2	0	151	0	0	0	0	0	0	0	0	5	0	0	0	0
ASV1507	0	0	0	0	0	0	0	0	0	0	0	0	0	0	0	0	0	0	0	0	0	0	0	0	0	0	0	0	0	0	1	274	0	0	0	0	1	0	0	0	0	0	0	0	0	0	1	0	0
ASV1508	0	0	0	0	0	0	0	0	0	0	0	0	0	0	3	223	0	0	0	0	0	2	0	0	0	0	0	0	0	0	1	0	0	0	0	0	0	0	0	0	0	0	0	0	0	0	0	0	0
ASV1509	0	0	0	0	0	0	0	0	0	0	0	0	0	0	0	3	0	0	0	0	0	0	0	0	0	0	0	0	0	0	0	0	0	0	0	1	0	0	0	0	0	0	0	0	0	0	0	0	0
ASV1510	0	0	0	0	0	0	0	0	0	0	0	0	0	0	0	0	0	73	0	0	0	0	0	0	0	0	0	0	0	1	0	0	0	0	0	0	0	0	0	125	0	0	0	0	0	0	0	0	0
ASV1511	0	0	0	0	0	0	0	0	0	0	0	0	0	0	0	0	0	37	2	0	0	0	0	0	0	0	0	0	0	0	0	0	0	0	0	0	0	0	0	0	0	0	0	0	230	0	0	0	0
ASV1512	0	0	0	0	16	0	0	0	0	0	0	0	0	0	0	0	0	0	0	0	0	0	0	0	0	0	0	0	0	0	0	0	0	0	0	0	0	0	0	0	0	0	0	0	0	0	0	1	0
ASV1513	2	2	0	0	1	0	0	2	23	5	0	1	0	0	3	1	0	0	0	4	0	0	1	1	0	0	16	5	0	0	0	0	7	0	3	0	0	0	2	1	1	0	0	0	0	0	0	0	0
ASV1514	0	0	0	0	0	0	0	0	0	0	0	0	0	0	2	1	0	0	0	0	0	0	0	0	0	0	0	1	1	0	0	0	0	1	25	189	0	0	0	0	0	0	0	0	2	0	1	0	0
ASV1515	0	0	2	0	0	0	0	0	0	0	0	0	0	0	0	2	0	0	0	0	0	0	0	0	0	0	0	0	0	0	0	0	0	0	0	93	0	0	0	0	0	0	0	0	0	0	0	0	1
ASV1516	0	0	0	0	1	0	0	0	0	0	0	0	0	0	0	0	0	1	3	0	0	0	0	0	0	0	0	0	0	0	0	0	0	1	0	2	0	0	0	0	0	0	0	4	0	0	10	1	0
ASV1517	0	0	0	0	0	0	0	0	0	0	0	0	28	0	0	0	0	0	0	0	0	0	0	0	0	0	0	0	0	0	0	0	0	0	0	1	0	0	0	0	0	0	0	0	0	0	0	1	0
ASV1518	0	0	0	0	15	15	0	0	0	0	0	0	7	0	0	0	0	0	0	21	20	0	0	0	0	0	9	9	0	0	0	0	0	0	15	23	0	0	0	0	0	0	12	11	0	0	0	0	0
ASV1519	0	0	0	0	0	0	0	0	0	0	0	0	0	0	0	0	0	0	0	0	0	0	0	0	0	0	0	0	0	0	0	0	0	0	15	262	0	0	0	0	0	0	0	1	0	0	0	0	0
ASV1520	0	0	0	0	0	0	0	0	0	0	0	0	0	0	0	0	0	0	0	0	0	0	0	0	0	0	0	0	0	0	0	0	0	0	0	0	0	71	0	0	0	0	0	0	0	0	0	0	0
ASV1521	0	0	0	0	0	0	0	0	0	0	0	0	0	0	0	0	0	0	0	0	0	0	0	0	0	0	0	0	0	0	0	0	0	0	0	0	0	0	0	0	0	0	0	0	0	0	0	0	0
ASV1522	0	0	0	0	0	0	0	0	0	0	0	0	0	0	0	2	0	0	0	0	0	214	0	0	0	0	0	0	0	0	0	0	0	0	0	0	0	0	0	0	0	0	0	0	0	0	0	0	0
ASV1523	0	0	0	0	0	0	0	0	0	0	0	0	0	0	0	0	2	4	1	0	2	2	1	0	0	0	0	1	1	1	2	4	0	2	1	0	245	1	0	0	0	2	0	0	2	0	1	0	3
ASV1524	0	0	0	0	0	0	0	0	0	0	0	0	0	0	0	0	0	0	0	0	1	0	0	0	0	0	0	4	0	0	0	0	0	0	0	0	0	1	0	0	0	0	0	0	0	0	0	0	0
ASV1525	0	0	0	0	0	1	0	0	0	0	0	0	0	0	0	18	0	0	0	0	0	0	0	0	0	0	0	0	0	0	0	0	0	0	0	11	0	0	0	0	0	0	0	0	0	0	0	0	0
ASV1526	0	0	0	0	0	0	0	0	0	0	0	0	0	0	0	0	0	0	0	0	0	0	24	0	0	0	0	151	0	0	0	0	0	0	0	0	0	0	0	0	0	0	0	18	0	0	0	0	0
ASV1527	0	0	0	0	0	0	0	0	1	0	0	0	0	0	0	2	0	0	0	0	0	0	0	0	1	0	0	0	0	0	1	0	0	0	0	1	0	0	0	0	0	0	0	0	0	0	0	228	0
ASV1528	0	0	0	0	0	0	0	0	0	0	0	0	0	0	0	0	0	0	0	0	0	0	0	0	0	0	0	0	0	0	0	0	0	0	0	0	0	0	0	0	0	0	0	0	0	0	0	0	0
ASV1529	0	0	0	0	0	0	0	0	0	0	0	0	0	0	0	0	0	0	0	0	0	0	0	0	0	0	0	0	0	0	0	0	0	0	0	0	0	0	0	0	0	0	0	0	0	0	0	0	0
ASV1530	0	0	0	0	0	0	0	0	0	0	0	0	0	0	0	0	10	2	0	1	0	0	3	0	0	0	18	1	0	0	39	0	2	0	0	1	0	0	0	24	0	22	1	0	0	14	0	0	12
ASV1531	0	0	0	0	0	0	0	0	0	0	0	0	0	0	0	0	0	0	0	0	0	0	0	0	0	0	0	0	0	0	0	0	0	0	0	0	0	0	0	0	0	0	0	0	0	0	0	0	0
ASV1532	0	0	0	0	0	0	0	0	0	0	0	0	0	0	0	2	0	0	0	0	0	0	0	0	0	0	0	0	0	0	0	0	0	0	0	0	0	0	0	0	0	0	0	0	0	0	0	0	0
ASV1533	0	0	0	0	0	0	0	0	0	0	0	0	0	0	0	14	16	2	1	0	0	0	0	0	0	0	0	0	0	0	0	0	0	0	0	0	2	0	0	0	0	0	0	0	0	0	0	0	0
ASV1534	0	0	0	0	0	0	0	0	0	0	0	0	0	0	0	0	107	0	0	0	0	0	0	0	0	0	0	0	0	0	0	1	0	0	0	0	0	0	0	0	0	0	0	0	0	0	0	0	0
ASV1535	0	0	1	0	3	1	0	0	0	0	0	0	2	0	7	0	5	2	13	0	4	10	5	0	4	13	0	3	0	223	0	9	0	25	0	15	1	1	1	0	0	0	12	4	1	0	2	0	17
ASV1536	0	0	0	0	0	0	0	0	0	0	0	0	0	0	0	0	0	0	0	0	0	0	0	0	0	0	0	0	0	0	0	3	0	0	0	0	0	0	0	0	53	0	0	0	0	0	0	71	0
ASV1537	0	0	0	0	0	0	0	0	0	0	0	0	0	0	0	0	0	0	0	2	0	0	0	0	0	0	0	0	0	0	0	0	0	0	0	7	0	0	0	0	0	0	0	0	0	0	0	0	0
ASV1538	0	0	0	0	0	0	76	0	0	0	0	0	0	0	0	0	0	0	0	0	0	0	0	0	0	0	0	0	0	0	0	0	0	0	0	0	0	0	0	0	0	0	0	0	0	0	0	0	0
ASV1539	8	10	3	2	3	13	36	6	0	0	54	6	18	0	1	0	0	0	0	0	0	0	0	0	2	0	0	1	0	0	0	0	0	0	0	0	0	0	0	1	0	0	0	0	0	0	0	0	0
ASV1540	3	3	0	9	15	4	4	11	0	0	4	2	10	11	7	9	11	5	1	0	3	6	24	7	0	0	6	0	0	0	0	0	1	0	0	0	5	0	0	0	5	0	0	0	1	8	0	0	4
ASV1541	0	0	0	0	73	23	0	0	0	0	0	0	99	0	4	0	0	0	0	0	0	0	0	0	1	0	0	0	0	0	0	0	0	0	0	0	0	0	0	0	0	0	0	1	0	0	0	0	0
ASV1542	0	0	0	0	0	0	0	0	0	0	0	0	0	1	0	0	0	0	0	0	0	0	0	0	0	0	0	0	0	1	0	31	0	0	0	0	0	0	0	0	0	0	1	0	0	0	0	1	0
ASV1543	0	0	0	0	0	0	0	0	0	0	0	0	0	0	0	0	0	0	0	0	0	0	0	0	0	0	0	0	0	0	0	0	0	2	2	211	0	0	0	0	0	0	0	0	0	0	0	0	0
ASV1544	0	0	0	0	0	0	0	0	0	0	0	0	0	0	0	0	0	1	0	0	0	0	0	0	0	1	0	0	0	0	0	0	0	5	0	0	0	0	0	0	0	0	74	5	0	0	5	2	0
ASV1545	0	0	0	0	0	0	0	0	0	0	0	0	0	0	0	0	1	0	0	0	0	0	0	0	0	0	0	0	1	0	0	0	0	0	0	0	0	0	0	0	0	0	0	0	0	0	0	0	0
ASV1546	0	0	0	0	0	0	0	0	0	0	0	0	0	0	0	0	0	0	0	0	0	0	0	0	0	0	0	0	0	0	0	0	0	0	0	0	0	0	0	0	0	0	0	0	0	0	0	0	0
ASV1547	0	0	0	0	0	0	0	0	0	0	0	0	0	0	0	0	0	0	0	0	0	0	0	0	0	0	0	0	0	0	0	0	0	0	0	0	0	0	0	0	0	0	0	0	0	0	0	0	0
ASV1548	0	0	0	0	0	0	0	0	0	0	0	0	0	0	0	0	0	0	0	0	0	0	0	0	0	0	0	0	0	0	0	0	0	0	0	0	0	0	0	0	0	0	0	0	0	0	0	0	0
ASV1549	44	0	0	111	2	28	0	0	0	0	10	5	0	0	0	0	0	0	0	0	0	0	0	0	0	0	0	0	0	0	0	0	0	0	0	0	0	0	0	0	0	0	0	0	0	0	0	0	0
ASV1550	0	0	0	0	0	0	0	0	0	0	0	0	0	2	3	0	3	7	1	1	4	1	0	0	1	1	5	2	0	2	7	7	5	1	16	1	3	1	5	6	5	3	4	1	7	2	2	1	3
ASV1551	0	0	1	0	0	0	0	0	0	0	0	0	0	0	0	0	0	0	0	0	0	0	0	0	1	1	0	3	0	5	0	0	0	8	0	0	0	0	0	0	0	0	216	0	2	0	2	0	0
ASV1552	0	0	0	0	0	0	0	0	0	0	0	0	0	0	0	0	0	0	1	0	0	0	0	0	0	1	0	3	0	1	0	0	0	0	0	0	0	0	0	2	1	0	0	0	6	0	0	0	0
ASV1553	0	0	0	0	0	0	0	0	0	0	0	0	0	0	0	0	0	0	0	0	0	0	0	0	0	0	0	0	0	0	0	0	0	0	0	0	0	0	0	0	0	0	0	0	0	0	0	0	0
ASV1554	0	0	0	0	0	0	0	0	0	0	0	0	0	0	0	2	0	0	0	0	0	0	0	0	0	0	0	0	0	0	0	0	0	0	0	0	0	0	1	0	7	0	1	0	0	0	0	0	0
ASV1555	1	0	0	0	0	0	0	0	0	0	0	0	0	0	0	180	0	0	0	0	0	0	0	0	0	0	0	0	0	0	0	1	0	19	0	0	0	0	0	0	0	0	0	0	0	1	0	0	0
ASV1556	0	0	0	0	0	0	0	0	0	0	0	0	0	0	0	0	0	0	0	0	0	0	0	3	0	0	0	0	0	0	0	0	0	0	0	0	0	0	0	0	0	0	0	0	0	0	0	0	0
ASV1557	0	0	0	0	0	0	0	0	0	0	0	0	0	0	0	2	0	0	0	0	0	0	0	0	0	0	0	0	0	0	1	0	0	0	8	209	0	0	0	0	0	0	0	0	0	0	0	0	0
ASV1558	0	0	0	0	189	18	0	0	0	0	0	0	0	0	0	0	0	0	0	2	0	0	0	0	0	0	1	0	0	0	0	0	0	0	0	0	0	0	0	0	0	0	0	0	0	0	0	0	0
ASV1559	0	0	0	0	0	0	0	0	0	0	0	0	0	0	0	0	0	0	0	0	1	0	0	0	0	0	0	0	0	0	0	0	0	0	0	0	0	0	0	0	0	0	0	0	0	0	0	0	0
ASV1560	0	0	0	0	0	0	0	0	0	0	0	0	0	0	0	0	0	0	0	0	0	0	0	0	0	0	0	0	0	0	0	0	0	0	0	233	0	0	0	0	0	0	0	0	0	0	0	0	0
ASV1561	0	0	0	0	2	0	0	0	0	0	0	0	0	0	0	0	0	0	0	1	0	0	0	0	0	0	0	0	0	0	0	0	0	0	0	0	0	0	0	0	0	0	0	0	0	0	0	79	0
ASV1562	0	0	0	0	0	0	0	0	0	0	0	0	0	0	0	0	0	0	0	0	0	0	0	0	0	0	0	0	0	0	0	0	0	0	0	0	1	0	0	0	0	0	0	0	0	0	0	0	0
ASV1563	0	0	0	0	0	0	0	0	0	0	0	0	0	0	0	0	0	0	0	0	0	0	0	0	0	0	0	0	0	0	0	0	0	0	0	0	0	0	0	0	0	0	0	0	0	0	0	0	0
ASV1564	0	0	0	0	0	0	0	0	0	0	0	0	0	0	0	0	0	0	0	0	0	0	0	0	0	0	0	0	0	0	0	0	0	0	0	0	0	0	0	0	0	0	0	0	0	0	0	0	0
ASV1565	0	0	0	0	0	0	0	0	0	0	0	0	0	0	0	0	0	0	0	0	0	0	0	0	0	0	0	0	0	0	0	0	0	0	0	0	0	0	0	0	0	0	0	0	0	0	0	0	0
ASV1566	3	2	0	2	2	1	2	6	0	0	2	7	2	25	9	5	8	0	1	0	0	0	3	2	1	1	5	0	0	0	1	0	7	0	16	0	9	3	6	4	1	0	6	1	0	2	1	0	0
ASV1567	0	0	0	0	0	0	0	0	0	0	0	0	0	0	0	175	0	0	0	0	0	0	0	1	0	0	0	0	0	0	0	0	0	1	23	31	0	0	0	0	0	0	0	0	0	0	0	0	0
ASV1568	0	0	0	0	0	0	0	0	0	0	0	0	0	0	0	8	0	0	0	0	0	0	0	0	0	0	0	0	0	0	0	1	0	71	89	2	0	0	0	0	0	0	0	0	3	0	0	0	0
ASV1569	0	0	0	0	0	0	0	0	0	0	0	0	0	0	0	6	0	0	2	0	1	0	0	0	0	0	0	0	0	0	0	4	0	0	0	0	0	0	0	0	0	0	0	0	0	0	0	0	0
ASV1570	0	0	0	0	0	0	0	0	0	0	0	0	0	0	0	0	0	0	0	0	0	1	0	26	0	0	26	0	1	0	0	0	0	0	0	0	2	0	0	0	0	0	0	0	133	0	1	0	0
ASV1571	0	0	0	0	3	0	1	1	0	0	0	0	2	6	6	3	15	8	5	1	2	9	6	4	0	0	9	2	0	0	0	0	13	0	5	0	0	0	0	5	0	1	0	3	1	2	1	0	9
ASV1572	0	0	0	0	0	0	0	0	0	0	0	0	0	0	0	0	0	0	0	31	33	132	0	0	0	0	0	0	0	0	0	0	0	0	0	0	1	0	0	0	0	0	0	0	0	0	0	0	0
ASV1573	1	0	0	0	0	0	0	0	1	36	0	0	1	0	43	2	2	0	0	0	0	2	0	3	0	0	4	2	0	0	0	0	0	0	0	0	0	0	0	0	0	3	0	0	0	0	0	1	0
ASV1574	0	0	0	0	0	1	2	0	0	0	3	2	1	14	1	2	1	2	1	0	2	1	1	0	0	0	2	2	0	0	0	0	0	0	0	0	3	0	1	0	2	0	0	0	0	0	0	0	0
ASV1575	0	0	0	0	0	0	0	0	0	0	0	0	0	0	0	0	0	0	0	0	0	0	0	0	0	0	0	0	0	0	0	0	0	0	0	0	0	0	0	0	0	0	0	0	0	0	0	0	0
ASV1576	0	0	0	0	0	0	0	0	0	0	0	0	0	0	0	0	0	0	0	0	0	0	0	0	0	0	0	0	0	1	0	0	0	1	0	0	0	0	0	0	0	147	0	0	0	1	5	3	0
ASV1577	0	0	0	0	0	0	0	0	0	0	0	0	0	0	0	0	0	0	0	0	0	0	0	0	0	0	0	0	0	0	0	0	0	0	0	0	0	0	0	0	0	0	0	0	0	0	0	0	0
ASV1578	0	0	0	0	0	0	0	0	0	0	0	0	0	0	5	26	0	0	0	0	0	0	0	0	0	0	0	0	0	0	0	21	5	1	0	10	0	0	0	0	0	0	0	2	9	0	0	0	0
ASV1579	0	0	0	0	0	0	0	0	0	0	0	0	0	0	0	204	0	0	1	0	0	0	0	0	0	0	0	0	0	0	0	0	0	0	0	0	0	0	1	0	0	0	0	0	0	0	0	0	0
ASV1580	0	0	0	0	0	0	0	0	0	0	0	0	0	0	0	196	0	0	0	0	0	0	0	0	0	0	0	0	0	0	2	0	0	0	0	0	0	0	0	0	0	0	0	0	0	0	0	0	0
ASV1581	0	0	0	0	0	0	0	0	0	0	0	1	0	0	3	0	0	4	80	0	5	0	0	0	0	0	0	0	0	0	0	0	0	0	0	0	0	0	0	0	0	0	2	0	0	0	0	0	7
ASV1582	0	0	0	0	0	1	0	0	0	0	0	0	0	0	0	0	0	0	0	0	37	3	0	0	0	0	0	1	0	0	0	0	0	2	0	1	0	0	0	0	0	0	0	0	0	0	0	0	0
ASV1583	0	0	0	0	0	0	53	0	0	0	0	0	0	0	0	0	0	0	0	0	0	0	0	0	0	0	0	0	0	0	0	0	0	0	0	0	0	0	0	0	0	0	0	0	0	0	0	0	0
ASV1584	0	0	0	0	0	1	0	0	0	0	0	0	0	0	0	0	0	0	0	0	0	0	0	0	0	0	0	0	0	0	0	0	0	5	0	172	0	0	0	0	0	0	0	0	0	0	0	0	0
ASV1585	0	0	0	0	0	0	0	0	0	0	0	0	0	0	0	0	0	0	0	0	0	0	0	0	0	0	0	0	0	0	0	0	0	0	0	0	0	0	0	0	0	0	0	0	0	0	0	0	0
ASV1586	0	0	0	0	0	0	0	0	0	0	0	0	2	0	0	0	0	0	0	0	0	0	0	0	0	0	0	0	0	0	0	0	0	0	0	0	0	0	0	0	0	0	0	0	0	0	0	0	0
ASV1587	0	0	0	0	0	0	0	0	0	0	0	0	0	0	0	0	0	0	0	0	0	0	0	0	0	0	0	0	0	0	0	0	0	0	0	0	0	0	0	0	0	0	0	0	0	0	0	0	0
ASV1588	0	0	0	0	0	0	0	0	0	0	0	0	0	0	0	0	0	0	0	0	0	0	0	0	0	0	0	0	0	0	0	0	0	0	0	0	0	0	0	0	0	0	0	0	0	0	0	0	0
ASV1589	0	2	0	2	1	1	2	2	15	0	0	0	0	13	0	1	0	0	1	10	1	0	2	0	0	0	17	2	1	0	1	0	6	0	3	0	0	1	2	0	3	2	0	0	2	5	0	0	2
ASV1590	0	0	0	0	0	0	0	0	0	0	0	0	0	1	2	1	0	4	0	15	3	0	2	5	0	1	4	1	0	3	2	14	0	1	3	0	3	1	1	2	0	6	0	0	12	7	2	0	4
ASV1591	0	0	0	0	0	0	0	0	0	0	0	0	0	0	0	0	0	0	0	0	0	0	2	0	0	0	4	1	0	0	0	0	0	0	0	10	0	0	0	0	12	0	0	0	3	0	1	55	0
ASV1592	0	0	0	0	0	0	0	0	0	0	0	0	0	0	0	0	0	1	0	0	0	0	0	0	0	0	0	0	0	0	0	1	27	4	122	18	0	0	0	0	0	0	0	0	0	0	4	0	0
ASV1593	0	0	0	0	0	0	0	0	0	0	0	0	0	0	0	0	0	0	0	0	0	0	0	0	0	0	0	0	0	0	0	0	0	0	0	0	0	0	0	0	3	0	0	0	0	0	0	0	0
ASV1594	0	0	0	0	0	0	0	1	0	0	0	0	0	4	17	6	0	0	0	0	169	13	0	0	0	0	0	0	0	0	1	0	0	0	2	0	0	0	0	0	0	1	0	1	0	0	0	0	0
ASV1595	0	0	0	0	0	0	0	0	0	0	0	0	0	0	0	196	0	0	0	0	0	0	0	0	0	0	0	0	0	0	0	0	0	0	0	0	0	0	0	0	0	0	0	0	0	0	0	0	0
ASV1596	0	0	0	0	0	0	0	0	0	0	0	0	0	0	0	0	0	0	0	0	0	0	0	0	0	0	0	0	0	0	1	0	0	9	0	5	0	0	181	0	1	0	4	2	0	0	0	0	0
ASV1597	0	0	0	0	0	0	0	0	0	0	0	0	0	0	0	0	0	0	0	0	1	0	0	0	0	0	0	0	0	0	0	0	0	0	0	0	0	0	0	0	22	0	0	1	0	0	0	0	0
ASV1598	0	0	0	0	26	0	0	0	0	0	0	0	1	0	0	0	0	0	0	0	0	0	0	0	0	0	0	0	0	0	0	0	0	0	0	0	0	0	0	0	0	0	0	0	0	0	0	0	0
ASV1599	0	0	0	0	0	0	0	0	0	0	0	0	0	0	0	167	0	0	0	0	0	0	0	0	0	0	0	0	0	0	1	1	0	0	0	23	0	0	0	0	0	0	0	0	0	0	0	0	0
ASV1600	0	0	0	0	0	0	0	0	0	0	0	0	0	0	0	0	0	0	0	0	1	0	32	0	0	0	0	0	0	0	0	0	0	0	0	0	0	0	0	0	0	0	0	148	0	0	1	0	0
ASV1601	0	0	0	0	0	0	0	0	0	0	0	0	0	0	0	0	0	0	0	0	0	0	0	0	0	0	0	0	0	0	0	0	0	0	0	0	0	0	0	0	0	0	0	0	0	0	0	0	0
ASV1602	0	0	0	0	0	0	0	0	0	0	0	0	0	0	0	0	0	0	0	0	0	0	0	0	0	0	0	0	0	0	0	0	0	0	0	0	0	0	0	0	0	0	0	0	0	0	0	0	0
ASV1603	0	0	0	0	1	0	0	0	0	0	0	0	0	0	0	0	30	0	0	1	0	0	0	0	0	0	0	0	0	0	0	0	0	0	0	5	0	0	0	0	3	0	0	0	0	0	0	15	0
ASV1604	0	0	0	0	0	0	0	0	0	0	0	0	0	0	0	0	0	0	0	21	0	0	0	0	1	0	3	0	0	0	6	0	0	0	2	0	0	0	0	0	0	0	0	1	0	19	3	35	0
ASV1605	0	0	0	0	0	0	0	0	0	0	0	0	0	0	0	0	0	0	0	0	65	2	2	0	0	0	0	0	0	0	0	0	0	13	4	21	0	0	0	0	0	0	0	0	0	0	0	0	0
ASV1606	0	0	0	0	0	0	0	0	0	0	0	0	0	0	0	0	1	0	0	0	0	0	0	0	0	0	0	0	0	0	0	23	0	88	8	1	0	0	0	0	21	0	0	0	0	0	0	1	0
ASV1607	0	0	1	0	0	0	0	0	0	0	0	0	0	0	0	0	0	0	0	0	0	0	0	0	0	0	0	0	0	0	0	0	0	0	0	0	0	0	0	1	190	0	0	0	0	0	0	0	0
ASV1608	0	0	0	2	0	0	0	0	0	0	0	1	0	0	0	0	0	0	0	0	0	1	0	0	0	0	0	0	0	0	0	0	0	0	0	0	1	0	0	0	0	0	0	0	12	0	5	57	0
ASV1609	0	0	0	0	0	0	0	0	0	0	0	0	0	0	0	0	1	0	0	0	0	0	0	0	0	1	0	0	0	0	0	0	0	0	0	0	0	0	0	0	0	0	0	0	0	0	0	0	0
ASV1610	0	0	0	0	0	0	0	0	0	0	0	0	0	0	0	0	0	0	0	0	0	0	0	0	0	0	0	0	0	0	0	0	0	0	0	0	0	0	0	0	0	0	0	0	0	0	0	0	0
ASV1611	0	0	0	0	0	0	0	0	0	0	1	0	0	0	0	169	0	0	0	0	0	0	0	0	0	0	0	0	0	0	1	0	0	0	0	57	0	1	0	0	0	0	0	0	0	0	0	0	0
ASV1612	0	0	0	0	0	0	0	0	0	0	0	0	0	0	0	0	0	0	0	0	0	0	0	0	0	0	0	0	0	0	0	0	0	0	0	0	0	0	0	0	0	0	0	0	0	0	0	0	0
ASV1613	0	0	0	0	0	0	0	0	0	0	0	0	0	0	0	0	0	0	0	0	0	0	0	0	0	0	0	0	0	0	0	0	0	0	0	0	0	0	0	0	0	0	0	0	0	0	0	0	0
ASV1614	1	0	0	0	0	0	0	0	0	0	0	0	0	0	0	0	0	0	0	0	0	0	0	0	0	0	0	0	0	0	229	0	0	0	0	0	0	0	0	0	0	0	0	0	0	1	0	0	0
ASV1615	0	0	0	0	1	0	0	0	0	0	0	0	1	0	0	0	0	0	0	10	104	0	0	0	0	0	0	0	0	0	0	0	0	0	0	0	0	0	0	0	0	0	0	0	0	0	0	0	2
ASV1616	0	0	0	0	0	0	0	0	0	0	0	0	0	0	0	0	0	0	0	0	0	0	0	0	0	0	0	0	0	0	0	0	0	0	0	0	0	0	0	0	0	0	0	0	0	0	0	0	0
ASV1617	0	0	0	0	0	0	0	0	0	0	0	0	0	0	0	0	0	0	0	0	0	0	3	0	0	0	0	6	0	1	0	0	0	0	0	0	0	0	0	0	0	0	0	112	0	0	75	0	0
ASV1618	0	0	0	0	0	0	0	0	0	0	0	0	0	0	0	0	0	0	0	0	0	0	0	0	0	0	0	0	0	0	1	0	0	5	7	13	0	0	0	0	0	0	0	0	0	0	0	0	0
ASV1619	0	0	0	0	0	1	0	1	0	1	0	0	0	0	1	0	0	9	1	2	1	0	0	0	0	2	0	3	1	3	0	1	0	1	0	2	0	4	3	0	17	0	196	11	0	0	10	5	2
ASV1620	0	0	0	0	0	0	0	0	0	0	0	0	0	0	0	0	0	0	0	0	0	0	0	0	0	0	0	0	0	0	0	0	0	0	0	0	0	0	0	0	0	0	0	0	0	0	0	0	0
ASV1621	0	0	0	0	0	0	0	0	0	0	0	0	0	0	1	22	0	0	0	0	0	0	0	2	0	0	0	0	0	1	4	67	11	2	67	4	0	0	3	0	0	0	0	0	0	0	0	0	0
ASV1622	0	0	0	0	0	0	0	0	0	0	0	0	0	0	0	0	99	0	0	0	0	0	0	0	1	0	0	0	0	0	0	0	0	0	0	0	0	0	0	0	0	0	0	0	0	0	0	1	12
ASV1623	0	0	0	0	0	0	0	0	0	0	0	0	0	1	1	0	0	2	5	13	0	0	1	1	0	0	5	0	0	5	22	18	3	6	4	0	6	0	0	2	0	10	1	2	16	8	0	0	5
ASV1624	1	0	0	0	1	0	0	0	0	0	0	0	0	3	0	5	2	5	2	2	0	3	1	0	0	1	2	3	0	0	0	0	9	0	4	0	2	1	1	1	2	0	0	0	0	0	0	1	7
ASV1625	0	0	0	0	0	0	0	0	0	0	0	0	0	0	0	1	0	0	0	0	0	0	0	0	0	0	0	0	0	0	0	0	0	0	1	0	0	0	0	0	0	0	0	0	0	0	1	0	0
ASV1626	0	3	0	1	0	0	0	1	10	3	0	2	0	6	7	1	0	3	0	2	3	2	0	0	0	0	4	4	0	0	0	0	3	0	0	2	1	1	0	2	1	1	3	0	0	2	0	0	0
ASV1627	0	0	1	0	0	0	1	0	0	0	0	0	1	0	0	0	27	0	0	0	0	0	0	0	0	0	0	0	0	0	0	0	0	0	0	3	0	0	0	0	0	0	0	0	0	0	0	72	0
ASV1628	0	0	0	0	0	0	0	0	0	0	0	0	0	0	0	0	5	0	3	0	0	0	0	0	0	0	0	0	0	0	0	2	0	3	79	0	0	0	0	0	0	0	0	0	0	0	0	51	0
ASV1629	0	0	0	0	0	0	0	0	0	0	0	0	0	0	0	0	0	0	0	25	133	33	0	0	0	0	0	0	0	0	0	0	0	0	0	0	0	0	0	0	0	0	0	0	0	0	0	0	0
ASV1630	0	0	0	0	0	0	2	0	0	0	0	0	0	0	0	0	0	0	0	0	0	0	0	0	0	0	0	0	0	0	0	0	0	0	0	1	0	0	0	0	0	0	0	0	0	0	2	1	0
ASV1631	0	0	0	0	0	0	0	0	0	0	0	0	0	0	0	0	0	0	0	0	0	0	0	0	0	0	0	0	0	0	0	0	0	0	0	0	0	0	0	0	0	0	0	0	0	0	0	0	0
ASV1632	0	0	0	0	0	0	0	0	0	0	0	0	0	2	7	0	13	11	3	3	6	0	1	0	0	1	0	2	0	4	41	0	1	14	28	4	23	0	30	26	0	19	0	0	7	0	4	2	0
ASV1633	0	0	0	0	0	0	0	0	0	0	0	0	0	0	0	0	0	0	0	0	0	0	0	0	0	0	0	0	0	0	0	1	0	0	0	0	0	0	0	0	0	0	0	0	0	0	0	0	0
ASV1634	0	0	0	0	0	0	0	0	0	0	0	0	0	0	0	0	0	0	0	1	0	0	0	0	0	0	0	1	0	0	0	0	0	0	0	0	0	0	0	0	0	0	0	1	1	0	0	0	0
ASV1635	0	0	0	0	0	0	0	0	0	0	0	0	0	0	0	0	0	0	0	0	0	0	0	0	0	0	0	0	0	0	0	0	0	0	0	40	0	0	0	0	0	0	0	0	0	0	0	0	0
ASV1636	0	0	0	0	0	0	0	0	0	0	0	0	0	0	0	0	0	0	0	0	0	0	0	0	0	0	0	0	0	0	0	0	0	1	0	1	0	0	0	0	0	0	0	0	0	0	0	0	0
ASV1637	0	0	0	0	0	0	1	0	0	0	0	0	0	0	0	0	0	0	0	0	0	0	0	0	0	0	0	0	0	0	0	0	0	0	0	0	0	0	0	0	0	0	0	1	0	0	1	0	0
ASV1638	0	0	0	0	0	0	0	0	0	0	0	0	0	0	0	0	0	0	0	0	0	0	0	0	0	0	0	0	0	0	0	0	0	0	0	0	0	0	0	0	0	0	0	0	0	0	0	0	0
ASV1639	0	0	0	0	0	0	0	0	0	0	0	0	0	0	0	39	0	0	0	0	0	0	0	0	0	0	0	0	0	0	0	7	5	10	84	3	0	0	0	0	0	0	0	0	1	0	0	0	0
ASV1640	0	0	0	0	0	0	0	0	0	0	0	0	0	0	0	0	0	0	0	0	2	0	0	0	0	0	0	1	0	0	0	0	0	2	0	21	1	0	0	0	0	0	0	0	15	0	4	0	0
ASV1641	0	0	0	0	0	0	0	0	0	0	0	0	0	0	0	0	0	2	2	0	0	0	0	0	0	0	0	0	0	0	0	0	0	0	0	0	0	0	1	0	0	0	20	0	0	0	1	12	0
ASV1642	0	0	0	0	0	0	0	0	0	0	0	0	0	0	0	0	0	0	0	0	0	0	0	0	0	0	0	0	0	0	0	0	0	0	0	0	0	0	0	0	0	0	0	0	0	0	0	0	0
ASV1643	0	0	0	0	0	0	0	0	0	0	0	0	0	2	0	0	6	0	5	5	3	1	7	3	0	0	8	0	0	2	1	10	4	2	13	0	12	2	4	7	0	3	1	5	9	7	2	2	8
ASV1644	0	0	0	2	1	1	0	0	0	0	0	0	0	0	0	0	0	0	1	11	65	6	0	0	0	2	0	1	0	0	0	0	0	3	0	1	0	0	0	0	0	3	1	0	0	0	0	0	2
ASV1645	0	0	0	0	0	0	0	0	0	0	0	0	0	0	0	0	0	0	0	0	0	0	0	0	3	3	1	0	0	0	0	0	0	0	0	0	0	0	0	0	0	0	0	0	0	0	0	0	0
ASV1646	0	0	0	53	23	105	0	0	0	0	0	0	0	0	0	0	0	0	0	0	0	0	0	0	0	0	0	0	0	0	0	0	0	0	0	0	0	0	0	0	0	0	0	0	0	0	0	0	0
ASV1647	0	0	0	0	0	0	0	0	0	0	0	0	0	0	0	0	0	0	0	0	0	0	0	0	0	0	0	0	0	0	0	0	0	0	0	0	0	0	0	0	0	0	0	0	0	0	0	0	0
ASV1648	0	0	0	0	0	0	0	0	0	0	0	0	3	0	0	0	0	0	0	0	0	0	0	0	0	0	0	0	0	0	0	0	0	0	0	0	0	0	0	0	0	0	0	0	0	0	0	0	0
ASV1649	0	0	0	0	0	0	0	0	0	0	0	0	0	0	0	0	0	0	0	0	0	0	0	0	0	0	0	0	0	0	0	0	0	0	0	199	0	0	0	0	0	0	0	0	0	0	0	0	0
ASV1650	0	0	0	0	0	0	0	0	0	0	0	0	0	0	0	0	0	0	0	0	0	0	0	0	0	0	0	0	0	0	0	0	0	0	0	9	0	0	0	0	0	0	0	0	0	0	0	0	0
ASV1651	0	0	0	0	0	0	0	0	0	0	0	0	0	0	0	0	0	0	0	0	0	0	0	0	0	0	0	0	0	0	0	0	0	0	0	0	0	0	0	0	0	0	0	0	0	0	0	0	0
ASV1652	0	0	0	0	0	0	0	0	0	0	0	0	0	0	0	0	0	0	0	0	0	0	0	0	0	0	0	0	0	0	0	0	0	0	0	0	0	0	0	0	0	0	0	0	0	0	0	0	0
ASV1653	0	0	0	0	0	0	0	0	0	0	0	0	1	7	0	0	0	0	0	0	0	2	2	0	0	0	0	4	0	4	0	33	1	4	44	0	10	0	0	0	0	0	1	0	41	16	1	0	0
ASV1654	0	0	0	0	0	0	0	0	0	0	0	0	0	0	2	2	6	2	0	15	0	0	2	1	4	5	2	2	0	7	24	9	1	6	10	1	1	5	22	6	3	0	9	4	15	7	9	1	0
ASV1655	0	0	0	0	0	0	1	0	0	0	0	0	10	0	3	0	8	6	3	0	5	7	2	0	7	19	0	0	0	12	0	15	0	18	2	2	3	0	0	0	0	0	4	2	3	0	18	0	12
ASV1656	0	0	0	0	0	0	0	0	0	0	0	0	0	0	0	0	0	1	0	0	0	0	0	0	0	0	0	0	0	0	0	0	0	0	0	3	0	0	2	0	0	0	0	0	0	0	0	162	0
ASV1657	0	0	0	0	0	0	0	0	0	0	0	0	0	0	0	0	0	0	0	0	0	0	0	0	0	0	0	0	0	0	0	0	0	0	0	0	0	0	0	0	0	0	0	0	0	0	0	0	0
ASV1658	0	0	0	0	0	0	0	0	0	0	0	0	0	0	0	0	0	0	0	0	0	0	0	0	0	0	0	0	0	0	0	3	0	0	0	0	0	0	0	0	0	0	0	0	0	0	0	2	0
ASV1659	0	0	0	0	0	0	0	0	0	0	0	0	0	9	3	1	9	13	4	0	2	7	7	2	0	0	0	0	0	0	0	0	0	0	0	0	0	0	0	0	1	0	0	0	0	0	0	0	0
ASV1660	0	0	0	0	0	0	0	0	0	0	0	0	0	0	0	0	0	0	0	0	0	0	0	0	0	0	0	0	0	0	0	0	0	0	0	0	0	0	0	0	0	0	0	0	0	0	0	0	0
ASV1661	0	0	0	1	0	0	0	0	0	0	0	0	0	0	0	0	0	0	0	0	0	0	0	0	0	0	0	0	0	0	0	0	0	0	0	1	0	0	0	0	0	0	0	0	0	0	0	0	0
ASV1662	2	0	0	0	0	0	0	0	0	0	0	0	0	0	2	0	1	2	0	0	0	0	0	0	0	1	6	0	0	0	0	0	0	0	0	0	1	43	1	0	0	0	0	0	0	1	0	0	1
ASV1663	0	0	1	0	0	0	0	0	0	0	0	0	0	0	0	0	0	0	0	0	0	0	0	0	0	0	0	0	0	0	0	0	0	0	0	0	0	0	0	0	187	0	0	0	0	0	0	0	0
ASV1664	0	1	0	0	190	0	0	0	1	0	0	0	1	0	0	0	0	0	0	0	0	0	0	0	0	0	0	0	0	0	0	0	0	0	0	0	0	0	0	0	0	0	0	0	0	0	0	0	0
ASV1665	0	0	0	0	0	0	0	0	0	0	0	0	0	0	0	0	0	0	0	0	0	0	0	0	0	0	0	0	0	0	0	0	0	0	0	0	0	0	0	0	0	0	0	0	0	0	0	0	0
ASV1666	0	0	0	0	0	0	0	0	0	0	0	0	0	0	0	0	0	0	0	0	0	0	0	0	0	0	0	0	0	0	0	0	0	0	0	0	0	0	0	0	0	0	0	0	0	0	0	0	0
ASV1667	1	3	2	7	7	2	3	9	0	0	5	2	10	0	6	4	2	3	0	0	0	5	2	0	0	1	3	2	0	0	0	0	1	0	4	0	0	0	0	0	0	0	0	0	0	7	2	1	9
ASV1668	0	0	0	0	0	1	0	0	0	0	0	0	107	0	0	0	0	2	0	0	0	0	0	0	0	0	0	0	0	0	0	0	0	0	0	0	0	0	0	0	40	0	0	0	0	0	0	0	1
ASV1669	0	0	0	0	8	0	0	0	0	0	0	0	0	0	0	0	18	0	0	0	0	0	0	0	1	0	0	0	0	0	0	0	0	0	0	0	0	0	0	0	0	0	0	6	0	0	0	0	0
ASV1670	0	0	0	0	0	0	0	0	0	0	0	0	0	0	0	0	0	0	0	0	0	0	0	0	0	0	0	0	0	0	0	0	0	0	0	0	0	0	0	0	0	0	0	0	0	0	0	5	0
ASV1671	0	0	0	0	0	0	0	0	0	0	0	0	0	0	0	0	0	0	0	0	0	0	0	0	0	0	0	0	0	0	0	0	0	0	0	0	0	0	0	0	0	0	0	0	0	0	0	1	0
ASV1672	0	0	0	0	0	0	0	0	0	0	0	0	0	0	0	0	0	0	0	0	0	0	0	0	0	0	0	0	0	0	0	0	0	0	1	0	0	0	0	0	0	0	0	0	0	0	0	0	0
ASV1673	0	6	0	1	2	0	0	2	0	0	1	0	0	3	5	4	5	12	0	1	1	11	18	16	0	0	3	1	0	0	0	0	2	1	17	0	20	1	1	6	3	2	0	2	2	4	0	0	0
ASV1674	0	0	0	0	0	0	0	0	0	0	0	0	0	0	0	86	0	0	0	0	0	0	0	0	0	0	0	0	0	0	0	0	0	10	6	0	0	0	0	0	0	0	0	0	0	0	0	0	0
ASV1675	0	0	0	0	0	0	0	0	0	0	0	0	0	0	0	3	21	1	0	0	0	0	0	0	1	0	0	0	0	0	0	0	0	0	0	0	0	0	0	0	115	0	0	0	0	0	1	1	0
ASV1676	0	0	0	0	0	0	0	0	0	0	0	0	0	7	0	0	0	6	4	0	9	0	0	12	3	1	4	5	0	4	4	0	1	1	10	0	3	5	7	6	0	2	0	4	5	10	7	0	0
ASV1677	0	0	0	0	0	0	0	0	0	0	0	0	0	0	1	0	0	1	9	0	0	0	0	0	0	0	0	0	0	0	0	11	0	0	1	1	0	0	0	0	0	0	0	1	0	0	0	173	0
ASV1678	0	0	0	0	0	0	0	0	0	0	0	0	0	0	0	0	0	0	0	0	0	0	0	0	0	0	0	0	0	0	0	0	0	0	0	0	0	0	0	0	0	0	0	0	0	0	0	0	0
ASV1679	0	0	0	0	0	0	0	0	0	0	0	0	0	0	0	0	0	0	0	0	0	0	0	0	0	0	0	0	0	0	0	0	0	0	0	0	0	0	0	0	0	0	0	0	0	0	0	0	0
ASV1680	0	0	0	0	0	0	0	0	0	0	0	0	0	0	0	0	0	0	0	0	0	0	0	0	0	0	0	0	0	0	0	0	0	0	0	0	0	0	0	0	0	0	0	0	0	0	0	0	0
ASV1681	0	0	0	0	0	0	0	0	0	0	0	0	0	0	0	0	0	0	0	0	0	0	0	0	0	0	0	0	0	0	0	0	0	0	0	0	0	0	0	0	0	0	0	0	0	0	0	0	0
ASV1682	0	0	0	0	0	0	0	0	0	0	0	0	0	0	97	0	0	0	0	0	0	0	1	0	0	0	0	0	0	0	0	0	0	0	0	0	0	0	0	0	0	0	0	0	0	0	0	0	0
ASV1683	0	0	0	0	0	0	0	0	0	0	0	0	0	0	0	78	23	0	0	6	2	5	0	0	0	0	0	0	0	0	2	0	0	2	0	1	0	0	0	0	2	0	0	0	0	0	21	5	0
ASV1684	0	0	0	0	0	0	0	0	0	0	0	0	0	1	0	0	0	2	0	0	0	0	1	0	0	9	4	7	0	0	0	0	0	0	1	0	12	0	0	0	0	0	1	6	0	12	8	3	1
ASV1685	0	0	0	0	0	0	0	0	0	0	0	0	0	0	0	0	0	0	0	0	0	0	0	0	0	0	0	0	0	0	0	0	0	0	0	0	0	0	0	0	0	0	0	0	0	0	0	0	0
ASV1686	0	0	0	0	0	0	0	0	0	0	0	0	0	0	0	0	0	0	0	0	0	0	0	0	0	0	0	0	0	0	0	0	0	0	0	2	0	0	0	0	0	0	0	173	0	0	0	0	0
ASV1687	0	0	0	0	0	0	0	0	0	0	0	0	0	0	0	0	0	0	0	0	0	0	0	0	0	0	0	0	0	0	0	0	0	0	0	0	0	0	0	0	0	0	0	1	0	0	0	0	0
ASV1688	0	0	0	0	0	0	0	0	0	0	0	0	0	0	0	1	0	0	0	0	0	0	0	0	0	0	0	0	0	0	0	0	0	0	0	0	0	0	0	0	0	0	0	0	0	0	0	0	0
ASV1689	0	0	0	0	0	0	0	0	0	0	0	0	0	0	0	0	0	0	0	17	143	5	0	0	0	0	0	0	0	0	0	0	0	0	0	0	0	0	0	0	0	0	0	0	0	0	0	0	0
ASV1690	0	0	0	0	0	0	0	0	0	0	0	0	0	0	0	0	0	0	0	0	0	0	0	0	0	0	0	0	0	0	0	0	0	0	0	6	0	0	0	0	0	0	0	0	0	0	0	0	0
ASV1691	0	0	0	0	0	0	0	0	0	0	0	0	0	0	0	0	0	0	0	0	0	0	0	0	0	0	0	0	0	0	0	0	0	0	0	0	0	0	0	0	0	0	0	0	0	0	0	0	0
ASV1692	0	0	0	0	0	0	0	0	0	0	0	0	0	0	0	0	0	0	0	0	0	0	0	0	0	0	0	0	0	0	0	0	0	0	0	0	0	0	0	0	0	0	0	0	0	0	0	0	0
ASV1693	2	2	1	4	3	4	5	2	0	0	6	3	2	3	1	8	0	0	3	0	0	2	3	11	1	1	4	5	0	0	0	0	15	0	0	0	11	1	2	7	2	0	0	0	0	2	2	0	4
ASV1694	0	0	0	0	0	0	0	0	0	0	0	0	0	0	0	0	0	0	0	0	0	0	0	0	0	0	0	0	0	0	0	0	1	1	8	164	0	0	0	0	0	0	0	0	0	0	0	0	0
ASV1695	0	0	0	0	0	0	0	0	0	0	0	0	0	0	1	1	0	0	0	0	0	0	0	0	0	0	0	0	0	0	0	0	0	0	0	147	0	0	0	0	0	0	0	0	0	0	0	0	0
ASV1696	0	0	0	0	0	0	55	0	0	0	0	0	0	0	0	0	0	0	0	0	0	0	0	0	0	0	0	0	0	0	0	0	0	0	0	0	0	0	0	0	0	0	0	0	0	0	0	0	0
ASV1697	0	0	0	0	0	0	0	0	0	0	0	0	0	0	0	0	0	0	0	0	0	0	0	0	0	0	0	0	0	0	0	0	0	0	0	0	0	0	0	0	0	0	0	0	0	0	0	0	0
ASV1698	0	0	0	0	0	0	0	0	0	1	0	0	0	0	2	3	3	5	1	1	2	2	1	3	1	2	5	0	0	1	5	3	0	0	10	2	4	5	2	9	0	1	2	5	3	7	1	1	5
ASV1699	0	0	1	0	0	0	0	0	0	0	0	0	0	0	0	0	0	0	0	0	2	0	5	0	0	0	0	0	0	0	0	0	0	0	0	0	0	0	0	64	0	0	0	0	0	0	0	0	0
ASV1700	0	0	0	0	0	0	0	0	0	0	0	0	0	0	0	0	0	0	0	0	0	0	0	0	0	0	0	0	0	0	0	3	0	0	0	0	0	0	0	0	0	0	0	0	0	0	0	118	0
ASV1701	2	3	2	0	4	0	2	5	0	0	5	2	0	16	14	4	5	0	2	0	2	0	0	5	1	0	0	1	0	0	0	0	2	0	0	1	20	0	4	11	5	0	2	2	0	2	1	0	6
ASV1702	0	0	0	0	0	0	0	0	1	0	0	0	0	0	12	0	0	0	0	0	0	0	95	60	0	0	0	1	0	0	28	0	0	0	0	0	0	0	0	0	0	0	0	2	0	0	0	0	0
ASV1703	0	0	0	0	1	0	1	1	0	0	0	0	0	0	2	0	5	14	0	0	2	0	0	3	0	1	0	1	0	0	0	0	1	0	0	2	0	0	1	4	2	0	0	1	0	27	0	3	16
ASV1704	0	0	0	0	0	0	0	0	0	0	0	0	0	0	0	6	0	0	0	0	87	0	0	0	0	0	0	0	0	0	0	0	0	0	0	0	0	0	18	0	60	1	0	0	0	0	0	1	0
ASV1705	0	0	0	0	0	0	0	0	0	0	0	0	0	0	0	0	0	0	0	0	0	0	0	0	0	0	0	0	0	0	0	0	0	0	0	0	0	0	0	0	0	0	0	1	0	0	0	0	0
ASV1706	0	0	0	0	0	0	0	0	0	0	0	0	0	0	0	0	0	0	0	1	0	1	0	0	0	0	0	0	0	0	0	0	0	0	0	1	0	0	0	0	0	0	0	0	0	0	0	0	0
ASV1707	0	0	0	0	0	0	0	0	0	0	0	0	0	0	0	1	0	2	0	0	0	0	0	0	0	0	0	0	0	0	0	0	0	0	0	0	0	0	0	0	0	0	0	0	0	0	0	0	0
ASV1708	0	0	0	0	0	0	0	0	0	0	0	0	0	0	0	0	0	0	0	1	0	0	0	0	0	0	0	0	0	3	0	0	0	0	0	0	0	0	0	0	0	1	0	0	0	0	0	0	0
ASV1709	0	0	0	0	0	0	0	0	0	0	0	0	0	0	0	179	0	0	0	0	0	0	0	0	0	0	0	0	0	0	0	0	0	0	0	0	0	0	0	0	0	0	0	0	0	0	0	0	0
ASV1710	1	0	0	0	0	0	0	0	0	0	0	0	1	0	2	0	0	0	0	3	46	86	0	0	0	0	0	0	0	0	0	0	0	0	7	0	0	0	0	2	0	0	0	0	0	0	0	0	0
ASV1711	0	0	0	0	0	1	0	0	0	0	0	0	0	0	0	0	0	0	0	0	117	19	0	0	0	0	0	0	0	0	0	0	0	0	0	0	0	0	0	0	0	0	0	0	0	0	0	0	0
ASV1712	0	0	0	0	0	0	0	0	0	0	0	0	0	0	0	0	0	0	0	0	0	0	0	0	0	0	0	0	0	0	0	1	0	10	0	1	0	0	0	0	0	0	0	0	0	0	25	61	0
ASV1713	0	0	0	0	0	0	0	0	0	0	0	0	0	0	0	0	0	0	0	0	0	0	0	0	0	0	0	0	0	0	0	0	0	0	0	0	0	0	0	0	0	0	0	0	0	0	0	0	0
ASV1714	0	0	0	0	0	0	0	0	0	0	0	0	0	0	0	0	0	0	0	0	0	0	0	0	0	0	0	0	0	0	0	0	0	0	0	0	0	0	0	0	0	0	0	1	0	0	0	0	1
ASV1715	0	0	0	0	1	0	0	0	0	0	0	0	0	0	0	27	0	0	0	0	0	0	0	0	0	0	1	0	0	0	0	0	0	0	143	0	0	0	0	0	0	0	0	0	0	0	0	0	0
ASV1716	0	1	0	0	0	0	0	2	0	0	0	0	0	0	5	0	0	0	0	0	1	0	7	0	0	0	0	0	0	3	0	0	0	0	2	80	0	5	0	0	0	0	0	0	2	0	0	0	0
ASV1717	0	0	0	0	0	0	0	0	0	0	0	0	0	0	0	0	0	0	0	0	0	0	0	0	0	0	0	0	0	0	0	0	0	10	114	39	0	0	0	0	0	0	0	0	0	0	0	0	0
ASV1718	0	0	1	0	0	0	0	0	0	0	0	0	0	0	0	0	0	0	0	0	0	0	0	0	0	0	0	0	0	0	0	0	0	0	0	12	0	0	0	0	0	0	0	0	0	0	0	4	0
ASV1719	0	1	0	0	0	0	0	0	0	0	0	0	0	0	0	3	22	0	0	1	4	3	0	14	0	0	0	1	0	2	3	0	3	0	0	0	0	0	5	0	0	0	0	2	27	11	3	5	10
ASV1720	0	0	2	0	0	0	0	0	0	0	0	0	0	0	0	0	0	0	1	0	0	0	0	0	0	0	0	0	0	0	0	0	0	0	23	5	0	0	0	0	0	0	0	0	2	0	0	51	0
ASV1721	0	0	0	0	0	0	0	0	0	0	0	0	0	0	0	0	0	0	0	0	0	0	0	0	0	0	0	0	0	0	0	0	0	0	0	180	0	0	0	0	0	0	0	0	0	0	0	0	0
ASV1722	0	0	0	0	0	0	0	0	0	0	0	0	0	0	0	0	0	0	0	0	0	0	0	0	0	2	0	0	0	0	0	0	0	0	0	136	0	0	0	0	0	0	0	0	0	0	0	0	0
ASV1723	0	0	0	0	0	1	0	0	0	0	0	0	0	0	0	0	0	0	0	0	3	0	0	0	0	0	0	0	0	0	0	0	0	1	0	7	0	0	0	0	0	0	0	0	1	0	0	0	0
ASV1724	0	0	0	0	0	0	0	0	0	0	0	0	0	0	0	0	0	0	0	0	0	0	0	0	0	0	0	0	0	0	0	0	0	0	0	0	0	0	0	0	0	0	0	1	0	0	0	0	0
ASV1725	0	0	0	0	0	0	0	0	0	0	0	0	0	0	0	0	0	0	0	0	0	0	0	0	0	0	0	0	0	0	0	0	0	0	0	0	0	0	0	0	0	0	0	0	0	0	0	0	0
ASV1726	0	0	0	0	0	0	0	0	0	0	0	0	0	0	0	0	0	0	0	0	0	0	0	0	0	0	0	0	0	0	0	0	0	0	0	0	0	0	0	0	0	0	0	0	0	0	0	0	0
ASV1727	0	0	0	0	0	1	0	0	0	0	0	0	0	0	0	147	0	0	0	0	5	1	0	0	0	0	0	0	0	0	0	0	0	0	0	0	0	0	0	0	0	0	0	0	0	0	0	0	0
ASV1728	0	0	0	0	0	1	0	0	0	0	0	0	0	0	0	0	0	0	0	0	0	0	0	0	0	0	0	0	0	0	0	0	0	5	136	37	0	0	0	0	0	0	0	0	0	0	0	0	0
ASV1729	0	0	0	0	0	0	0	0	0	0	0	0	0	0	0	0	0	0	0	0	0	0	0	0	0	0	0	0	0	0	0	0	0	0	0	0	0	0	0	0	0	0	0	0	0	0	0	0	0
ASV1730	0	1	6	0	2	0	0	0	0	0	0	0	0	0	0	0	0	0	0	0	0	0	0	0	0	0	0	0	0	0	0	0	0	0	0	0	0	0	0	0	0	0	0	0	0	0	0	0	0
ASV1731	0	0	0	0	0	0	0	0	0	0	0	0	0	0	0	0	0	0	0	0	0	0	0	0	0	0	0	0	0	0	0	0	0	0	0	0	0	0	0	0	0	0	0	0	0	0	0	0	0
ASV1732	0	0	0	0	0	0	0	0	0	0	0	0	0	29	21	19	11	17	6	1	4	19	28	5	0	0	2	0	0	0	0	0	1	0	10	0	2	1	0	2	4	0	0	1	1	0	0	0	0
ASV1733	0	0	0	0	0	0	0	0	0	0	1	0	0	0	0	0	0	153	0	1	0	0	0	0	0	0	0	0	0	0	0	0	0	0	0	0	0	0	0	0	0	0	0	0	0	0	0	0	0
ASV1734	0	0	0	0	0	0	0	0	0	0	0	0	0	0	0	0	0	0	0	0	0	169	0	0	0	0	0	0	0	0	0	0	0	0	0	0	1	0	0	0	0	0	0	0	0	0	0	0	0
ASV1735	0	0	0	0	0	0	0	0	0	0	0	0	0	0	0	0	0	0	0	0	0	0	0	0	0	0	0	0	0	0	0	0	0	0	0	0	0	0	0	0	0	0	0	2	0	0	32	0	0
ASV1736	0	0	0	0	0	0	0	0	0	0	0	0	0	0	0	0	0	0	0	0	0	0	0	0	0	0	0	0	0	1	0	0	0	0	0	0	0	0	0	0	0	0	0	0	0	0	0	0	0
ASV1737	0	0	0	0	0	0	0	0	0	0	0	0	0	0	0	0	0	0	0	0	0	0	0	0	0	0	0	0	0	0	0	0	0	0	0	0	0	0	0	0	0	0	0	0	0	0	0	0	0
ASV1738	0	0	0	0	0	0	0	0	0	0	0	8	0	0	0	71	0	0	1	0	0	0	0	0	0	0	0	0	0	0	0	0	0	0	0	3	0	0	0	0	0	0	0	0	0	0	0	0	0
ASV1739	0	0	0	0	0	0	0	0	0	0	0	0	1	1	3	3	12	3	2	1	3	2	3	3	0	0	7	0	0	5	3	5	0	0	13	0	10	2	0	3	0	6	0	1	1	14	2	4	0
ASV1740	0	0	1	0	0	0	0	0	0	0	0	0	2	0	0	1	3	0	0	0	0	0	0	0	0	0	0	10	0	0	0	0	0	1	0	1	0	0	0	0	0	0	0	0	0	0	0	0	0
ASV1741	0	0	0	0	0	0	0	0	0	0	0	0	0	0	1	0	0	0	0	0	2	0	2	2	0	0	0	0	0	1	0	0	0	0	0	165	0	0	0	0	0	0	0	0	0	0	0	0	0
ASV1742	0	0	0	0	3	0	0	0	0	0	0	0	0	0	0	0	0	0	0	0	0	0	1	0	0	0	0	0	0	0	0	0	0	0	0	0	0	0	0	0	0	0	0	0	0	0	9	0	0
ASV1743	0	0	0	0	1	0	0	0	0	0	0	0	0	0	0	0	0	0	0	0	0	0	0	0	0	0	0	0	0	0	0	0	0	0	0	0	0	0	0	0	0	0	0	0	0	0	0	0	0
ASV1744	0	0	0	0	0	0	0	0	0	0	0	0	0	0	0	0	0	0	0	0	0	0	0	0	0	0	0	0	0	0	0	0	0	0	0	0	0	0	0	0	0	0	0	0	0	0	0	0	0
ASV1745	0	0	0	0	0	0	0	0	0	0	0	0	0	0	0	0	0	0	0	0	0	159	0	0	0	0	0	0	0	0	0	0	0	0	0	0	1	0	0	0	0	0	0	0	0	0	0	0	0
ASV1746	0	0	0	0	0	0	0	0	0	0	0	0	0	0	0	0	0	1	0	1	1	0	0	0	0	0	1	5	0	1	0	7	0	0	47	0	53	0	0	0	0	0	0	0	0	1	2	22	67
ASV1747	0	0	0	0	0	0	0	0	0	0	0	0	0	0	0	4	0	0	0	0	0	0	0	0	0	0	0	0	0	1	1	0	0	2	0	10	0	0	0	0	0	0	0	0	3	0	0	0	0
ASV1748	0	1	0	0	0	0	0	0	0	0	0	0	0	0	0	0	0	0	0	0	0	0	0	0	0	0	0	0	0	0	0	0	0	0	0	0	0	0	0	0	0	0	0	0	0	0	0	0	0
ASV1749	0	5	1	1	1	0	1	5	0	0	0	2	4	0	10	1	2	5	6	3	0	5	5	4	0	0	0	1	0	0	0	0	0	0	9	0	0	1	0	0	1	0	0	0	1	0	1	1	7
ASV1750	0	0	0	0	0	0	0	1	0	0	0	0	0	0	0	164	0	0	0	0	0	0	2	0	0	0	0	0	0	0	0	0	0	0	0	4	0	1	0	0	0	0	0	0	0	0	0	0	0
ASV1751	0	0	0	0	1	0	0	0	0	0	0	0	0	0	0	0	17	0	0	0	0	0	0	0	0	0	0	0	0	0	0	0	0	1	14	19	0	0	0	0	0	0	0	0	0	0	1	25	0
ASV1752	0	0	0	0	0	0	0	0	0	0	0	0	0	0	0	0	8	0	0	0	0	0	0	0	0	0	0	0	0	0	0	0	0	0	0	0	0	0	0	0	160	0	0	0	0	0	0	0	0
ASV1753	0	0	0	0	0	0	0	0	0	0	0	0	0	0	0	4	0	0	0	0	0	14	0	0	0	0	0	0	0	0	0	1	0	0	0	0	0	0	6	0	111	0	0	0	0	0	0	0	0
ASV1754	0	0	0	0	0	0	0	0	0	0	0	0	0	8	0	0	0	0	0	0	0	6	12	9	0	3	13	4	0	1	1	5	6	0	0	0	2	0	5	0	0	0	0	3	0	8	2	1	0
ASV1755	0	0	0	0	0	0	0	0	0	0	0	0	0	0	0	0	0	0	0	0	0	0	0	0	0	3	11	3	0	0	0	0	12	0	0	0	1	0	2	0	1	0	0	0	0	7	0	0	1
ASV1756	0	0	0	0	0	0	0	0	0	0	0	0	0	0	0	0	0	0	0	0	0	0	1	0	0	0	0	0	0	0	0	1	0	0	0	0	0	0	0	0	0	0	1	6	0	0	0	0	0
ASV1757	0	0	0	0	0	0	0	0	0	0	0	0	0	0	0	0	0	0	0	0	0	1	0	0	0	0	0	0	0	0	0	0	0	0	0	0	0	0	0	0	0	0	0	0	0	0	0	0	0
ASV1758	0	0	0	0	0	0	277	0	0	1	0	0	0	0	0	0	0	0	0	0	0	0	0	0	0	0	0	0	0	0	0	0	0	0	0	0	0	0	0	1	0	0	0	0	0	0	0	0	0
ASV1759	0	0	0	0	0	0	0	0	0	0	0	0	0	0	0	0	7	0	0	0	0	0	0	0	0	0	0	0	0	0	0	0	0	0	0	0	0	0	0	0	0	0	0	0	0	0	0	0	0
ASV1760	0	0	0	0	0	0	0	0	0	0	0	0	0	0	0	0	0	0	0	0	112	0	0	0	64	0	0	0	0	2	0	0	0	0	0	0	0	0	0	0	0	0	0	2	0	11	6	8	0
ASV1761	0	0	0	0	0	0	0	0	0	0	0	0	0	0	0	0	0	0	0	0	0	0	0	0	0	0	0	0	0	0	0	0	0	0	0	10	0	0	0	0	0	0	0	0	0	0	0	0	0
ASV1762	0	0	0	0	0	0	0	0	0	0	0	0	0	0	0	0	0	0	0	0	0	0	0	0	0	0	0	0	0	0	0	0	0	0	0	0	0	0	0	0	143	0	0	0	0	0	0	7	0
ASV1763	0	0	0	0	0	0	0	0	0	0	0	0	0	0	0	0	2	0	0	0	0	0	0	0	0	0	0	0	0	0	0	0	0	0	0	0	0	0	4	0	96	0	0	0	0	0	0	0	0
ASV1764	0	0	1	0	1	0	0	0	0	0	0	0	0	1	0	0	0	1	0	0	0	0	0	0	0	0	0	0	0	0	0	0	0	0	0	0	0	2	0	0	2	0	1	1	15	0	0	0	0
ASV1765	0	0	0	0	0	0	118	0	0	0	0	0	0	0	0	0	0	0	0	0	0	0	0	0	0	0	0	0	0	0	0	0	0	0	0	0	0	0	0	0	0	0	0	0	0	0	0	0	0
ASV1766	0	0	0	0	0	0	0	0	0	0	0	0	0	0	7	159	0	0	0	0	0	0	0	0	0	0	0	0	0	0	0	1	0	0	0	0	0	0	1	0	0	0	0	0	0	0	0	0	0
ASV1767	0	0	0	0	0	0	0	0	0	0	0	0	0	0	1	0	6	3	2	4	5	0	5	0	5	5	7	0	0	1	4	7	0	2	7	0	10	4	11	1	0	1	1	4	3	6	7	4	1
ASV1768	0	0	0	0	0	0	0	0	0	0	0	0	0	0	0	0	0	0	0	0	0	1	0	0	0	0	0	0	0	0	0	0	0	0	0	0	0	0	0	0	0	0	0	0	0	0	0	0	0
ASV1769	0	0	0	0	0	0	0	0	0	0	0	0	0	0	0	0	0	0	0	0	0	0	0	0	0	0	0	0	0	0	0	0	0	0	0	0	0	0	0	0	0	0	0	0	0	0	0	0	0
ASV1770	0	0	0	0	0	0	0	0	0	0	0	0	0	0	1	0	0	0	0	0	0	0	0	1	0	0	0	0	0	0	0	0	0	0	0	0	0	0	0	0	0	0	0	0	0	0	0	0	0
ASV1771	0	0	0	0	0	0	0	0	0	0	0	0	0	2	4	7	14	15	0	2	4	0	6	13	1	0	20	2	0	2	1	0	3	0	1	0	4	18	24	13	1	0	0	3	0	2	4	2	2
ASV1772	0	0	0	0	0	0	0	0	0	0	0	0	0	0	6	1	0	3	1	3	0	0	0	2	5	0	5	0	0	0	7	4	1	6	11	1	13	9	5	0	3	3	3	0	6	6	3	4	3
ASV1773	0	0	0	0	0	0	0	0	0	0	0	0	0	0	0	0	0	3	0	0	4	15	0	0	0	0	0	0	0	0	0	0	0	0	0	0	0	0	0	0	13	0	0	0	0	0	0	0	0
ASV1774	0	0	0	0	0	0	0	0	0	0	0	0	0	0	0	0	0	0	0	0	0	0	0	0	0	0	0	0	0	0	0	0	0	134	0	0	0	0	0	0	0	0	0	0	0	0	0	0	0
ASV1775	0	0	0	0	0	0	0	0	0	0	0	0	0	0	0	8	0	0	0	0	0	0	0	0	0	0	0	0	0	0	0	0	0	5	0	104	0	0	0	0	0	0	0	0	0	0	0	0	0
ASV1776	0	0	4	0	0	0	0	0	0	0	0	0	0	0	0	0	0	0	0	0	0	0	0	0	0	0	0	0	0	0	0	0	0	0	0	0	0	0	0	6	0	0	0	0	0	0	0	0	0
ASV1777	0	0	0	0	0	0	0	0	0	0	0	0	0	0	0	0	0	0	0	0	0	0	0	0	0	0	0	0	0	0	0	0	0	0	1	0	0	0	0	0	0	0	0	0	0	0	0	0	0
ASV1778	0	0	0	0	0	1	0	0	0	0	0	0	0	0	0	0	0	0	0	0	1	0	0	0	0	0	0	0	0	0	0	0	0	0	0	0	0	0	0	0	0	0	0	0	0	0	0	0	0
ASV1779	0	0	0	0	0	0	0	0	0	0	0	0	0	0	0	0	0	0	0	0	0	0	0	0	0	0	0	0	0	0	0	0	0	0	0	3	0	0	0	0	0	0	0	0	0	0	0	0	0
ASV1780	0	0	0	0	0	0	0	0	0	0	0	0	0	19	10	2	12	8	15	0	2	6	26	15	1	1	2	2	0	0	0	0	0	0	0	0	3	0	0	0	0	0	0	0	0	2	0	0	0
ASV1781	0	0	0	0	0	0	0	0	0	0	0	0	0	0	0	163	0	0	0	0	0	0	0	0	0	0	0	0	0	0	3	0	0	0	0	0	0	0	0	0	0	0	0	0	0	1	0	0	0
ASV1782	0	0	0	0	0	0	0	0	0	0	0	0	0	0	0	0	0	0	23	0	0	0	0	0	0	0	0	0	0	0	0	0	0	0	0	0	0	0	0	0	0	0	0	0	0	0	0	0	0
ASV1783	0	0	0	0	0	0	0	0	0	0	0	0	0	0	0	0	0	1	0	143	0	0	0	0	0	0	0	1	0	0	0	0	0	0	0	0	0	0	0	0	0	0	0	0	0	0	2	0	1
ASV1784	1	0	0	0	0	0	0	0	0	0	0	0	0	0	0	0	1	0	0	0	4	1	8	0	12	0	0	1	0	12	2	1	0	0	0	0	11	0	162	0	0	0	0	2	1	5	6	2	0
ASV1785	0	0	0	0	0	0	0	0	0	0	0	0	0	0	0	0	0	1	0	3	0	0	0	0	1	20	50	0	0	2	0	0	0	0	0	0	15	0	0	0	0	0	3	4	0	5	4	0	0
ASV1786	0	0	0	0	0	0	0	0	0	0	0	0	0	0	0	0	0	3	1	0	0	0	1	0	1	0	0	5	0	7	6	0	0	4	1	0	0	0	0	0	0	0	0	3	0	38	4	0	0
ASV1787	0	0	0	0	0	0	0	0	1	0	0	0	0	0	1	0	0	1	0	0	0	0	0	0	32	17	4	0	0	0	0	6	0	1	0	0	0	10	2	0	0	0	0	2	0	0	1	0	169
ASV1788	0	0	0	0	0	0	0	1	0	0	0	0	0	0	1	0	0	0	0	0	0	0	0	0	0	0	0	0	0	0	1	0	0	0	0	0	0	0	0	0	0	0	0	0	0	0	0	0	0
ASV1789	0	0	0	0	0	0	0	0	0	0	0	0	0	0	0	0	0	0	0	0	0	0	0	0	0	0	0	0	0	0	0	0	0	0	0	0	0	0	0	0	0	0	0	0	0	0	0	0	0
ASV1790	0	0	0	0	0	0	0	0	0	0	0	0	0	0	0	0	0	0	0	0	0	0	0	0	0	0	0	0	0	0	0	0	0	0	0	1	0	0	0	0	0	0	0	0	0	0	0	0	0
ASV1791	0	0	0	0	2	0	0	2	0	0	0	0	0	0	0	0	0	0	0	0	0	0	0	2	0	0	0	0	0	0	0	0	0	0	0	0	0	0	0	0	0	0	0	0	0	0	0	0	0
ASV1792	0	0	0	0	0	0	0	0	0	0	0	0	0	0	0	0	0	0	0	0	0	0	0	0	0	0	0	0	0	0	0	0	0	0	0	0	0	0	0	0	0	0	0	0	0	0	0	0	0
ASV1793	0	0	0	0	0	0	0	0	0	0	0	0	0	0	0	0	163	0	0	0	0	0	0	0	0	0	0	0	0	0	0	0	0	0	0	1	0	0	0	0	0	0	0	0	0	0	1	0	0
ASV1794	2	0	0	0	1	0	1	1	0	0	0	0	0	0	0	1	5	0	0	0	0	0	0	0	0	0	4	1	0	0	0	0	0	0	0	1	0	0	2	8	0	0	0	2	0	4	0	1	1
ASV1795	0	0	0	0	0	0	0	0	0	0	0	0	1	0	0	0	0	0	0	2	0	0	0	0	0	0	1	0	0	0	0	0	0	0	0	0	0	0	0	0	0	0	0	0	0	0	0	0	0
ASV1796	0	0	0	0	0	0	0	0	0	0	0	0	0	0	0	2	0	0	0	0	0	0	0	0	0	0	0	0	0	0	0	0	0	0	0	5	0	0	0	0	0	0	0	0	0	0	0	0	0
ASV1797	0	0	1	0	0	0	0	0	0	0	0	0	0	0	0	0	0	0	0	0	0	0	0	0	0	0	0	0	0	0	0	0	0	0	33	35	0	0	0	0	0	0	0	0	0	0	0	2	0
ASV1798	0	0	0	0	0	0	32	0	0	0	0	0	0	0	0	0	0	0	0	0	0	0	0	0	0	0	0	0	0	0	0	0	0	0	0	0	0	0	0	0	0	0	0	0	0	0	0	0	0
ASV1799	0	0	0	0	0	0	0	0	0	0	0	0	0	0	0	0	0	0	0	0	0	0	0	0	0	0	0	0	0	0	0	0	0	0	0	0	0	0	0	0	0	0	0	0	0	0	0	0	0
ASV1800	0	0	0	0	0	0	6	0	0	0	0	0	0	0	0	0	0	0	0	0	0	0	0	0	0	0	0	0	0	0	0	0	0	0	0	0	0	0	0	0	0	0	0	0	0	0	0	0	0
ASV1801	0	0	0	0	0	0	0	0	0	0	0	0	0	0	0	0	0	0	0	0	0	0	0	0	0	0	0	0	0	0	0	0	0	0	0	0	0	0	0	0	0	0	0	0	0	0	0	0	0
ASV1802	0	0	0	0	0	0	0	0	0	0	0	0	0	0	0	3	0	0	0	0	0	0	0	0	0	0	0	0	0	0	0	0	0	13	81	14	0	0	0	0	0	0	0	0	0	0	0	0	0
ASV1803	0	0	0	0	0	0	0	0	0	0	0	0	0	0	0	0	0	0	0	0	2	0	0	0	0	0	0	0	0	0	0	0	0	0	0	157	0	0	0	0	0	0	0	0	0	0	0	0	0
ASV1804	0	0	0	0	0	0	0	0	0	0	0	0	0	0	0	6	0	0	0	0	0	0	0	0	0	0	0	0	0	0	0	0	0	10	0	44	0	0	0	0	0	0	0	0	0	0	2	0	0
ASV1805	0	0	0	0	0	0	0	0	0	0	0	0	0	0	1	0	7	0	0	0	0	0	0	0	0	0	1	0	0	0	0	0	0	0	0	0	0	0	0	0	0	0	0	0	0	0	0	0	0
ASV1806	0	0	0	0	0	0	0	0	0	0	0	0	0	0	0	0	0	0	0	0	39	0	0	0	0	0	0	0	0	0	0	0	0	0	0	0	0	0	0	0	0	0	0	0	0	0	0	0	0
ASV1807	0	0	0	0	1	0	0	0	1	0	0	0	0	0	0	8	0	0	0	20	0	0	0	3	13	11	2	3	0	0	9	24	0	0	0	0	1	0	0	0	2	0	9	12	0	7	7	4	21
ASV1808	0	0	0	0	0	0	0	0	0	0	0	0	0	0	0	0	0	0	0	1	0	0	0	0	0	0	0	0	0	0	0	3	0	3	0	0	0	0	0	0	0	0	0	0	0	0	0	0	0
ASV1809	0	0	0	0	0	0	0	0	0	0	0	0	0	0	0	0	0	0	0	0	0	0	0	0	0	0	0	0	0	0	0	0	0	10	118	13	0	0	0	0	0	0	0	0	0	0	0	0	0
ASV1810	0	0	0	32	0	122	0	0	0	0	0	0	0	0	0	0	0	0	1	0	1	0	0	0	0	0	0	0	0	0	0	0	0	0	0	0	0	0	0	0	0	0	0	0	0	0	0	0	0
ASV1811	0	0	0	0	0	0	0	0	0	0	0	0	0	0	0	0	0	0	0	0	0	0	0	0	0	0	0	0	0	0	0	0	0	0	0	0	0	0	0	0	0	0	0	0	0	0	0	0	0
ASV1812	0	0	0	0	0	0	0	0	0	0	0	0	0	0	0	0	0	0	0	0	0	0	0	0	0	0	0	0	0	0	0	0	0	0	0	0	0	0	0	0	0	0	0	0	0	0	0	0	0
ASV1813	0	0	0	0	0	0	0	0	0	0	0	0	0	0	0	0	0	0	0	0	0	0	0	0	0	0	6	0	0	0	0	0	0	0	0	0	0	0	0	0	0	0	0	0	0	0	0	0	0
ASV1814	0	0	0	0	0	0	0	0	0	0	0	0	0	0	0	0	0	0	0	0	0	0	0	0	0	0	0	0	0	0	0	0	0	0	0	0	0	0	0	0	0	0	0	0	0	0	0	0	0
ASV1815	0	0	0	0	0	0	0	0	0	0	0	0	0	0	0	0	0	0	0	0	0	0	0	0	0	0	0	0	0	0	0	0	0	0	0	0	0	0	0	0	0	0	0	0	0	0	0	0	0
ASV1816	0	0	0	0	0	0	0	0	0	0	0	0	0	0	0	0	0	0	0	0	0	0	0	0	0	0	0	0	0	0	0	0	0	0	0	0	0	0	0	0	0	0	0	0	0	0	0	0	0
ASV1817	0	0	0	0	0	0	0	0	0	0	0	0	0	0	0	0	0	0	0	0	0	0	0	0	0	0	0	0	0	0	0	0	0	0	0	0	0	0	0	0	0	0	0	0	0	0	0	0	0
ASV1818	1	6	0	3	6	1	1	4	0	0	0	0	1	18	2	1	23	3	1	7	2	5	10	2	0	0	3	13	0	3	0	0	0	0	1	0	5	3	1	2	2	1	0	1	1	0	0	0	4
ASV1819	0	0	0	0	0	0	0	0	0	0	0	0	0	0	0	0	0	0	0	0	0	0	0	0	0	0	0	0	0	0	0	0	0	105	41	0	0	0	0	0	0	0	0	0	0	0	0	0	0
ASV1820	0	0	0	0	0	0	0	0	0	0	0	0	0	0	0	0	0	0	0	0	0	0	0	0	0	0	0	0	0	0	0	0	0	0	112	15	0	0	0	0	0	0	0	0	1	0	0	7	0
ASV1821	0	0	0	0	0	0	0	0	0	0	0	0	0	0	0	0	0	0	0	0	0	0	0	0	0	0	0	1	0	0	0	0	0	0	0	6	0	0	0	0	0	0	0	0	6	0	0	0	0
ASV1822	0	0	0	0	0	0	0	0	0	0	0	1	0	0	0	0	0	0	2	0	0	0	0	0	0	1	0	0	0	0	0	0	0	0	0	1	0	0	0	0	0	0	0	0	0	0	0	0	154
ASV1823	0	0	0	0	0	0	0	0	0	0	0	0	0	0	0	0	0	0	0	1	0	0	0	0	0	0	2	0	0	0	0	0	0	0	0	0	0	0	0	0	0	0	0	0	0	0	0	0	0
ASV1824	0	0	0	0	0	0	18	0	0	0	4	0	3	0	2	0	0	0	0	0	0	0	0	0	0	0	0	3	0	0	0	0	0	0	0	0	0	0	0	0	0	0	0	0	0	0	0	0	0
ASV1825	0	0	0	0	0	0	0	0	0	0	0	0	0	0	0	0	0	0	0	0	0	0	0	0	0	0	0	0	0	0	0	0	0	0	0	0	0	0	0	0	0	0	0	0	0	0	0	0	0
ASV1826	0	0	0	0	1	0	0	0	0	0	0	0	0	0	0	0	0	0	0	0	0	0	0	0	0	2	0	6	0	11	0	0	0	1	0	0	0	0	1	0	1	1	0	0	2	0	1	0	0
ASV1827	0	0	0	0	0	0	0	0	0	0	0	0	0	0	0	0	0	0	0	0	0	0	0	0	0	0	0	0	0	0	0	0	0	0	0	0	0	0	0	0	0	0	0	0	0	0	0	0	0
ASV1828	0	0	0	0	0	0	0	0	0	0	0	0	0	0	0	0	0	0	0	0	0	0	0	0	0	0	0	0	0	0	0	0	0	0	0	0	0	0	0	0	0	0	0	0	0	0	0	0	0
ASV1829	3	0	1	4	8	0	4	11	0	0	3	0	24	2	4	1	1	2	2	7	0	2	2	0	0	1	0	0	0	0	0	0	0	0	2	0	1	0	0	5	0	3	3	0	0	3	0	0	2
ASV1830	0	1	1	7	8	1	1	4	0	0	2	2	12	3	1	2	12	0	3	2	2	4	1	2	0	1	0	1	0	0	0	0	4	0	7	0	0	0	0	0	1	1	0	0	0	6	1	1	8
ASV1831	0	0	0	0	0	0	0	0	0	0	0	0	0	0	4	6	0	0	0	0	0	0	0	0	0	0	0	0	0	0	0	0	0	9	19	138	0	0	0	0	0	0	0	0	1	0	11	0	0
ASV1832	0	0	0	0	0	0	0	0	0	0	0	0	0	0	0	160	0	0	0	0	0	0	0	0	0	0	0	0	0	0	0	0	0	0	0	0	0	0	0	0	0	0	0	0	0	0	0	0	0
ASV1833	0	0	0	0	0	0	0	0	0	0	0	0	0	0	0	0	20	0	0	0	0	0	0	0	0	4	0	0	0	0	0	0	0	0	0	0	0	0	0	0	0	0	0	0	0	0	0	0	0
ASV1834	0	0	0	0	0	0	0	0	0	0	0	0	0	1	1	0	5	0	3	2	0	2	3	2	0	0	0	0	0	2	2	5	0	2	5	0	5	4	1	5	0	3	0	2	12	8	1	2	2
ASV1835	0	0	0	0	0	0	0	0	0	0	0	0	0	0	0	0	0	0	0	0	0	0	0	0	0	0	0	0	0	0	0	0	0	7	7	12	0	0	0	0	0	0	0	0	2	0	0	142	0
ASV1836	0	0	0	0	0	0	0	0	0	0	0	0	0	0	1	0	1	0	0	0	5	0	0	0	1	0	0	1	0	3	5	17	0	0	0	0	1	0	0	0	5	0	6	0	0	2	0	2	7
ASV1837	0	0	0	0	117	0	0	0	8	0	0	0	0	0	0	0	0	0	0	0	0	0	0	0	0	0	0	0	0	0	0	0	0	0	0	0	0	0	0	0	0	0	0	0	0	1	0	0	0
ASV1838	0	0	0	0	0	0	170	0	0	0	0	0	0	0	0	0	0	0	0	0	0	0	0	0	0	0	0	0	0	0	0	0	0	0	0	0	0	0	0	0	0	0	0	0	0	0	0	0	0
ASV1839	0	1	0	0	0	0	0	2	0	0	1	0	6	0	0	1	1	0	6	0	0	0	0	0	0	1	0	5	0	0	1	0	0	0	11	0	0	0	0	0	0	0	0	0	0	10	1	2	5
ASV1840	0	0	0	0	0	0	0	0	0	0	0	0	0	0	7	133	0	0	0	0	0	1	0	0	0	0	0	0	0	0	0	8	0	0	0	0	0	0	0	0	0	0	0	0	0	1	0	0	0
ASV1841	0	0	0	0	0	0	0	0	0	0	0	0	0	0	0	0	0	0	0	0	0	0	0	0	0	0	0	0	0	0	0	0	3	1	148	0	0	0	1	0	0	0	0	0	0	0	0	0	0
ASV1842	0	0	0	0	0	0	0	0	0	0	0	0	0	0	0	0	0	0	0	0	0	0	0	0	0	0	0	0	0	0	0	0	0	0	0	0	0	0	0	0	159	0	0	1	0	0	0	1	0
ASV1843	0	0	0	0	1	0	0	0	0	0	0	0	0	0	0	0	0	0	0	0	0	0	0	0	0	0	0	0	0	0	0	0	0	0	0	0	0	0	0	0	0	0	120	5	0	0	0	0	0
ASV1844	0	0	0	0	0	0	0	0	0	0	0	0	0	0	0	0	0	0	0	0	0	0	0	0	0	0	0	0	0	0	0	0	0	0	0	13	0	0	0	0	0	0	0	0	0	0	0	6	0
ASV1845	0	0	0	0	0	0	0	0	0	0	0	0	0	0	0	0	0	0	0	0	0	0	0	0	0	0	0	1	0	0	0	0	0	0	0	0	2	0	0	0	0	0	0	0	0	0	0	0	0
ASV1846	0	0	0	0	0	0	0	0	0	1	0	0	0	0	0	0	1	6	0	1	2	0	0	0	0	0	0	2	0	2	1	0	0	0	0	0	0	0	1	0	3	0	8	2	0	0	3	7	0
ASV1847	0	0	0	0	0	0	0	0	0	0	0	0	0	0	0	0	0	0	0	0	0	0	0	0	0	0	0	0	0	0	0	0	0	0	0	0	0	0	0	0	0	0	0	0	0	0	0	0	0
ASV1848	0	0	0	0	0	0	0	0	0	0	0	0	0	0	0	0	0	0	0	0	0	0	0	0	0	0	0	0	0	0	0	0	0	0	0	0	0	0	0	0	0	0	0	0	0	0	0	0	0
ASV1849	0	0	160	0	0	0	0	0	0	0	1	0	0	0	0	0	0	0	0	0	0	0	0	0	0	0	0	0	0	0	0	0	0	0	0	0	0	0	0	0	0	0	0	0	0	0	0	0	0
ASV1850	0	0	2	0	0	0	0	0	0	0	0	0	0	0	0	0	2	1	0	0	0	0	0	0	0	0	0	0	1	0	0	0	0	0	0	0	1	0	0	0	136	0	0	0	0	0	0	2	0
ASV1851	0	0	0	0	0	0	0	0	0	0	0	0	0	0	0	0	0	0	0	0	0	0	0	0	0	0	0	0	0	0	0	0	0	0	0	0	0	0	0	0	0	0	0	0	0	0	0	0	0
ASV1852	0	0	0	0	0	0	0	0	0	0	0	0	0	0	0	0	0	0	0	0	0	0	0	0	0	0	0	0	0	0	0	0	0	0	0	0	0	0	0	0	0	0	0	0	0	0	0	0	0
ASV1853	0	0	0	0	0	0	0	0	0	0	0	0	0	0	0	0	1	0	0	0	0	0	0	0	0	0	0	0	0	0	0	0	0	0	0	0	0	0	0	0	4	0	0	0	0	0	0	0	0
ASV1855	0	1	0	0	0	0	0	0	0	0	0	0	0	0	1	2	5	8	5	2	5	3	3	3	2	0	3	1	0	0	6	8	4	1	13	0	1	4	6	7	3	3	5	1	3	2	1	2	5
ASV1856	0	0	0	0	0	0	0	0	0	0	0	0	0	0	0	0	0	0	0	0	0	0	0	0	0	0	0	0	0	0	0	0	0	24	10	112	0	0	0	0	0	0	0	0	0	0	0	0	0
ASV1857	0	0	1	0	0	0	0	0	0	0	0	0	0	0	0	0	0	0	0	0	0	0	0	0	0	0	0	0	0	0	0	0	0	0	0	7	0	0	0	0	0	0	0	6	0	0	0	0	0
ASV1858	0	0	0	0	0	0	0	0	0	0	0	0	0	0	0	0	0	1	0	1	0	0	1	0	0	0	0	0	0	0	0	0	0	0	0	0	0	0	0	0	0	0	0	0	0	0	0	2	0
ASV1859	0	0	0	0	0	0	0	0	0	0	0	0	0	0	0	0	0	0	0	0	0	0	0	0	0	0	0	0	0	0	0	0	0	0	0	0	1	0	0	0	0	0	0	0	0	0	0	0	0
ASV1860	10	14	0	10	15	6	14	21	0	0	3	3	9	1	4	3	10	1	5	0	2	6	2	3	0	0	0	0	0	0	0	0	0	0	2	0	0	0	0	2	0	0	0	0	0	2	0	0	1
ASV1861	0	0	0	0	0	0	0	0	0	0	0	0	0	6	9	0	0	0	4	0	2	1	0	8	0	0	0	3	0	6	6	20	0	5	19	0	1	0	0	0	0	20	0	1	0	5	4	1	4
ASV1862	0	0	0	0	0	0	0	0	0	0	0	0	0	0	0	0	7	0	0	0	0	0	0	0	0	0	0	0	0	0	0	0	0	0	0	0	0	0	0	0	0	0	0	0	0	0	0	0	0
ASV1863	0	0	0	0	0	0	0	0	0	0	0	0	0	0	0	0	0	0	0	0	0	0	0	0	0	0	0	0	0	0	0	0	0	0	0	0	0	0	0	0	0	0	0	0	0	0	3	0	0
ASV1864	0	0	0	0	0	0	0	0	0	0	0	0	0	0	0	0	0	0	0	0	0	0	0	0	0	0	0	1	0	0	0	0	0	0	0	1	0	0	0	0	0	0	0	0	0	0	0	0	0
ASV1865	0	0	0	0	1	0	0	0	0	0	0	0	0	0	0	0	3	0	0	0	0	0	0	0	0	0	0	0	0	0	0	0	0	0	0	0	0	0	0	0	0	0	0	0	0	0	0	0	0
ASV1866	0	0	0	0	0	0	0	0	0	0	0	0	0	0	0	0	0	0	0	0	0	0	0	0	0	0	0	0	0	0	0	0	0	0	0	0	0	0	0	0	0	0	0	0	0	0	0	0	0
ASV1867	0	0	0	0	0	0	0	0	0	0	0	0	0	0	0	9	0	0	0	0	0	0	0	0	0	0	0	0	0	0	0	0	0	0	11	122	0	0	0	0	0	0	0	0	0	0	0	0	0
ASV1868	0	0	0	0	0	0	0	0	0	0	0	0	0	0	0	0	9	0	0	0	0	0	0	0	0	0	0	0	0	0	0	0	1	0	0	0	0	0	0	0	0	0	0	0	0	0	0	46	0
ASV1869	0	0	0	0	8	0	0	0	0	0	0	0	0	0	0	0	0	0	10	0	0	0	0	0	0	0	0	0	0	0	0	0	0	0	0	0	0	0	0	0	0	0	4	0	0	0	1	0	1
ASV1870	0	0	0	0	0	0	0	0	0	0	0	0	0	0	0	0	0	0	0	2	149	1	0	0	0	0	0	0	0	0	0	0	0	0	0	0	0	0	0	0	0	0	0	1	0	0	0	0	0
ASV1871	0	0	0	0	0	0	0	0	0	0	0	0	0	0	0	0	0	0	0	0	0	0	0	0	0	0	0	0	0	0	95	73	0	0	0	0	0	0	0	0	0	0	0	0	0	1	0	0	0
ASV1872	0	0	0	0	0	0	0	0	0	0	0	0	0	0	0	2	3	0	0	0	0	0	0	0	0	0	0	0	0	0	0	0	0	0	0	0	0	0	0	0	55	0	0	0	0	0	0	0	0
ASV1873	0	0	0	0	0	0	0	0	0	0	0	0	0	0	0	0	0	0	0	0	0	0	0	0	0	0	0	0	0	0	0	0	0	0	0	0	0	0	0	0	0	0	1	0	0	0	0	34	0
ASV1874	0	0	0	0	0	0	0	0	0	0	0	0	0	0	0	0	0	0	0	0	0	0	0	0	0	0	0	0	0	0	0	0	0	0	0	0	1	0	0	0	0	0	0	0	0	0	0	0	0
ASV1875	0	0	0	0	0	0	0	0	0	0	0	0	0	0	1	0	5	0	1	0	0	0	0	0	1	0	0	0	0	0	0	0	0	0	0	0	0	0	1	0	53	0	0	0	0	0	0	1	0
ASV1876	0	0	0	0	0	0	0	0	0	0	0	0	0	0	0	0	0	0	0	0	0	0	0	0	0	0	0	0	0	0	0	0	0	0	0	0	0	0	0	0	0	0	0	0	0	0	0	0	0
ASV1877	0	0	0	0	0	0	0	0	0	0	0	0	0	3	1	1	11	2	0	1	4	1	5	1	0	0	5	3	0	0	0	1	1	1	0	0	0	0	0	4	0	0	1	3	8	9	3	0	5
ASV1878	0	0	0	0	0	0	0	0	0	0	0	0	0	0	0	0	0	0	0	0	0	0	0	0	0	0	0	1	0	0	0	0	0	0	1	150	0	0	0	0	0	0	0	0	0	0	0	0	0
ASV1879	0	0	0	0	0	0	0	0	0	0	0	0	0	0	0	0	0	0	0	0	0	0	0	0	0	0	0	0	0	0	0	0	0	0	0	0	0	170	0	0	0	0	0	0	0	0	0	0	1
ASV1880	0	0	0	0	9	0	0	0	0	0	0	0	0	0	0	0	0	0	0	0	0	0	0	0	0	0	0	0	0	0	0	0	0	0	0	0	0	0	0	0	0	0	0	0	0	0	0	0	0
ASV1881	0	0	0	0	0	0	17	0	0	0	0	0	0	0	0	0	0	0	0	0	0	0	0	0	0	0	0	0	0	0	0	0	0	0	0	0	0	0	0	0	0	0	0	0	0	0	0	0	0
ASV1882	0	0	0	0	0	0	0	0	0	0	0	0	0	0	0	0	0	0	0	0	0	0	0	0	0	0	0	0	0	0	0	0	0	0	0	0	0	0	0	0	0	0	0	0	0	0	0	0	0
ASV1883	0	0	0	0	0	0	0	0	0	0	0	0	0	0	0	0	0	0	0	0	1	0	0	0	0	0	0	0	0	0	0	0	0	0	0	23	0	0	0	0	0	0	0	0	0	0	0	0	0
ASV1884	0	0	0	0	0	0	0	0	0	0	0	0	0	0	0	3	0	5	5	0	0	1	0	4	1	0	0	2	0	4	16	0	0	4	0	0	4	0	7	7	0	0	0	5	11	11	3	6	0
ASV1885	0	0	0	0	0	0	0	0	0	0	0	0	0	0	0	0	0	0	0	0	1	0	0	0	0	0	0	0	0	0	0	0	0	0	0	89	0	0	0	0	0	0	0	0	0	0	0	0	0
ASV1886	0	0	0	0	0	0	0	0	0	0	0	0	0	0	0	0	0	0	0	0	0	0	0	0	0	0	0	0	0	0	0	0	0	0	0	0	0	0	0	0	0	0	0	0	0	0	0	0	0
ASV1887	0	0	0	0	0	0	0	0	0	0	0	0	0	0	0	0	0	0	0	0	0	0	0	0	0	0	0	0	0	0	0	0	0	0	0	0	0	0	0	0	0	0	0	0	0	0	0	0	0
ASV1888	2	3	1	1	1	3	2	3	0	0	13	2	0	4	6	4	2	7	2	0	2	0	1	10	0	2	0	3	0	1	0	0	1	0	0	1	3	4	3	1	10	0	0	0	0	1	0	0	4
ASV1889	0	0	0	0	0	0	0	0	0	0	0	0	0	0	0	8	0	0	0	0	0	0	0	0	0	0	0	0	0	0	0	0	0	5	0	3	0	0	0	0	0	0	0	0	0	0	0	0	0
ASV1890	0	0	0	1	0	0	0	0	0	0	0	0	0	0	0	0	7	1	1	1	12	1	0	6	0	0	6	1	0	3	40	0	0	0	7	0	10	0	0	5	3	19	3	1	0	6	11	0	0
ASV1891	0	0	0	0	0	0	1	0	0	0	0	0	2	0	0	2	0	0	1	0	8	0	0	0	4	3	0	1	0	0	0	1	0	10	2	12	0	0	1	0	1	0	9	0	0	1	42	2	0
ASV1892	0	0	0	0	0	0	0	0	0	0	1	0	0	0	0	1	0	0	0	1	0	0	0	0	0	1	0	1	0	0	0	0	3	0	5	0	3	0	0	0	3	0	0	0	0	21	0	0	6
ASV1893	0	0	0	0	0	0	0	0	0	0	0	0	0	0	0	0	0	0	0	0	0	0	0	0	0	0	0	0	0	0	0	0	0	16	6	101	0	0	0	0	0	0	0	0	1	0	0	0	0
ASV1894	0	0	0	0	0	0	0	0	0	0	0	0	0	0	0	0	0	0	0	0	0	0	0	0	0	0	0	0	0	0	0	0	0	0	0	0	0	0	0	0	0	0	0	0	0	0	0	0	0
ASV1895	0	0	0	0	0	0	0	0	0	0	0	0	0	0	0	0	0	0	0	0	0	0	0	0	0	0	0	0	0	0	0	0	0	0	0	0	0	0	0	0	0	0	0	0	0	0	0	0	0
ASV1896	0	0	0	0	0	0	0	0	0	0	0	0	0	0	0	0	0	0	0	0	0	0	0	0	0	0	0	0	0	0	0	0	0	0	0	0	0	0	0	0	0	0	0	0	0	0	0	0	0
ASV1897	0	0	1	0	2	0	0	0	0	0	0	0	0	0	0	0	0	0	0	1	0	0	0	0	0	0	0	0	0	0	0	0	0	0	0	0	0	0	0	0	0	0	0	0	0	0	1	0	0
ASV1898	0	0	0	0	0	0	0	0	0	0	0	0	0	0	0	0	0	0	0	0	0	0	0	0	0	0	0	0	0	0	0	0	0	0	0	0	0	0	0	0	0	0	0	0	0	0	0	0	0
ASV1899	6	2	1	2	4	1	3	5	5	0	6	1	7	13	2	5	20	1	7	0	1	7	10	16	1	4	10	1	0	1	0	0	9	0	8	0	4	0	0	9	0	1	0	2	1	10	0	5	7
ASV1900	0	0	0	0	0	0	0	0	0	0	0	0	0	0	0	0	2	0	7	0	1	0	0	0	0	0	0	0	0	0	0	0	0	0	0	0	0	0	0	0	0	0	0	0	0	0	0	0	0
ASV1901	0	0	0	0	0	0	0	0	0	0	0	0	0	0	0	0	0	0	0	0	0	0	0	0	0	0	0	0	0	0	0	0	0	0	0	0	0	0	0	0	0	0	0	0	0	0	0	0	0
ASV1903	0	0	0	0	0	0	0	0	0	0	0	0	0	0	0	0	1	0	0	0	0	0	0	0	0	0	0	1	0	0	0	0	0	0	0	0	0	0	0	0	0	0	0	4	0	0	0	0	0
ASV1904	0	0	0	0	0	0	0	0	0	0	0	0	0	0	0	0	0	0	0	0	0	0	0	0	0	0	0	0	0	0	0	0	0	0	0	0	0	0	0	0	0	0	0	0	0	0	0	0	0
ASV1905	0	0	0	0	0	0	0	0	0	0	0	0	0	0	0	0	0	0	0	0	0	0	0	0	0	0	0	0	0	0	0	0	0	0	0	0	0	0	0	0	0	0	0	0	0	0	0	0	0
ASV1906	0	0	0	0	0	0	0	0	0	0	0	0	0	0	0	0	0	0	0	0	0	0	0	0	0	0	0	0	0	0	0	0	0	0	0	0	0	0	0	0	0	0	0	0	0	0	0	0	0
ASV1907	0	0	0	0	0	0	2	0	0	0	0	0	0	0	0	0	0	0	0	0	0	0	0	0	0	0	0	0	0	0	0	0	0	0	0	0	0	0	0	0	0	0	0	0	0	0	0	0	0
ASV1908	0	0	0	0	0	0	0	0	0	0	0	0	0	0	16	0	0	0	10	0	2	7	0	0	0	1	0	1	0	0	1	0	0	9	0	0	0	0	0	0	0	27	0	12	0	12	4	0	1
ASV1909	0	3	0	0	0	0	2	0	0	3	0	0	0	0	0	0	7	0	0	0	0	1	0	0	0	0	0	0	0	2	0	1	0	0	0	0	0	0	0	0	1	0	0	0	0	0	60	3	1
ASV1910	0	0	0	0	0	0	0	0	0	0	0	0	0	1	0	2	0	0	0	0	58	80	0	0	0	0	0	0	0	0	0	0	0	0	0	0	0	0	0	0	0	0	0	0	1	0	0	0	0
ASV1911	0	0	0	0	0	0	0	0	0	0	0	0	0	0	0	0	0	0	0	0	0	0	1	0	0	0	0	14	0	50	0	0	0	0	0	0	0	2	1	0	3	0	0	8	2	0	22	26	0
ASV1912	0	0	0	0	0	0	0	0	0	0	0	0	0	0	0	0	7	0	0	0	0	0	0	0	0	0	0	0	0	0	0	5	0	0	3	0	0	0	0	0	0	0	0	0	0	0	0	0	0
ASV1913	0	0	0	0	0	0	0	0	0	0	0	0	0	0	0	0	0	4	0	1	1	0	0	0	0	0	0	0	0	1	0	0	0	2	0	0	0	0	0	0	0	0	0	87	0	0	0	0	0
ASV1914	0	0	0	0	0	0	0	0	0	0	0	0	0	0	0	0	0	0	0	0	0	0	0	0	0	0	0	0	0	0	0	0	0	0	0	8	0	0	0	0	0	0	0	0	0	0	0	0	0
ASV1915	0	0	0	0	0	0	0	0	0	0	0	0	0	0	0	0	0	0	0	0	0	0	0	0	0	0	0	0	0	0	0	0	0	0	0	0	0	0	0	0	0	0	0	0	0	0	0	0	0
ASV1916	0	0	0	1	0	0	0	0	0	0	0	0	0	0	0	112	0	0	0	0	0	0	0	0	0	0	0	0	0	0	0	0	0	1	0	0	0	0	0	0	0	0	0	0	0	0	0	0	0
ASV1917	0	0	0	0	0	0	0	0	0	1	0	0	0	0	0	0	147	0	0	0	0	0	0	0	0	0	0	0	0	0	0	0	0	0	0	0	0	0	0	0	0	0	0	0	0	0	0	0	0
ASV1918	0	0	0	0	0	0	0	0	0	0	0	0	0	0	0	0	0	0	0	0	1	2	0	4	0	0	2	0	0	3	42	0	0	0	3	0	0	0	0	1	1	15	2	0	0	5	2	1	0
ASV1919	0	1	0	0	0	0	0	0	0	0	0	0	0	0	0	0	0	0	0	0	0	0	0	0	1	0	0	0	0	0	0	0	7	1	0	0	0	0	0	0	0	0	0	0	67	4	9	0	0
ASV1920	0	0	0	0	0	0	0	0	0	0	0	1	0	0	0	0	0	0	0	5	0	1	0	0	0	0	0	10	0	0	1	0	0	0	0	3	0	0	0	0	0	20	2	1	0	1	10	0	16
ASV1921	0	0	0	0	0	0	0	0	0	0	0	0	0	0	0	0	0	0	0	0	0	0	0	0	0	0	0	0	0	0	0	0	0	0	0	0	0	0	0	0	0	0	0	0	0	0	0	0	0
ASV1922	0	0	0	0	0	0	0	0	0	0	0	0	0	0	0	0	0	0	0	0	0	0	0	0	0	0	0	0	0	0	0	0	0	0	0	0	0	0	0	0	0	0	0	0	0	0	0	0	0
ASV1923	0	0	0	0	0	0	0	0	0	0	0	0	0	0	0	0	0	0	0	0	0	0	0	0	0	0	0	0	0	0	0	0	0	0	0	1	0	0	0	0	1	0	0	0	0	0	0	0	0
ASV1924	0	0	0	0	0	0	0	0	0	0	0	0	0	0	0	0	5	0	0	0	0	0	0	0	0	0	0	0	0	0	0	0	0	0	0	0	0	0	0	0	0	0	0	0	0	0	0	0	0
ASV1925	0	0	0	0	0	0	0	0	0	0	0	0	0	0	0	0	0	138	0	0	0	0	0	0	1	0	0	0	0	0	0	0	0	0	0	0	0	0	0	0	0	0	0	0	0	0	0	1	0
ASV1926	0	0	0	0	0	0	0	0	0	0	0	0	0	0	0	0	0	0	3	0	0	0	0	0	0	0	0	0	0	0	0	0	1	0	0	0	0	0	1	0	0	1	0	0	0	0	0	84	0
ASV1927	0	0	0	0	0	0	0	0	0	0	0	0	0	0	0	0	0	0	0	0	0	0	0	0	0	0	0	0	0	0	0	0	0	3	0	0	0	0	0	0	0	0	0	0	0	0	0	0	0
ASV1928	0	0	0	0	0	0	0	0	0	0	0	0	0	0	0	0	0	0	0	0	0	0	0	0	0	0	0	0	0	0	0	0	0	0	0	0	0	0	0	0	0	0	0	0	0	0	0	0	0
ASV1929	0	0	0	0	0	0	0	0	0	0	0	0	0	0	0	0	0	0	0	0	0	0	0	0	0	0	0	0	0	0	0	0	0	0	0	0	0	0	0	0	0	0	0	0	0	0	3	0	1
ASV1930	0	0	0	0	0	0	0	0	0	0	0	0	0	0	0	0	0	0	0	0	0	0	0	0	0	0	0	1	0	0	0	0	0	0	0	0	0	0	0	0	0	0	0	0	0	0	0	0	0
ASV1931	0	0	0	0	0	0	0	0	0	0	0	0	0	0	0	0	0	0	0	0	0	0	0	0	0	0	0	0	0	0	0	0	0	0	0	0	0	0	0	0	0	0	0	0	0	0	0	0	0
ASV1932	16	22	6	16	24	5	0	2	2	0	12	10	8	0	2	0	0	0	0	0	0	0	0	0	0	0	0	0	0	0	0	0	0	0	0	0	0	0	0	0	0	0	0	0	0	0	0	0	0
ASV1933	1	0	0	0	0	0	0	0	0	0	0	0	0	0	0	152	0	0	0	0	0	0	0	0	0	0	0	0	0	0	0	0	0	0	0	0	0	0	0	0	0	0	0	0	0	0	0	0	0
ASV1934	0	0	0	0	0	0	0	0	0	0	0	0	0	0	0	129	0	0	0	0	0	0	0	0	0	0	0	0	0	0	0	0	0	0	0	0	0	0	0	0	0	0	0	0	0	0	0	0	0
ASV1935	0	0	0	0	0	0	0	0	0	0	0	0	0	0	0	0	0	0	0	4	12	113	2	0	0	0	0	0	0	0	0	0	0	0	0	0	4	0	0	0	0	0	0	0	0	0	0	0	0
ASV1936	0	0	0	0	0	0	0	0	0	0	0	0	0	0	0	0	0	3	0	0	0	2	0	19	0	0	15	0	0	3	0	0	1	0	0	0	2	0	0	0	0	0	1	7	0	23	4	1	33
ASV1937	0	0	0	0	13	0	0	0	0	0	0	0	1	0	0	0	0	0	0	0	0	0	0	0	0	0	0	0	0	0	0	0	0	0	1	0	0	0	0	0	0	0	0	0	0	0	0	0	1
ASV1938	0	0	0	0	0	0	0	0	0	0	0	0	1	0	2	0	1	1	0	0	1	6	0	1	0	1	0	1	0	2	0	3	0	6	0	7	1	0	0	0	0	0	1	0	0	0	4	0	5
ASV1939	0	0	0	0	0	0	0	0	0	0	0	0	0	0	0	0	0	0	0	0	0	0	0	0	0	0	0	0	0	0	0	0	0	0	0	0	0	0	0	0	0	0	0	0	0	0	0	0	0
ASV1940	0	0	0	0	0	0	0	0	0	0	0	0	0	0	0	0	0	0	0	0	0	0	0	0	0	0	0	0	0	0	0	0	0	0	0	0	0	0	0	0	0	0	0	0	0	0	0	0	0
ASV1941	0	0	0	0	0	0	0	0	0	0	0	0	0	15	0	0	0	0	0	0	0	0	0	0	0	0	0	0	0	0	0	0	0	0	0	0	0	0	79	0	0	0	0	1	0	0	0	0	40
ASV1942	0	0	0	0	0	0	0	0	0	0	0	0	0	0	12	80	0	0	0	0	22	0	0	0	0	0	0	0	0	0	0	0	0	0	0	0	0	0	1	0	0	0	0	0	0	0	0	0	0
ASV1943	0	0	0	0	0	0	0	0	0	0	0	0	0	0	0	120	0	0	0	0	0	2	0	0	0	0	0	0	0	0	0	0	0	0	0	15	0	0	0	0	0	0	0	0	0	0	0	0	0
ASV1944	0	0	0	0	0	0	0	0	0	0	0	0	0	0	0	0	0	0	0	0	0	0	0	0	0	0	0	0	0	0	0	1	0	2	0	0	0	0	0	0	0	0	29	0	0	0	0	0	0
ASV1945	0	0	0	0	2	0	0	0	0	0	0	0	0	0	0	0	1	0	0	0	0	0	0	0	0	0	0	0	0	0	0	0	0	0	0	0	0	0	0	0	0	0	0	0	0	0	0	0	0
ASV1946	0	0	0	0	0	0	0	0	0	0	0	0	0	0	0	0	0	0	0	0	0	0	0	0	0	0	0	0	0	0	0	0	0	0	0	0	0	0	0	0	0	0	0	0	0	0	0	0	0
ASV1947	0	0	0	0	1	0	0	0	0	0	0	0	0	0	0	1	0	0	0	0	2	0	0	0	0	0	0	0	0	0	0	0	0	0	0	2	0	7	0	0	0	0	0	0	0	0	0	0	0
ASV1948	0	0	0	0	0	0	0	0	0	0	0	0	0	0	6	0	0	2	4	0	7	0	0	0	0	0	6	3	0	3	0	0	0	7	16	1	1	16	0	0	1	13	3	2	14	2	3	0	1
ASV1949	0	0	0	0	6	0	0	0	0	0	0	0	0	0	0	0	0	0	0	0	0	0	1	0	53	9	0	5	0	8	0	0	1	2	0	0	0	0	0	0	1	0	4	4	0	0	2	0	0
ASV1950	0	0	0	0	0	0	0	0	0	0	0	0	0	0	0	0	0	0	0	0	1	0	0	0	0	0	0	0	0	3	0	0	0	0	0	0	0	0	0	0	0	0	0	0	0	3	0	0	0
ASV1951	0	0	0	0	0	0	0	0	0	0	0	0	0	0	0	0	0	0	0	0	0	0	3	0	0	0	0	0	0	0	0	0	0	0	0	38	0	0	0	0	0	0	0	0	0	0	0	0	0
ASV1952	0	0	0	1	0	0	0	0	0	0	0	0	0	0	0	0	0	0	0	0	0	0	0	0	0	0	0	0	0	0	0	0	0	0	0	0	0	0	0	0	0	0	0	0	0	0	0	0	0
ASV1953	0	0	0	0	0	0	0	0	0	0	0	0	0	0	0	0	0	0	0	0	0	0	0	0	0	0	0	0	0	0	0	0	0	0	0	0	0	0	0	0	0	0	0	0	0	0	0	0	0
ASV1954	0	0	0	0	0	0	0	0	2	0	0	0	0	0	0	0	0	1	0	0	0	0	0	0	0	0	0	1	0	0	0	0	0	0	0	0	0	0	0	0	0	0	0	0	0	0	0	0	0
ASV1955	0	0	0	0	0	0	0	0	0	0	0	0	0	0	0	0	0	0	0	0	0	0	0	0	0	0	0	0	0	0	0	0	0	0	0	0	0	0	0	0	0	0	0	0	0	0	0	0	0
ASV1956	0	0	0	0	0	0	0	0	0	0	0	0	0	0	0	0	0	0	0	0	0	0	0	0	0	0	0	0	0	0	0	0	0	0	0	0	0	0	0	0	0	0	0	0	0	0	0	0	0
ASV1957	0	0	0	0	0	0	0	0	0	0	0	0	0	0	0	0	0	0	0	0	0	0	0	0	0	0	0	0	0	0	0	0	0	0	0	0	0	0	0	0	0	0	0	0	0	0	0	0	0
ASV1958	0	0	0	0	0	0	0	0	0	0	0	0	0	0	0	0	0	0	0	0	0	0	0	0	0	0	0	0	0	0	0	0	0	0	0	0	0	0	0	0	0	0	0	0	0	0	0	0	0
ASV1959	0	0	0	0	0	0	0	0	0	0	0	0	0	1	0	0	0	0	0	0	0	1	0	0	0	0	0	0	0	0	0	0	0	0	0	0	0	0	0	1	0	0	0	0	0	0	0	0	0
ASV1960	0	0	0	0	0	0	0	0	0	0	0	0	0	0	0	0	0	0	0	0	0	0	0	0	0	0	0	3	0	0	0	0	0	0	0	0	0	0	0	0	0	0	0	0	0	0	0	0	0
ASV1961	0	0	0	0	0	0	0	0	0	0	0	0	0	0	0	0	0	0	0	0	0	0	0	0	0	0	0	0	0	0	0	1	0	0	1	1	0	0	0	0	0	0	0	0	0	0	0	0	0
ASV1962	0	0	0	0	0	0	0	0	0	0	0	0	0	0	0	0	0	0	0	0	0	0	0	0	0	0	0	0	0	0	0	0	0	0	0	0	0	0	0	0	0	0	0	0	0	0	0	0	0
ASV1963	0	0	0	0	0	0	0	0	0	0	0	0	0	0	0	141	0	0	0	0	0	0	0	0	0	0	0	0	0	0	0	0	0	0	0	0	0	0	0	0	0	0	0	0	0	2	0	0	0
ASV1964	0	0	0	0	0	0	0	0	0	0	0	0	0	3	4	41	0	0	0	0	0	0	0	0	0	0	0	0	0	0	0	0	1	0	0	0	0	0	0	0	0	0	0	0	1	2	0	0	0
ASV1965	0	0	0	0	0	0	0	0	0	1	0	0	0	2	2	2	5	3	4	1	0	2	3	2	0	1	4	4	0	3	1	3	3	1	8	2	2	1	6	7	0	2	2	5	3	6	1	0	2
ASV1966	0	0	0	0	0	0	0	0	0	0	0	0	0	0	0	0	2	0	2	0	0	0	0	0	63	24	1	4	0	0	0	0	0	0	0	0	0	0	0	0	0	1	1	3	0	0	54	1	12
ASV1967	0	0	0	0	0	0	0	0	0	0	0	0	0	0	0	0	0	0	0	0	0	0	10	0	0	0	1	5	1	1	10	12	0	0	0	0	31	0	0	0	0	0	0	2	0	8	0	0	0
ASV1968	0	0	0	0	0	0	0	0	0	0	0	0	0	0	0	7	0	0	0	27	0	0	0	1	6	8	2	6	0	0	5	31	0	0	0	0	2	0	0	0	5	0	7	5	0	7	0	1	8
ASV1969	0	0	0	0	0	0	0	0	0	0	0	0	0	0	0	0	0	0	0	0	0	0	0	0	0	0	0	0	0	0	0	0	0	0	0	7	0	0	0	0	0	0	0	0	0	0	0	0	0
ASV1970	0	0	0	0	0	0	0	0	0	0	0	0	0	1	0	0	0	0	0	0	0	0	0	0	0	0	0	0	0	0	0	0	0	0	0	0	0	0	0	0	0	0	0	0	154	0	0	0	0
ASV1971	0	0	0	0	0	0	43	0	0	0	0	0	0	0	0	0	0	0	0	0	0	0	0	0	0	0	0	0	0	0	0	0	0	0	0	0	0	0	0	1	0	0	0	0	0	0	0	0	0
ASV1972	0	0	0	0	0	0	0	0	0	0	0	0	0	0	0	0	0	0	0	0	0	0	0	0	0	0	0	0	0	0	0	0	0	0	0	0	0	0	0	0	0	0	0	0	0	0	0	0	0
ASV1973	0	0	0	0	0	0	0	0	0	0	0	0	0	0	0	0	0	0	0	0	0	0	0	0	0	0	0	0	0	0	0	0	0	0	0	0	0	0	0	0	0	0	0	0	0	0	0	0	0
ASV1974	0	0	0	0	0	0	0	0	0	0	0	0	0	0	0	0	0	0	0	0	0	0	0	0	0	0	0	0	0	0	0	0	0	0	0	0	0	0	0	0	0	0	0	0	0	0	0	0	0
ASV1975	0	0	0	0	0	0	0	0	0	0	0	0	0	0	0	0	0	0	0	1	0	0	0	0	0	0	0	0	0	0	0	3	0	0	0	0	0	0	0	0	13	0	0	0	0	0	0	0	0
ASV1976	0	0	0	0	0	0	0	0	0	0	0	0	0	1	3	0	1	5	4	6	1	2	0	5	0	0	0	2	0	0	1	0	1	2	0	0	24	1	0	4	0	6	0	1	15	5	5	0	11
ASV1977	0	0	0	0	0	0	0	0	0	0	0	0	0	0	3	126	0	0	0	0	0	7	0	0	0	0	0	0	0	0	1	0	0	0	0	0	0	0	0	0	0	0	0	0	0	0	0	0	0
ASV1978	0	0	0	0	0	0	0	0	0	0	0	0	0	0	0	56	0	0	0	0	0	0	0	0	0	0	0	0	0	0	0	0	0	0	0	2	0	0	0	0	0	0	0	0	72	0	0	0	0
ASV1979	0	0	0	0	0	0	0	0	0	0	0	0	0	0	0	0	0	24	0	0	0	0	0	3	0	0	0	0	0	2	14	0	0	0	0	0	0	99	0	0	0	1	0	1	0	1	5	2	0
ASV1980	0	0	0	0	0	0	0	0	0	0	0	0	0	0	5	0	0	0	0	0	0	0	0	0	0	0	0	133	0	0	0	0	0	0	0	0	0	0	0	0	2	0	0	0	0	0	0	0	0
ASV1981	0	0	0	0	0	0	0	0	0	0	0	0	0	0	0	0	0	0	0	0	0	0	0	0	0	0	0	0	0	0	208	0	0	0	0	0	0	0	0	0	0	0	0	0	0	0	0	0	0
ASV1982	0	0	0	0	0	0	0	0	0	0	0	0	0	0	0	0	0	0	0	0	0	0	0	0	0	0	0	0	0	0	0	1	0	8	112	0	0	0	0	0	0	2	0	0	0	0	0	0	0
ASV1983	0	0	0	0	1	0	0	0	0	0	0	0	1	0	0	0	0	0	0	0	0	1	0	0	0	0	0	0	0	0	0	1	0	1	1	7	0	0	0	0	0	0	0	0	0	0	2	2	0
ASV1984	0	0	0	0	0	0	0	0	0	0	0	0	0	0	0	0	1	0	0	0	0	0	0	0	0	0	0	0	0	0	0	0	0	0	0	0	0	0	0	0	0	0	0	0	0	0	0	0	0
ASV1985	0	0	0	0	0	0	0	7	0	0	0	0	0	0	0	0	0	0	0	0	0	0	0	0	0	0	0	0	0	0	0	0	0	0	0	0	0	0	0	0	0	0	0	0	0	0	0	0	0
ASV1986	0	0	0	0	0	0	0	0	0	0	0	0	0	0	0	0	0	0	0	0	0	0	0	0	0	0	0	0	0	0	0	0	0	0	0	0	0	0	0	0	0	0	0	0	0	0	0	0	0
ASV1987	0	0	0	0	0	0	0	0	0	0	0	0	0	0	0	0	1	0	0	0	0	0	0	0	0	0	0	0	0	0	0	0	0	0	0	0	0	0	0	0	0	0	0	0	0	0	4	0	0
ASV1988	0	0	0	0	0	0	0	0	0	0	0	0	0	0	0	0	0	0	0	0	0	0	0	0	0	0	0	0	0	0	0	0	0	0	0	0	0	0	0	0	0	0	0	0	0	0	0	0	0
ASV1989	0	0	0	0	0	0	0	0	0	0	0	0	0	0	0	0	0	0	0	0	1	0	0	0	0	0	0	0	0	0	0	0	0	0	0	0	0	0	0	0	0	0	0	0	0	0	0	0	0
ASV1990	0	0	0	0	0	0	0	0	0	0	0	0	0	0	0	140	0	0	0	0	0	0	0	0	0	0	0	0	0	0	0	0	0	0	0	0	0	0	0	0	0	0	0	0	0	0	0	0	0
ASV1991	0	0	0	0	0	0	0	0	0	0	0	0	0	0	0	126	0	0	0	0	0	0	0	0	0	0	0	0	0	0	0	0	0	0	0	0	0	0	1	0	0	0	0	0	1	0	0	0	3
ASV1992	0	0	1	0	0	0	0	0	0	0	0	0	0	0	0	0	0	0	0	0	0	0	0	0	0	0	0	0	0	0	0	0	0	0	0	0	0	0	0	0	136	0	0	0	0	0	0	0	0
ASV1993	0	0	0	0	0	0	1	0	0	0	0	0	0	1	6	3	9	3	1	4	2	2	4	6	1	1	15	1	0	2	7	5	5	1	10	0	7	4	0	10	1	5	0	1	1	153	2	5	4
ASV1994	0	0	0	0	0	0	0	0	0	0	0	0	0	0	0	0	0	0	0	0	0	0	0	0	0	0	0	1	0	0	0	0	0	0	0	0	0	0	0	0	0	0	0	0	0	0	5	0	0
ASV1995	0	0	0	0	0	0	0	0	0	0	0	0	0	0	0	0	0	0	0	0	0	0	0	0	0	0	0	0	0	0	0	0	0	0	0	0	0	1	0	0	0	0	0	0	0	0	0	0	0
ASV1996	0	0	0	0	0	0	0	0	0	0	0	0	0	0	0	52	0	4	0	0	0	0	0	0	0	0	0	0	0	0	0	0	0	0	0	61	0	0	0	0	0	0	0	0	3	0	0	0	0
ASV1997	0	0	0	0	0	0	1	0	0	0	0	0	0	0	0	0	1	0	0	0	0	0	1	3	0	0	0	0	0	0	0	0	0	0	0	0	0	0	0	0	0	0	0	0	0	0	0	0	0
ASV1998	0	0	0	0	0	0	0	0	0	0	0	0	0	0	0	0	0	0	0	0	0	1	0	0	1	0	0	1	0	1	4	0	0	0	27	0	0	0	0	0	0	5	9	6	6	14	3	2	0
ASV1999	0	0	1	0	0	0	0	0	0	0	0	0	0	0	0	0	0	0	0	0	0	1	0	0	0	0	0	0	0	0	0	0	0	0	0	0	0	0	0	0	58	0	0	0	0	0	0	1	0
ASV2000	0	0	0	0	0	0	0	0	0	0	0	0	0	0	0	0	0	0	0	0	0	0	0	0	0	0	0	0	0	0	0	0	0	0	6	7	0	0	0	0	1	0	0	0	0	0	27	26	0
ASV2001	0	0	0	0	0	0	0	0	0	0	0	0	0	0	0	0	0	0	0	0	0	0	0	0	0	0	0	0	0	0	0	0	0	0	0	0	0	0	0	0	0	0	0	0	0	0	0	2	2
ASV2002	0	0	0	0	0	0	0	0	0	0	0	0	0	0	0	0	0	0	0	0	0	0	0	0	0	0	0	0	0	0	0	0	0	0	0	0	0	0	0	0	0	0	0	0	0	0	0	0	0
ASV2003	0	0	0	0	0	0	0	0	0	0	0	0	0	120	0	0	0	0	0	0	0	0	0	0	0	0	13	30	1	2	0	0	0	0	0	0	0	0	0	0	0	0	0	0	0	6	3	0	0
ASV2004	0	0	0	0	0	0	0	0	0	0	0	0	0	0	0	128	0	0	0	0	0	0	0	0	0	0	0	0	0	0	0	0	0	1	0	0	0	0	0	0	0	0	0	0	0	0	0	0	0
ASV2005	0	0	0	0	0	0	0	0	0	0	0	0	0	0	0	0	0	0	0	1	0	0	0	0	0	0	0	0	0	0	0	0	0	1	1	16	0	0	0	0	41	0	0	0	3	0	1	0	1
[truncated: 16,164 more rows]
[truncated: 111 more columns]
