# Supplementary material for: Intrathalline Fungal and Bacterial Diversity Is Uncovered in Antarctic Lichen Symbioses
Source: Environ Microbiol Rep. 2025 May 5;17(3):e70080. doi: 10.1111/1758-2229.70080 (PMC12052756; doi:10.1111/1758-2229.70080)
Supplement: Supplementary file 12 — Table S9. Sequencing depth calculated for each sample and the ecological groups (endemics and cosmopolitan) for both fungi and bacteria. [file EMI4-17-e70080-s013.xlsx]

## Sheet: Fungal sequence depth
Sample's depth									Ecology	Sequence depth		Wilcox test
AFKI_2	AFKI_1	AFKI_4	AFRH4_1	AFRH4_4	AFRH4_7 A	FRH43A_5	AFRH2_6		Cosmopolit	2082.72		p-value = 0.8892
3388	1697	3481	3017	2899	1726	1656	1330		Endemic	1806.26
AFRH2_3	AFRH2_5	AFRH5_4	AFRH5_3	AFRH5_5	BFRH3_1	BFRH3_3	BFRH3_2
649	121	1965	1224	2252	70	24	552
BFRH2_4	BFRH2_3	BFRH2_1	BFRH4_5	BFRH4_4	BFRH4_3	BFSN_2	BFSN_1
2086	2273	985	212	190	145	184	351
BFKI_1	BFKI_4	BFKI_5	BFPI_1	BFPI_2	BFPI_4	BFCI_6	BFCI_3
586	1395	491	738	16	6792	1701	461
BFCI_4	BFBB_10	BFBB_9	BFBB_4	BFRCR_2	BFRCR_5	BFRCR_4	BFVI_5
358	659	129	572	129	268	182	278
BFVI_2	BFVI_4	BFII_1	BFII_2	BFII_3	LCII_3	LCII_2	LCII_4
185	44	121	870	5068	31	250	289
LCRH2_4	LCRH2_3	LCRH2_2	LCPI_1	LCPI_3	LCPI_4	LCSN_6	LCSN_9
2476	9301	1854	5073	618	2477	571	419
LCSN_1	LCCI_3	LCCI_2	LCCI_1	LCBB_4	LCBB_5	LCBB_1	LCKI_6
2218	650	7417	332	266	373	13303	1854
LCKI_2	LCKI_1	LCRCR_5	LCRCR_1	LCRCR_6	LCKEINATH_2	LFBP_5A	LFBP_5B
283	1432	3844	13	2485	13285	114	122
LFBC_4A	LFBC_4B	LFPB_1	LFBP_7	XARH2_1	XARH2_2	XARH2_3	XARH3_1
7162	2800	4746	5	6930	7301	3098	448
XARH3_2	XARH3_3	XARH4_1	XARH4_2	XARH4_3	XABB_1	XABB_2	XABB_3
1633	136	66	1382	290	664	976	901
XAII_1	XAII_2	XAII_3	XARCR_1	XARCR_2	XARCR_3	XASN_1	XASN_2
3497	254	960	15	2443	1774	34	1078
XASN_3	XAEP_1	XAEP_2	XAEP_3	XAKI_1	XAKI_2	XAKI_3	XAVI_1
9238	330	86	558	116	5976	4259	158
XAVI_2	XAVI_3	RMKI_1	RMRH5_1	RMRH5_2	RMRH5_3	RMRH3_1	RMRH3_2
133	2561	3964	1329	1220	74	7071	17429
RMRH4_1	RMRH4_2	RMRH4_3	PCMK_1	PCMK_2	PCMK_3	PCBC_1	PCBC_2
361	1443	407	8	554	281	132	460
PCBC_3	PCVI_1	PCVI_2	PCVI_3	PCRH3_1	PCRH3_2	PCRH3_3	LEKI_1
1864	527	916	6400	1998	1573	913	1192
LEKI_2	LEKI_3	LERH5_1	LERH5_2	LERH5_3	LERH4_1	LERH4_2	LERH4_3
2574	1440	1012	1947	997	3657	1071	59

## Sheet: Bacterial sequence depth
Sample's depth									Ecology	Sequence depth		Wilcox test
AFKI_2	AFKI_1	AFKI_4	AFRH4_1	AFRH4_4	AFRH4_7 AF	RH43A_5	AFRH2_6		Cosmopolit	39962.6		p-value = 0.4776
2052	8614	39816	3367	75541	8751	8587	2427		Endemic	44790.6
AFRH2_3	AFRH2_5	AFRH5_4	AFRH5_3	AFRH5_5	BFRH3_1	BFRH3_3	BFRH3_2
17942	484	1049	1759	58595	10957	101409	105991
BFRH2_4	BFRH2_3	BFRH2_1	BFRH4_5	BFRH4_4	BFRH4_3	BFSN_2	BFSN_1
54059	47928	47573	80257	92543	46310	48580	29120
BFKI_1	BFKI_4	BFKI_5	BFPI_1	BFPI_2	BFPI_4	BFCI_6	BFCI_3
61603	42088	11512	73014	291	60814	660	26013
BFCI_4	BFBB_10	BFBB_9	BFBB_4	BFRCR_2	BFRCR_5	BFRCR_4	BFVI_5
5068	62638	24282	128145	15856	50903	34195	11985
BFVI_2	BFVI_4	BFII_1	BFII_2	BFII_3	LCII_3	LCII_2	LCII_4
103682	8897	103825	67888	21490	2998	60280	38911
LCRH2_4	LCRH2_3	LCRH2_2	LCPI_1	LCPI_3	LCPI_4	LCSN_6	LCSN_9
68457	135199	50738	81583	50787	45166	80624	33948
LCSN_1	LCCI_3	LCCI_2	LCCI_1	LCBB_4	LCBB_5	LCBB_1	LCKI_6
35982	79353	104507	10315	60396	64267	110749	62376
LCKI_2	LCKI_1	LCRCR_5	LCRCR_1	LCRCR_6	LCKEINATH_2	LFBP_5A	LFBP_5B
44414	6916	106414	58669	58380	4994	79670	43081
LFBC_4A	LFBC_4B	LFPB_1	LFBP_7	XARH2_1	XARH2_2	XARH2_3	XARH3_1
81998	88263	34836	26976	26531	36471	26471	60032
XARH3_2	XARH3_3	XARH4_1	XARH4_2	XARH4_3	XABB_1	XABB_2	XABB_3
38685	18927	51902	81526	10069	73830	51291	9453
XAII_1	XAII_2	XAII_3	XARCR_1	XARCR_2	XARCR_3	XASN_1	XASN_2
11354	4236	23266	29202	43952	23986	57606	65413
XASN_3	XAEP_1	XAEP_2	XAEP_3	XAKI_1	XAKI_2	XAKI_3	XAVI_1
101110	42834	33991	20314	4136	52051	41907	54243
XAVI_2	XAVI_3	RMKI_1	RMRH5_1	RMRH5_2	RMRH5_3	RMRH3_1	RMRH3_2
6343	100025	89465	74279	95217	65403	19810	97572
RMRH4_1	RMRH4_2	RMRH4_3	PCMK_1	PCMK_2	PCMK_3	PCBC_1	PCBC_2
88423	65169	57701	18065	3352	1312	3277	2758
PCBC_3	PCVI_1	PCVI_2	PCVI_3	PCRH3_1	PCRH3_2	PCRH3_3	LEKI_1
900	559	60215	30160	1907	60030	1360	21860
LEKI_2	LEKI_3	LERH5_1	LERH5_2	LERH5_3	LERH4_1	LERH4_2	LERH4_3
23492	28676	33478	12870	19603	16437	17111	13863
